# Supplementary material for: Chemosensory function of Varroa gnathosoma: transcriptomic and proteomic analyses
Source: Exp Appl Acarol. 2024 Oct 23;93(4):701–19. doi: 10.1007/s10493-024-00952-1 (PMC11534843; doi:10.1007/s10493-024-00952-1)
Supplement: Supplementary file 2 — Supplementary Table S2 [file 10493_2024_952_MOESM3_ESM.xlsx]

## Sheet: genes.count_table.WB_minus_vs_W
Locus ID		sampleA	sampleB	baseMeanA	baseMeanB	log2FoldChange	padj	SeqName	Description	e-Value	#Hits	sim mean	Length	#GO	GO IDs	GO Names	Enzyme Codes	Enzyme Names	InterPro IDs
LOC111252426	MSTRG.5200	WB_minus	WB_plus	0	42.0257	-7.86075	1.21188e-05	XP_022666046.1	uncharacterized protein LOC111252426	1.4e-80	3	95.3	149
LOC111247353	MSTRG.14923	WB_minus	WB_plus	1002.23	2793.09	-1.47868	0.00070536	XP_022653892.1	uncharacterized protein LOC111247353	1.4e-50	2	93.33	143	1	F:GO:0005515	F:protein binding
LOC111243807	MSTRG.7507	WB_minus	WB_plus	88.3087	311.599	-1.81885	0.00817658	XP_022645669.1	uncharacterized protein LOC111243807	1.2e-76	2	99.34	151						no IPS match	no IPS match	no IPS match
LOC111250642	MSTRG.21880	WB_minus	WB_plus	20.1986	0	6.82983	0.0082146
LOC111245012	MSTRG.6910	WB_minus	WB_plus	2.19597	45.6148	-4.37263	0.0131773	---NA---
LOC111251195	MSTRG.21499	WB_minus	WB_plus	0	19.3853	-6.74392	0.0131773	XP_022663295.1	uncharacterized protein LOC111251195 isoform X1	8e-60	2	100	17						no IPS match	no IPS match	no IPS match
LOC111247187	MSTRG.10913	WB_minus	WB_plus	308.166	956.895	-1.63459	0.0131773	XP_022653574.1	uncharacterized protein LOC111247187	1.6e-75	2	100	140						no IPS match	no IPS match	no IPS match
LOC111247187	MSTRG.8609	WB_minus	WB_plus	0	24.5795	-7.08597	0.0146164		uncharacterized protein LOC111247187
	MSTRG.29256	WB_minus	WB_plus	1791.98	922.172	0.958386	0.0146164
Not found	MSTRG.12185	WB_minus	WB_plus	0	17.0031	-6.55455	0.0146697
LOC111246989	MSTRG.3503	WB_minus	WB_plus	570.13	1271.76	-1.15746	0.0345452	XP_022653252.1	glycerol-3-phosphate phosphatase-like	6e-193	5	90.17	339	1	F:GO:0016791	F:phosphatase activity			IPR006357 (PFAM); IPR006357 (PIRSF); IPR023214 (G3DSA:3.40.50.GENE3D); PF13242 (PFAM); IPR006349 (TIGRFAM); IPR006357 (TIGRFAM); IPR023214 (G3DSA:3.40.50.GENE3D); IPR036412 (SUPERFAMILY)	F:GO:0016791	F:phosphatase activity
Not found	MSTRG.6483	WB_minus	WB_plus	140.965	379.155	-1.42753	0.0374409
LOC111252234	MSTRG.25842	WB_minus	WB_plus	202.663	66.505	1.60834	0.0380655	XP_022665474.1	dual specificity protein phosphatase 16-like	0	5	90.61	1020	3	F:GO:0004725; P:GO:0006470; F:GO:0017017	F:protein tyrosine phosphatase activity; P:protein dephosphorylation; F:MAP kinase tyrosine/serine/threonine phosphatase activity			Coil (COILS); IPR008343 (PRINTS); IPR020422 (SMART); IPR001763 (SMART); IPR036873 (G3DSA:3.40.250.GENE3D); IPR001763 (PFAM); IPR000340 (PFAM); IPR029021 (G3DSA:3.90.190.GENE3D); mobidb-lite (MOBIDB_LITE); mobidb-lite (MOBIDB_LITE); IPR016130 (PROSITE_PATTERNS); IPR001763 (PROSITE_PROFILES); IPR000387 (PROSITE_PROFILES); IPR020422 (PROSITE_PROFILES); cd14568 (CDD); cd01446 (CDD); IPR036873 (SUPERF…	F:GO:0004725; P:GO:0006470; F:GO:0008138; P:GO:0016311; F:GO:0016791; F:GO:0017017	F:protein tyrosine phosphatase activity; P:protein dephosphorylation; F:protein tyrosine/serine/threonine phosphatase activity; P:dephosphorylation; F:phosphatase activity; F:MAP kinase tyrosine/serine/threonine phosphatase activity
LOC111249796	MSTRG.348	WB_minus	WB_plus	341.156	159.546	1.09668	0.04253
	MSTRG.8383	WB_minus	WB_plus	480.964	256.566	0.906532	0.04253
	MSTRG.1866	WB_minus	WB_plus	46.3843	3.9174	3.57142	0.052242
	MSTRG.12252	WB_minus	WB_plus	0	14.4426	-6.3197	0.0580873
	MSTRG.26439	WB_minus	WB_plus	0	14.1265	-6.287	0.0584465
	MSTRG.9219	WB_minus	WB_plus	18.3869	0	6.6945	0.0606794
	MSTRG.9100	WB_minus	WB_plus	49.6605	8.95054	2.47298	0.0606794
	MSTRG.6944	WB_minus	WB_plus	0	13.0351	-6.17158	0.0642996
	MSTRG.6692	WB_minus	WB_plus	27.45	1.19432	4.51545	0.0715955
	MSTRG.9371	WB_minus	WB_plus	280.505	800.554	-1.51301	0.0715955
	MSTRG.3624	WB_minus	WB_plus	317.89	156.784	1.01989	0.0715955
	MSTRG.2483	WB_minus	WB_plus	275.535	133.301	1.0476	0.0898319
	MSTRG.6844	WB_minus	WB_plus	958.907	488.883	0.971993	0.0898319
	MSTRG.17290	WB_minus	WB_plus	13.5318	0	6.25201	0.0920826
	MSTRG.22224	WB_minus	WB_plus	21.465	0.23893	6.19621	0.0928692
	MSTRG.16917	WB_minus	WB_plus	28.526	3.86876	2.8834	0.0985991
	MSTRG.21858	WB_minus	WB_plus	13.7791	0	6.27814	0.101366
	MSTRG.626	WB_minus	WB_plus	1343.45	771.349	0.800518	0.116571
	MSTRG.10163	WB_minus	WB_plus	21.2495	106.248	-2.32115	0.116571
	MSTRG.24890	WB_minus	WB_plus	2055.76	1208.28	0.766763	0.116571
	MSTRG.15561	WB_minus	WB_plus	144.177	51.3165	1.48994	0.116571
	MSTRG.8504	WB_minus	WB_plus	0	17.7215	-6.61403	0.116571
	MSTRG.12501	WB_minus	WB_plus	24.4013	0.981303	4.64735	0.116571
	MSTRG.28193	WB_minus	WB_plus	15.81	0	6.47635	0.125762
	MSTRG.17846	WB_minus	WB_plus	0	12.9588	-6.16244	0.149666
	MSTRG.11559	WB_minus	WB_plus	10.7986	0	5.92667	0.149666
	MSTRG.18963	WB_minus	WB_plus	2234.53	1010.06	1.1455	0.149666
	MSTRG.20790	WB_minus	WB_plus	154.409	70.0907	1.13989	0.149666
	MSTRG.21600	WB_minus	WB_plus	300.49	142.717	1.07404	0.149666
	MSTRG.3985	WB_minus	WB_plus	15.3604	0	6.43462	0.149666
	MSTRG.26570	WB_minus	WB_plus	121.817	267.882	-1.1372	0.149666
	MSTRG.24740	WB_minus	WB_plus	166.933	79.2118	1.07562	0.149666
	MSTRG.23475	WB_minus	WB_plus	1301.33	746.928	0.800989	0.155299
	MSTRG.7089	WB_minus	WB_plus	98.0128	36.8646	1.41047	0.155299
	MSTRG.6545	WB_minus	WB_plus	0	10.8481	-5.90671	0.158625
	MSTRG.23101	WB_minus	WB_plus	0	11.298	-5.96552	0.158625
	MSTRG.15016	WB_minus	WB_plus	0	14.9739	-6.37099	0.158625
	MSTRG.21308	WB_minus	WB_plus	82.4657	22.288	1.88844	0.158625
	MSTRG.7687	WB_minus	WB_plus	0.242696	12.5776	-5.39855	0.175311
	MSTRG.5560	WB_minus	WB_plus	179.276	79.0669	1.1814	0.178294
	MSTRG.2506	WB_minus	WB_plus	201.194	102.357	0.975107	0.182293
	MSTRG.8819	WB_minus	WB_plus	0	9.91572	-5.77683	0.192462
	MSTRG.28340	WB_minus	WB_plus	310.875	175.192	0.827365	0.193714
	MSTRG.23155	WB_minus	WB_plus	0.485392	22.9675	-5.55032	0.193714
	MSTRG.21651	WB_minus	WB_plus	0.994197	19.6298	-4.31067	0.212898
	MSTRG.9879	WB_minus	WB_plus	279.554	458.942	-0.715169	0.223176
	MSTRG.14637	WB_minus	WB_plus	0.994197	19.6919	-4.31564	0.223176
	MSTRG.10510	WB_minus	WB_plus	116.385	38.5679	1.59406	0.223176
	MSTRG.21493	WB_minus	WB_plus	19.015	76.9996	-2.0186	0.223176
	MSTRG.17525	WB_minus	WB_plus	12.8018	0	6.17198	0.223176
	MSTRG.23844	WB_minus	WB_plus	1291.14	690.786	0.90238	0.230529
	MSTRG.20405	WB_minus	WB_plus	2.94225	24.0778	-3.03177	0.240338
	MSTRG.22403	WB_minus	WB_plus	181.916	69.536	1.38745	0.240338
	MSTRG.21565	WB_minus	WB_plus	915.967	504.102	0.861646	0.241209
	MSTRG.20821	WB_minus	WB_plus	244.483	115.333	1.08367	0.241209
	MSTRG.25657	WB_minus	WB_plus	41.7146	102.836	-1.30136	0.241209
	MSTRG.19572	WB_minus	WB_plus	91.7529	198.543	-1.11341	0.241209
	MSTRG.5145	WB_minus	WB_plus	5.41143	30.982	-2.51808	0.241209
	MSTRG.2296	WB_minus	WB_plus	0	10.0945	-5.80301	0.241209
	MSTRG.1628	WB_minus	WB_plus	131.838	60.1279	1.13291	0.241209
	MSTRG.19841	WB_minus	WB_plus	2353	4348.97	-0.886187	0.241209
	MSTRG.24837	WB_minus	WB_plus	3.44969	21.4851	-2.64009	0.241209
	MSTRG.18481	WB_minus	WB_plus	8.82466	0	5.63553	0.241209
	MSTRG.17382	WB_minus	WB_plus	530.999	1041.87	-0.972458	0.241209
	MSTRG.23394	WB_minus	WB_plus	421.075	740.056	-0.813676	0.241209
	MSTRG.21307	WB_minus	WB_plus	0.983739	17.9112	-4.18667	0.241399
	MSTRG.25067	WB_minus	WB_plus	1249.22	759.156	0.718532	0.244541
	MSTRG.15199	WB_minus	WB_plus	0	13.2987	-6.19971	0.244666
	MSTRG.18074	WB_minus	WB_plus	152.982	56.9729	1.42564	0.244666
	MSTRG.28178	WB_minus	WB_plus	0	12.7786	-6.1422	0.245008
	MSTRG.8382	WB_minus	WB_plus	425.846	237.31	0.843617	0.247438
	MSTRG.19679	WB_minus	WB_plus	9.12976	0	5.68409	0.247655
	MSTRG.13985	WB_minus	WB_plus	1168.33	689.304	0.761212	0.254251
	MSTRG.4295	WB_minus	WB_plus	41.0915	9.92354	2.05079	0.256304
	MSTRG.4170	WB_minus	WB_plus	442.112	237.652	0.895471	0.258511
	MSTRG.2031	WB_minus	WB_plus	1205.76	4518.21	-1.9058	0.258511
	MSTRG.23301	WB_minus	WB_plus	1698.92	958.263	0.826149	0.258511
	MSTRG.4347	WB_minus	WB_plus	17.4576	0.717834	4.59818	0.258511
	MSTRG.11253	WB_minus	WB_plus	425.524	226.754	0.908202	0.258511
	MSTRG.14153	WB_minus	WB_plus	0	12.2154	-6.07822	0.258511
	MSTRG.25206	WB_minus	WB_plus	14.9089	0.477639	4.95177	0.258511
	MSTRG.10570	WB_minus	WB_plus	0.983739	17.7407	-4.17344	0.27889
	MSTRG.21870	WB_minus	WB_plus	0	9.17357	-5.66473	0.27889
	MSTRG.19096	WB_minus	WB_plus	825.255	484.932	0.767063	0.27889
	MSTRG.17778	WB_minus	WB_plus	19.7755	0.480169	5.35573	0.27889
	MSTRG.13228	WB_minus	WB_plus	0.485392	14.3628	-4.87262	0.27889
	MSTRG.22377	WB_minus	WB_plus	204.751	93.6274	1.12903	0.27889
	MSTRG.13381	WB_minus	WB_plus	0	8.45849	-5.54756	0.27889
	MSTRG.10683	WB_minus	WB_plus	26.7938	4.13432	2.69931	0.27889
	MSTRG.17959	WB_minus	WB_plus	238.561	127.8	0.900586	0.281381
	MSTRG.18376	WB_minus	WB_plus	0	11.5344	-5.99442	0.282377
	MSTRG.7959	WB_minus	WB_plus	42.4767	7.82902	2.44351	0.283314
	MSTRG.24037	WB_minus	WB_plus	390.936	229.42	0.768879	0.304559
	MSTRG.23377	WB_minus	WB_plus	309.056	162.262	0.929689	0.304559
	MSTRG.27939	WB_minus	WB_plus	20.9098	69.6869	-1.73717	0.304559
	MSTRG.20369	WB_minus	WB_plus	0.491878	19.1684	-5.28327	0.304559
	MSTRG.21646	WB_minus	WB_plus	42.6294	125.393	-1.5568	0.304559
	MSTRG.6879	WB_minus	WB_plus	0	8.95549	-5.62986	0.304559
	MSTRG.24891	WB_minus	WB_plus	27.4523	2.65188	3.37121	0.304559
	MSTRG.21511	WB_minus	WB_plus	1332.4	889.201	0.583476	0.304559
	MSTRG.10333	WB_minus	WB_plus	172.967	294.741	-0.769001	0.304559
	MSTRG.28610	WB_minus	WB_plus	11.7887	0	6.05314	0.305241
	MSTRG.16341	WB_minus	WB_plus	0	8.70397	-5.58882	0.305241
	MSTRG.17133	WB_minus	WB_plus	10.8918	0	5.93864	0.3118
	MSTRG.12885	WB_minus	WB_plus	9.60142	0.23882	5.03556	0.312916
	MSTRG.22079	WB_minus	WB_plus	76.3369	20.9792	1.86323	0.312916
	MSTRG.110	WB_minus	WB_plus	0	8.56402	-5.56465	0.323934
	MSTRG.8638	WB_minus	WB_plus	11.8444	0.23893	5.33836	0.334993
	MSTRG.18945	WB_minus	WB_plus	182.647	94.6961	0.947841	0.336603
	MSTRG.27192	WB_minus	WB_plus	16.0411	0.477639	5.0571	0.339121
	MSTRG.13988	WB_minus	WB_plus	173.043	87.9923	0.97606	0.339121
	MSTRG.12491	WB_minus	WB_plus	9.83392	0	5.79153	0.339121
	MSTRG.6715	WB_minus	WB_plus	1.48607	17.5224	-3.56325	0.342281
	MSTRG.3942	WB_minus	WB_plus	1106.6	649.958	0.767731	0.342281
	MSTRG.5704	WB_minus	WB_plus	20.7359	1.67586	3.6252	0.342281
	MSTRG.8692	WB_minus	WB_plus	13.5265	0	6.25147	0.342712
	MSTRG.7016	WB_minus	WB_plus	1.46913	17.7003	-3.58839	0.342712
	MSTRG.7652	WB_minus	WB_plus	26.8323	5.80407	2.20956	0.342712
	MSTRG.23267	WB_minus	WB_plus	191.414	99.6643	0.941817	0.342712
	MSTRG.23579	WB_minus	WB_plus	0	11.0354	-5.93158	0.342712
	MSTRG.22277	WB_minus	WB_plus	0	10.2974	-5.83184	0.342712
	MSTRG.28080	WB_minus	WB_plus	11.4755	46.5229	-2.01749	0.350185
	MSTRG.5869	WB_minus	WB_plus	0	10.2423	-5.82326	0.350185
	MSTRG.22418	WB_minus	WB_plus	2186.94	1342.27	0.704235	0.354685
	MSTRG.9378	WB_minus	WB_plus	123.273	284.409	-1.20601	0.354685
	MSTRG.21409	WB_minus	WB_plus	9.56561	0	5.75175	0.354685
	MSTRG.18172	WB_minus	WB_plus	10.2568	0	5.85257	0.354685
	MSTRG.28941	WB_minus	WB_plus	8.83436	55.0516	-2.63958	0.359676
	MSTRG.16763	WB_minus	WB_plus	0.491878	12.6959	-4.68939	0.359676
	MSTRG.28237	WB_minus	WB_plus	0	10.3042	-5.83275	0.359676
	MSTRG.17522	WB_minus	WB_plus	28.6173	2.19647	3.70749	0.359676
	MSTRG.23718	WB_minus	WB_plus	10.6629	0	5.90793	0.359676
	MSTRG.16437	WB_minus	WB_plus	231.45	115.035	1.00849	0.359676
	MSTRG.1699	WB_minus	WB_plus	2438.78	1678.17	0.539249	0.359676
	MSTRG.14529	WB_minus	WB_plus	323.448	164.957	0.97121	0.364441
	MSTRG.20195	WB_minus	WB_plus	12.9024	0.240085	5.46161	0.367117
	MSTRG.5216	WB_minus	WB_plus	0.491878	12.7324	-4.69329	0.367117
	MSTRG.840	WB_minus	WB_plus	2454.37	1613.56	0.60512	0.369882
	MSTRG.24580	WB_minus	WB_plus	11.8919	0.23882	5.34397	0.378113
	MSTRG.26363	WB_minus	WB_plus	0	9.75475	-5.75288	0.382841
	MSTRG.5338	WB_minus	WB_plus	209.466	99.3846	1.07523	0.382841
	MSTRG.27149	WB_minus	WB_plus	0	9.79971	-5.75931	0.382841
	MSTRG.23458	WB_minus	WB_plus	188.943	100.12	0.915809	0.383068
	MSTRG.16081	WB_minus	WB_plus	316.646	194.653	0.70182	0.383068
	MSTRG.3441	WB_minus	WB_plus	332.702	151.752	1.13229	0.383068
	MSTRG.8181	WB_minus	WB_plus	0	10.0706	-5.79964	0.383068
	MSTRG.6647	WB_minus	WB_plus	12.1575	0.240085	5.3767	0.383079
	MSTRG.20762	WB_minus	WB_plus	2903.3	1574.87	0.882476	0.384945
	MSTRG.1562	WB_minus	WB_plus	179.804	91.1854	0.979383	0.386251
	MSTRG.12283	WB_minus	WB_plus	842.832	538.34	0.646782	0.390411
	MSTRG.22704	WB_minus	WB_plus	0	9.58157	-5.72788	0.390411
	MSTRG.1447	WB_minus	WB_plus	14.7149	1.19558	3.61638	0.390411
	MSTRG.17481	WB_minus	WB_plus	20.1626	53.3508	-1.40389	0.390411
	MSTRG.5582	WB_minus	WB_plus	36.8001	99.1444	-1.42986	0.390411
	MSTRG.6116	WB_minus	WB_plus	11.999	0	6.07874	0.390411
	MSTRG.13048	WB_minus	WB_plus	21.0243	0.960339	4.44966	0.390411
	MSTRG.13551	WB_minus	WB_plus	0.485392	12.1627	-4.63305	0.390411
	MSTRG.9966	WB_minus	WB_plus	738.333	1149.09	-0.638158	0.390411
	MSTRG.29255	WB_minus	WB_plus	162.586	79.0053	1.04169	0.392797
	MSTRG.9932	WB_minus	WB_plus	27.4627	2.69876	3.35233	0.396976
	MSTRG.21421	WB_minus	WB_plus	532.735	334.096	0.673251	0.397309
	MSTRG.2680	WB_minus	WB_plus	293.066	552.855	-0.915822	0.402995
	MSTRG.25897	WB_minus	WB_plus	0	9.49371	-5.71384	0.402995
	MSTRG.1974	WB_minus	WB_plus	170.206	93.2118	0.868493	0.402995
	MSTRG.26859	WB_minus	WB_plus	59.2146	128.875	-1.12216	0.402995
	MSTRG.25848	WB_minus	WB_plus	2.69432	26.1907	-3.27969	0.403721
	MSTRG.22891	WB_minus	WB_plus	12.2716	0.477639	4.67087	0.403721
	MSTRG.20945	WB_minus	WB_plus	591.097	365.27	0.694596	0.403721
	MSTRG.28957	WB_minus	WB_plus	9.11665	0.23893	4.96077	0.403721
	MSTRG.8311	WB_minus	WB_plus	0	9.02405	-5.64052	0.403721
	MSTRG.11021	WB_minus	WB_plus	91.3864	41.9446	1.12336	0.403721
	MSTRG.19768	WB_minus	WB_plus	1487.69	843.378	0.818821	0.403721
	MSTRG.10079	WB_minus	WB_plus	17.4719	0.71679	4.60163	0.403721
	MSTRG.26501	WB_minus	WB_plus	637.759	421.995	0.595889	0.406081
	MSTRG.24928	WB_minus	WB_plus	0.491878	15.4785	-4.97373	0.406081
	MSTRG.23221	WB_minus	WB_plus	15.7395	2.17689	2.85528	0.406081
	MSTRG.24351	WB_minus	WB_plus	67.3246	25.4064	1.40624	0.410135
	MSTRG.3354	WB_minus	WB_plus	0	7.21317	-5.31816	1
	MSTRG.13508	WB_minus	WB_plus	97.8206	200.032	-1.03203	0.410135
	MSTRG.28891	WB_minus	WB_plus	162.312	87.2073	0.896382	0.410135
	MSTRG.17039	WB_minus	WB_plus	11.7822	0	6.05235	0.411908
	MSTRG.18512	WB_minus	WB_plus	11.5851	0	6.02788	0.412837
	MSTRG.8209	WB_minus	WB_plus	6.6573	31.3122	-2.23423	0.412837
	MSTRG.10063	WB_minus	WB_plus	39.4686	101.365	-1.36054	0.412837
	MSTRG.5724	WB_minus	WB_plus	12.7765	0.71679	4.14924	0.412837
	MSTRG.28367	WB_minus	WB_plus	0	7.83386	-5.43612	0.412837
	MSTRG.1716	WB_minus	WB_plus	12.9568	0.240085	5.46827	0.428417
	MSTRG.2963	WB_minus	WB_plus	95.4902	168.164	-0.81612	0.428417
	MSTRG.4753	WB_minus	WB_plus	176.329	300.67	-0.769972	0.428417
	MSTRG.24951	WB_minus	WB_plus	287.904	168.333	0.774446	0.428417
	MSTRG.9485	WB_minus	WB_plus	32.8203	7.70633	2.08961	0.428417
	MSTRG.21915	WB_minus	WB_plus	0.485392	10.5974	-4.43491	0.428417
	MSTRG.10072	WB_minus	WB_plus	44.006	11.8489	1.89344	0.434252
	MSTRG.15458	WB_minus	WB_plus	54.7605	16.3058	1.74627	0.437419
	MSTRG.10518	WB_minus	WB_plus	8.40887	0	5.56537	0.437419
	MSTRG.15091	WB_minus	WB_plus	431.8	280	0.624851	0.437419
	MSTRG.16836	WB_minus	WB_plus	11.5643	0.494915	4.57594	0.437419
	MSTRG.8785	WB_minus	WB_plus	11.5664	44.3159	-1.93866	0.437419
	MSTRG.21524	WB_minus	WB_plus	317.952	148.48	1.09876	0.437419
	MSTRG.21273	WB_minus	WB_plus	8.37492	0	5.55975	0.447503
	MSTRG.13333	WB_minus	WB_plus	25.5577	1.91606	3.735	0.448975
	MSTRG.9465	WB_minus	WB_plus	11.0381	0	5.95826	0.452359
	MSTRG.24066	WB_minus	WB_plus	142.519	51.4341	1.47074	0.461412
	MSTRG.7090	WB_minus	WB_plus	0	9.10815	-5.65473	0.461502
	MSTRG.15940	WB_minus	WB_plus	116.713	29.9653	1.96244	0.461502
	MSTRG.26758	WB_minus	WB_plus	627.921	1071.9	-0.771548	0.461502
	MSTRG.26523	WB_minus	WB_plus	62.4691	22.6605	1.46273	0.461502
	MSTRG.2842	WB_minus	WB_plus	0	8.5145	-5.55679	0.461502
	MSTRG.9339	WB_minus	WB_plus	4.90251	26.885	-2.45474	0.462248
	MSTRG.25334	WB_minus	WB_plus	0	10.768	-5.89623	0.462248
	MSTRG.8207	WB_minus	WB_plus	20.8767	58.0844	-1.47587	0.462248
	MSTRG.12255	WB_minus	WB_plus	0.737816	15.2447	-4.36915	0.462248
	MSTRG.5879	WB_minus	WB_plus	3.69565	21.4965	-2.54105	0.462248
	MSTRG.16363	WB_minus	WB_plus	0.745647	13.2339	-4.1568	0.462248
	MSTRG.4910	WB_minus	WB_plus	0	10.7773	-5.89669	0.462248
	MSTRG.21599	WB_minus	WB_plus	149.559	84.4237	0.824858	0.462248
	MSTRG.3084	WB_minus	WB_plus	45.8566	15.6418	1.55076	0.462248
	MSTRG.26977	WB_minus	WB_plus	12.6551	0.23893	5.43375	0.462248
	MSTRG.28437	WB_minus	WB_plus	77.4437	175.972	-1.18408	0.462248
	MSTRG.10610	WB_minus	WB_plus	18.7614	1.43292	3.70608	0.462248
	MSTRG.25332	WB_minus	WB_plus	185.802	101.222	0.876409	0.462248
	MSTRG.23333	WB_minus	WB_plus	10.5299	0	5.89031	0.462248
	MSTRG.26528	WB_minus	WB_plus	1792.84	1260.21	0.508615	0.462248
	MSTRG.11705	WB_minus	WB_plus	158.145	287.685	-0.863149	0.462248
	MSTRG.18889	WB_minus	WB_plus	125.844	64.993	0.952888	0.462248
	MSTRG.7933	WB_minus	WB_plus	929.866	547.33	0.764668	0.466438
	MSTRG.11507	WB_minus	WB_plus	607.473	400.413	0.601363	0.468138
	MSTRG.27340	WB_minus	WB_plus	31.211	5.26173	2.56613	0.468138
	MSTRG.11625	WB_minus	WB_plus	5.17516	32.9113	-2.66944	0.468138
	MSTRG.11160	WB_minus	WB_plus	1.22969	16.5422	-3.75043	0.468426
	MSTRG.13306	WB_minus	WB_plus	4.41067	23.225	-2.39534	0.471414
	MSTRG.1624	WB_minus	WB_plus	8.68354	0	5.61164	0.471414
	MSTRG.28765	WB_minus	WB_plus	105.457	51.8121	1.02588	0.471414
	MSTRG.17181	WB_minus	WB_plus	2.70405	16.9872	-2.65081	0.471414
	MSTRG.28341	WB_minus	WB_plus	21.6269	4.11346	2.39546	0.471414
	MSTRG.2433	WB_minus	WB_plus	13.5164	1.68912	3.00045	0.471414
	MSTRG.5055	WB_minus	WB_plus	79.493	153.484	-0.949173	0.471414
	MSTRG.13363	WB_minus	WB_plus	134.41	54.7812	1.2943	0.471414
	MSTRG.18076	WB_minus	WB_plus	35.19	10.1755	1.79109	0.47395
	MSTRG.8218	WB_minus	WB_plus	0	8.71562	-5.59073	0.47395
	MSTRG.9031	WB_minus	WB_plus	428.374	256.767	0.73844	0.47395
	MSTRG.22554	WB_minus	WB_plus	0.485392	10.8542	-4.46963	0.47395
	MSTRG.895	WB_minus	WB_plus	134.978	52.9311	1.35159	0.47395
	MSTRG.11776	WB_minus	WB_plus	21.3414	3.13987	2.7654	0.475733
	MSTRG.7372	WB_minus	WB_plus	176.838	93.2237	0.923819	0.47651
	MSTRG.11674	WB_minus	WB_plus	256.769	156.453	0.715024	0.47651
	MSTRG.8953	WB_minus	WB_plus	790.766	1376.36	-0.799548	0.47651
	MSTRG.11056	WB_minus	WB_plus	0	7.62959	-5.39779	1
	MSTRG.13596	WB_minus	WB_plus	24.0619	4.85364	2.31165	0.47651
	MSTRG.22078	WB_minus	WB_plus	8.89029	0.23893	4.92438	0.47651
	MSTRG.13600	WB_minus	WB_plus	10.0834	0	5.82766	0.47651
	MSTRG.26179	WB_minus	WB_plus	10.5857	0	5.89776	0.47651
	MSTRG.14646	WB_minus	WB_plus	126.436	62.7129	1.01202	0.47651
	MSTRG.7733	WB_minus	WB_plus	29.3253	7.26153	2.01452	0.47651
	MSTRG.1226	WB_minus	WB_plus	10.3066	0	5.85932	0.47651
	MSTRG.10176	WB_minus	WB_plus	726.772	457.193	0.668637	0.47651
	MSTRG.5412	WB_minus	WB_plus	60.1801	124.782	-1.05168	0.47878
	MSTRG.27442	WB_minus	WB_plus	0	6.32733	-5.12823	1
	MSTRG.26388	WB_minus	WB_plus	183.353	78.9475	1.21605	0.482567
	MSTRG.13482	WB_minus	WB_plus	112.145	52.8649	1.0845	0.484981
	MSTRG.19164	WB_minus	WB_plus	10.5548	35.0698	-1.73242	0.484981
	MSTRG.3632	WB_minus	WB_plus	118.993	53.7074	1.14789	0.484981
	MSTRG.13566	WB_minus	WB_plus	46.3324	15.1287	1.61387	0.484981
	MSTRG.14584	WB_minus	WB_plus	1024.59	1573.12	-0.618604	0.484981
	MSTRG.11372	WB_minus	WB_plus	0	6.84414	-5.24131	1
	MSTRG.27109	WB_minus	WB_plus	0	6.78345	-5.22903	1
	MSTRG.5531	WB_minus	WB_plus	18.8549	2.41053	2.96739	0.491765
	MSTRG.11546	WB_minus	WB_plus	0.994197	14.1421	-3.83575	0.494573
	MSTRG.16433	WB_minus	WB_plus	8.10947	0	5.5134	0.495566
	MSTRG.11957	WB_minus	WB_plus	373.23	221.951	0.749805	0.495566
	MSTRG.19771	WB_minus	WB_plus	4.90514	21.24	-2.11358	0.495566
	MSTRG.25245	WB_minus	WB_plus	33.6455	5.86262	2.52371	0.497779
	MSTRG.17054	WB_minus	WB_plus	1148.91	645.722	0.831347	0.498219
	MSTRG.25748	WB_minus	WB_plus	675.37	402.927	0.745196	0.498219
	MSTRG.18067	WB_minus	WB_plus	54.3402	106.062	-0.965209	0.498219
	MSTRG.2184	WB_minus	WB_plus	106.536	53.1039	1.00443	0.498219
	MSTRG.17380	WB_minus	WB_plus	0	7.78951	-5.42836	0.498393
	MSTRG.4298	WB_minus	WB_plus	230.801	131.546	0.81131	0.502347
	MSTRG.7153	WB_minus	WB_plus	158.293	255.601	-0.691424	0.502347
	MSTRG.7159	WB_minus	WB_plus	254.855	157.648	0.693043	0.502347
	MSTRG.877	WB_minus	WB_plus	9.13232	0.240085	4.96319	0.504137
	MSTRG.23548	WB_minus	WB_plus	186.996	328.398	-0.812488	0.504137
	MSTRG.13767	WB_minus	WB_plus	7.64236	0	5.42764	1
	MSTRG.4038	WB_minus	WB_plus	14.2256	44.1117	-1.63229	0.506404
	MSTRG.26139	WB_minus	WB_plus	339.299	215.003	0.658142	0.508512
	MSTRG.9688	WB_minus	WB_plus	364.613	231.821	0.653409	0.509119
	MSTRG.13336	WB_minus	WB_plus	9.81472	0	5.78878	0.509119
	MSTRG.13131	WB_minus	WB_plus	0.740427	10.0887	-3.77151	0.509119
	MSTRG.16616	WB_minus	WB_plus	32.6321	5.13025	2.67213	0.509119
	MSTRG.8909	WB_minus	WB_plus	0	6.47696	-5.16299	1
	MSTRG.4341	WB_minus	WB_plus	0	7.47428	-5.36925	1
	MSTRG.14096	WB_minus	WB_plus	0	6.47707	-5.16301	1
	MSTRG.19344	WB_minus	WB_plus	1.47959	13.5818	-3.19973	0.518613
	MSTRG.4082	WB_minus	WB_plus	13.0318	0.960339	3.75957	0.521938
	MSTRG.13178	WB_minus	WB_plus	277.531	162.515	0.772191	0.521938
	MSTRG.26216	WB_minus	WB_plus	51.3765	123.907	-1.27014	0.526697
	MSTRG.5506	WB_minus	WB_plus	37.1242	12.9956	1.51357	0.527858
	MSTRG.5825	WB_minus	WB_plus	12.3256	1.19443	3.36159	0.533201
	MSTRG.6238	WB_minus	WB_plus	12.8	38.605	-1.59305	0.533201
	MSTRG.11774	WB_minus	WB_plus	0	9.59299	-5.72946	0.535952
	MSTRG.11322	WB_minus	WB_plus	45.481	115.679	-1.3464	0.535952
	MSTRG.11341	WB_minus	WB_plus	7.67504	0	5.43359	1
	MSTRG.7325	WB_minus	WB_plus	24.6222	2.39232	3.36087	0.535952
	MSTRG.15290	WB_minus	WB_plus	6.14592	23.7041	-1.94726	0.535952
	MSTRG.25003	WB_minus	WB_plus	0	7.71155	-5.41435	1
	MSTRG.6067	WB_minus	WB_plus	1.46913	13.6868	-3.21828	0.538557
	MSTRG.6929	WB_minus	WB_plus	373.244	684.09	-0.874129	0.539671
	MSTRG.5311	WB_minus	WB_plus	15.4471	49.351	-1.67545	0.542461
	MSTRG.23833	WB_minus	WB_plus	81.3481	32.3804	1.32922	0.542461
	MSTRG.18491	WB_minus	WB_plus	0.737816	10.6982	-3.8578	0.542461
	MSTRG.14746	WB_minus	WB_plus	22.3079	54.6145	-1.29099	0.542461
	MSTRG.9980	WB_minus	WB_plus	87.9983	170.653	-0.955374	0.543022
	MSTRG.22637	WB_minus	WB_plus	10.9153	0.23882	5.22036	0.543022
	MSTRG.25433	WB_minus	WB_plus	497.604	337.101	0.561804	0.543022
	MSTRG.25813	WB_minus	WB_plus	0	7.91669	-5.45244	0.544777
	MSTRG.3148	WB_minus	WB_plus	0	7.17994	-5.31169	1
	MSTRG.5610	WB_minus	WB_plus	0	6.01307	-5.05561	1
	MSTRG.874	WB_minus	WB_plus	74.092	20.6486	1.84262	0.54611
	MSTRG.9983	WB_minus	WB_plus	16.9348	45.2469	-1.41775	0.54611
	MSTRG.5759	WB_minus	WB_plus	1500.88	875.797	0.77712	0.548834
	MSTRG.15051	WB_minus	WB_plus	6.61509	0.23882	4.49849	1
	MSTRG.18476	WB_minus	WB_plus	70.4249	30.0098	1.23105	0.550226
	MSTRG.17225	WB_minus	WB_plus	43.8737	92.3692	-1.07342	0.550226
	MSTRG.21597	WB_minus	WB_plus	49.2397	16.5594	1.57391	0.550226
	MSTRG.8210	WB_minus	WB_plus	1.95976	14.1924	-2.85514	0.556519
	MSTRG.14394	WB_minus	WB_plus	660.191	407.288	0.697014	0.556519
	MSTRG.29254	WB_minus	WB_plus	318.408	173.176	0.878902	0.558416
	MSTRG.2482	WB_minus	WB_plus	7.1636	0	5.3342	1
	MSTRG.3969	WB_minus	WB_plus	0	9.35178	-5.69183	0.56037
	MSTRG.1438	WB_minus	WB_plus	110.169	225.731	-1.03498	0.56037
	MSTRG.25835	WB_minus	WB_plus	1.21348	14.947	-3.61688	0.560659
	MSTRG.10850	WB_minus	WB_plus	7.56582	35.1118	-2.21305	0.560659
	MSTRG.12188	WB_minus	WB_plus	73.4352	30.7406	1.25667	0.560948
	MSTRG.23981	WB_minus	WB_plus	802.854	1339.75	-0.738778	0.563995
	MSTRG.25913	WB_minus	WB_plus	67.9343	26.8665	1.33722	0.565592
	MSTRG.17121	WB_minus	WB_plus	193.308	325.598	-0.752068	0.566926
	MSTRG.2363	WB_minus	WB_plus	0.497098	10.2151	-4.3733	0.566926
	MSTRG.16828	WB_minus	WB_plus	103.026	45.1576	1.19074	0.566926
	MSTRG.21255	WB_minus	WB_plus	884.61	569.186	0.636251	0.566926
	MSTRG.1016	WB_minus	WB_plus	617.014	389.729	0.662868	0.566926
	MSTRG.13015	WB_minus	WB_plus	52.6708	110.01	-1.06212	0.566926
	MSTRG.4867	WB_minus	WB_plus	10.2484	0.240085	5.13005	0.566926
	MSTRG.2431	WB_minus	WB_plus	174.518	338.754	-0.956975	0.566926
	MSTRG.28724	WB_minus	WB_plus	8.89034	0	5.64584	0.569485
	MSTRG.18438	WB_minus	WB_plus	10.5157	36.2145	-1.78279	0.571493
	MSTRG.16809	WB_minus	WB_plus	144.039	73.7243	0.966745	0.571493
	MSTRG.15000	WB_minus	WB_plus	170.089	269.145	-0.662045	0.574663
	MSTRG.17623	WB_minus	WB_plus	13.3746	0.742373	4.18428	0.582474
	MSTRG.9623	WB_minus	WB_plus	5.61128	33.5542	-2.57883	0.582604
	MSTRG.10240	WB_minus	WB_plus	55.852	17.8308	1.64721	0.582604
	MSTRG.6212	WB_minus	WB_plus	609.284	383.877	0.666419	0.582604
	MSTRG.4174	WB_minus	WB_plus	360.961	522.283	-0.533035	0.582604
	MSTRG.10868	WB_minus	WB_plus	47.4804	13.1955	1.84622	0.582604
	MSTRG.8910	WB_minus	WB_plus	160.228	280.823	-0.809574	0.582604
	MSTRG.11915	WB_minus	WB_plus	15.0021	0.717945	4.38103	0.593712
	MSTRG.9893	WB_minus	WB_plus	3.19267	17.6209	-2.46413	0.593712
	MSTRG.363	WB_minus	WB_plus	0.485392	8.49018	-4.11475	0.595029
	MSTRG.12569	WB_minus	WB_plus	238.745	138.575	0.784624	0.599867
	MSTRG.1537	WB_minus	WB_plus	0	7.40627	-5.35649	1
	MSTRG.11482	WB_minus	WB_plus	33.3381	78.6676	-1.2384	0.601795
	MSTRG.9137	WB_minus	WB_plus	0	8.87428	-5.61711	0.601954
	MSTRG.8201	WB_minus	WB_plus	7.88823	0.23893	4.75196	0.604704
	MSTRG.5388	WB_minus	WB_plus	0	5.55695	-4.94147	1
	MSTRG.1634	WB_minus	WB_plus	94.6509	50.9453	0.893769	0.614834
	MSTRG.13367	WB_minus	WB_plus	8.57209	0	5.59355	0.614834
	MSTRG.18203	WB_minus	WB_plus	3.92849	24.6762	-2.65117	0.614834
	MSTRG.26908	WB_minus	WB_plus	8.85378	0	5.64005	0.614834
	MSTRG.2028	WB_minus	WB_plus	47.1868	113.297	-1.2635	0.614834
	MSTRG.17389	WB_minus	WB_plus	3.92852	20.8939	-2.41105	0.61569
	MSTRG.17168	WB_minus	WB_plus	34.6037	68.5822	-0.986471	0.622316
	MSTRG.12356	WB_minus	WB_plus	1.46266	13.4144	-3.19387	0.622316
	MSTRG.1154	WB_minus	WB_plus	0	7.23496	-5.32228	1
	MSTRG.8971	WB_minus	WB_plus	8.76047	0	5.62513	0.624183
	MSTRG.16129	WB_minus	WB_plus	105.158	50.2102	1.06643	0.624183
	MSTRG.8989	WB_minus	WB_plus	245.844	364.56	-0.568401	0.624183
	MSTRG.26511	WB_minus	WB_plus	0	5.52058	-4.93249	1
	MSTRG.10018	WB_minus	WB_plus	1.22969	14.626	-3.57277	0.628632
	MSTRG.15849	WB_minus	WB_plus	9.83752	0.23882	5.07071	0.628632
	MSTRG.446	WB_minus	WB_plus	0.737816	14.8771	-4.33419	0.628632
	MSTRG.20333	WB_minus	WB_plus	7.54626	35.82	-2.24521	0.63045
	MSTRG.24330	WB_minus	WB_plus	0.491878	10.478	-4.41093	0.63045
	MSTRG.22598	WB_minus	WB_plus	6.93462	0	5.28721	1
	MSTRG.12842	WB_minus	WB_plus	2440.68	3557.12	-0.543443	0.633136
	MSTRG.15200	WB_minus	WB_plus	7.191	0	5.33955	1
	MSTRG.8247	WB_minus	WB_plus	3.67284	18.761	-2.35172	0.637935
	MSTRG.5025	WB_minus	WB_plus	306.245	497.173	-0.6991	0.637935
	MSTRG.26268	WB_minus	WB_plus	7.8059	0.240085	4.73745	0.63816
	MSTRG.7750	WB_minus	WB_plus	0	8.37893	-5.53433	0.638174
	MSTRG.24800	WB_minus	WB_plus	6.6711	0	5.23142	1
	MSTRG.6728	WB_minus	WB_plus	30.9964	69.8806	-1.17337	0.640845
	MSTRG.10743	WB_minus	WB_plus	75.4492	133.37	-0.821892	0.640845
	MSTRG.19271	WB_minus	WB_plus	270.205	156.292	0.789969	0.640845
	MSTRG.8878	WB_minus	WB_plus	14.0149	0.95572	3.86967	0.642387
	MSTRG.17983	WB_minus	WB_plus	116.202	194.559	-0.743767	0.642387
	MSTRG.2793	WB_minus	WB_plus	83.3071	43.0546	0.951679	0.642387
	MSTRG.443	WB_minus	WB_plus	23.0314	54.6221	-1.2455	0.642387
	MSTRG.22449	WB_minus	WB_plus	97.9197	43.5145	1.17013	0.642387
	MSTRG.10362	WB_minus	WB_plus	12.8347	46.2636	-1.85036	0.642387
	MSTRG.23161	WB_minus	WB_plus	0.994197	12.3307	-3.63811	0.642387
	MSTRG.26306	WB_minus	WB_plus	185.143	318.022	-0.780455	0.642387
	MSTRG.27561	WB_minus	WB_plus	152.223	241.451	-0.665524	0.642387
	MSTRG.9141	WB_minus	WB_plus	135.736	81.1702	0.741937	0.64407
	MSTRG.21825	WB_minus	WB_plus	12.8383	0.47786	4.736	0.64407
	MSTRG.1062	WB_minus	WB_plus	37.6266	72.8583	-0.953496	0.64407
	MSTRG.8442	WB_minus	WB_plus	11.3837	1.20296	3.24031	0.64407
	MSTRG.1182	WB_minus	WB_plus	8.1708	0	5.52397	0.648748
	MSTRG.6950	WB_minus	WB_plus	8.37485	0	5.55976	0.648748
	MSTRG.15399	WB_minus	WB_plus	1.46913	12.0545	-3.03479	0.648794
	MSTRG.21320	WB_minus	WB_plus	23.3559	5.09037	2.19926	0.648794
	MSTRG.25602	WB_minus	WB_plus	0	6.56075	-5.18075	1
	MSTRG.10453	WB_minus	WB_plus	8.34559	0	5.55483	0.648921
	MSTRG.5624	WB_minus	WB_plus	0	8.35387	-5.52906	0.648921
	MSTRG.11879	WB_minus	WB_plus	298.258	182.926	0.705076	0.649665
	MSTRG.6481	WB_minus	WB_plus	26.0959	5.97446	2.12429	0.649665
	MSTRG.379	WB_minus	WB_plus	1.98056	14.4374	-2.86907	0.649665
	MSTRG.23094	WB_minus	WB_plus	215.427	125.611	0.778007	0.649665
	MSTRG.21028	WB_minus	WB_plus	15.5013	2.40569	2.68664	0.649665
	MSTRG.16313	WB_minus	WB_plus	8.0641	0	5.5055	0.649793
	MSTRG.26398	WB_minus	WB_plus	49.8005	20.1008	1.30987	0.652158
	MSTRG.19400	WB_minus	WB_plus	0	8.12163	-5.48941	0.652356
	MSTRG.6578	WB_minus	WB_plus	96.9482	51.7402	0.906172	0.652356
	MSTRG.868	WB_minus	WB_plus	29.4928	10.4161	1.50274	0.653378
	MSTRG.10824	WB_minus	WB_plus	4.69106	25.7576	-2.45828	0.653378
	MSTRG.9402	WB_minus	WB_plus	39.9567	81.3408	-1.02533	0.653378
	MSTRG.5339	WB_minus	WB_plus	12.5824	0.47786	4.70698	0.653378
	MSTRG.24210	WB_minus	WB_plus	43.6	16.8085	1.37382	0.653378
	MSTRG.15681	WB_minus	WB_plus	0.737816	10.0983	-3.77533	0.653378
	MSTRG.22769	WB_minus	WB_plus	8.0414	0	5.50154	0.653378
	MSTRG.18986	WB_minus	WB_plus	1.22321	11.754	-3.26257	0.654237
	MSTRG.17437	WB_minus	WB_plus	46.7401	19.7788	1.24054	0.657023
	MSTRG.26564	WB_minus	WB_plus	26.4652	6.03921	2.13218	0.657023
	MSTRG.22233	WB_minus	WB_plus	33.6411	5.30718	2.66445	0.659886
	MSTRG.25031	WB_minus	WB_plus	0	6.46997	-5.1614	1
	MSTRG.3141	WB_minus	WB_plus	1.22321	14.0994	-3.52541	0.659886
	MSTRG.11762	WB_minus	WB_plus	0	5.0814	-4.81227	1
	MSTRG.17320	WB_minus	WB_plus	101.285	186.06	-0.877644	0.660469
	MSTRG.19365	WB_minus	WB_plus	12.7878	2.41697	2.40424	0.660469
	MSTRG.2112	WB_minus	WB_plus	0	6.70725	-5.21336	1
	MSTRG.12684	WB_minus	WB_plus	11.7713	1.19421	3.29636	0.66415
	MSTRG.14859	WB_minus	WB_plus	0.491878	12.7728	-4.69631	0.66415
	MSTRG.6953	WB_minus	WB_plus	102.578	46.8365	1.13166	0.66415
	MSTRG.24863	WB_minus	WB_plus	1437.49	909.058	0.661073	0.66415
	MSTRG.29196	WB_minus	WB_plus	8.5717	33.1258	-1.94942	0.66415
	MSTRG.2905	WB_minus	WB_plus	5.64357	23.3975	-2.05122	0.66415
	MSTRG.2670	WB_minus	WB_plus	25.5937	56.2058	-1.13525	0.66415
	MSTRG.16376	WB_minus	WB_plus	588.656	286.264	1.04024	0.66415
	MSTRG.21517	WB_minus	WB_plus	20.609	47.1019	-1.19196	0.66415
	MSTRG.12635	WB_minus	WB_plus	0	6.46128	-5.15953	1
	MSTRG.7247	WB_minus	WB_plus	297.088	168.024	0.822299	0.66415
	MSTRG.13995	WB_minus	WB_plus	26.119	72.9667	-1.48137	0.66415
	MSTRG.20706	WB_minus	WB_plus	7.9009	0	5.47561	0.66415
	MSTRG.21872	WB_minus	WB_plus	438.753	264.751	0.728967	0.66415
	MSTRG.11668	WB_minus	WB_plus	4358.6	6452.54	-0.566009	0.66415
	MSTRG.7795	WB_minus	WB_plus	2.95783	17.3	-2.54846	0.66415
	MSTRG.17736	WB_minus	WB_plus	0	7.98178	-5.46389	0.66415
	MSTRG.17021	WB_minus	WB_plus	0	7.89855	-5.44916	0.66415
	MSTRG.5367	WB_minus	WB_plus	31.6529	89.8078	-1.50452	0.66415
	MSTRG.2984	WB_minus	WB_plus	1.22321	11.4628	-3.22513	0.66415
	MSTRG.13250	WB_minus	WB_plus	7.80519	0	5.4585	0.66415
	MSTRG.28197	WB_minus	WB_plus	168.36	94.8605	0.828095	0.66415
	MSTRG.21658	WB_minus	WB_plus	0	6.21845	-5.10432	1
	MSTRG.5569	WB_minus	WB_plus	1.21348	15.5559	-3.67563	0.66415
	MSTRG.29350	WB_minus	WB_plus	11.5237	38.8404	-1.75291	0.665525
	MSTRG.12404	WB_minus	WB_plus	225.584	147.29	0.615333	0.666969
	MSTRG.15185	WB_minus	WB_plus	123.663	192.293	-0.637067	0.668846
	MSTRG.9668	WB_minus	WB_plus	32.9505	10.3502	1.67003	0.669108
	MSTRG.8004	WB_minus	WB_plus	350.111	198.212	0.821037	0.669399
	MSTRG.2957	WB_minus	WB_plus	184.57	306.533	-0.73206	0.669399
	MSTRG.9581	WB_minus	WB_plus	559.511	274.004	1.03009	0.669399
	MSTRG.11673	WB_minus	WB_plus	244.259	137.221	0.832193	0.669399
	MSTRG.12032	WB_minus	WB_plus	1.47437	11.921	-3.0146	0.669399
	MSTRG.13162	WB_minus	WB_plus	0	7.82484	-5.43482	0.669983
	MSTRG.27964	WB_minus	WB_plus	0	5.0601	-4.80655	1
	MSTRG.11188	WB_minus	WB_plus	73.6309	18.2154	2.0159	0.669983
	MSTRG.8421	WB_minus	WB_plus	0	7.88182	-5.44617	0.672425
	MSTRG.3553	WB_minus	WB_plus	0	6.62848	-5.1951	1
	MSTRG.20208	WB_minus	WB_plus	67.4762	127.596	-0.91954	0.673223
	MSTRG.6498	WB_minus	WB_plus	0	5.64487	-4.96312	1
	MSTRG.12027	WB_minus	WB_plus	0.988976	11.9483	-3.597	0.674282
	MSTRG.11987	WB_minus	WB_plus	21.004	1.67207	3.64784	0.674282
	MSTRG.17873	WB_minus	WB_plus	22.3609	5.31494	2.07325	0.674282
	MSTRG.6800	WB_minus	WB_plus	28.5829	6.27022	2.18832	0.674282
	MSTRG.15570	WB_minus	WB_plus	652.797	424.963	0.619222	0.674282
	MSTRG.23526	WB_minus	WB_plus	17.0298	46.7787	-1.45864	0.675397
	MSTRG.20153	WB_minus	WB_plus	0	6.3726	-5.13834	1
	MSTRG.13022	WB_minus	WB_plus	0	6.2185	-5.10432	1
	MSTRG.9466	WB_minus	WB_plus	10.82	1.21148	3.16094	0.677615
	MSTRG.2047	WB_minus	WB_plus	9.83504	27.2426	-1.47011	0.680794
	MSTRG.28047	WB_minus	WB_plus	0	6.45105	-5.1573	1
	MSTRG.14503	WB_minus	WB_plus	32.655	11.6719	1.48642	0.680794
	MSTRG.26742	WB_minus	WB_plus	0	6.28018	-5.11802	1
	MSTRG.20041	WB_minus	WB_plus	7.61632	27.6023	-1.85796	0.68324
	MSTRG.23389	WB_minus	WB_plus	0	6.69085	-5.20992	1
	MSTRG.15103	WB_minus	WB_plus	0.970785	10.9103	-3.48366	0.684753
	MSTRG.25564	WB_minus	WB_plus	71.9055	30.4237	1.24207	0.684753
	MSTRG.15321	WB_minus	WB_plus	6.14594	0	5.1134	1
	MSTRG.4047	WB_minus	WB_plus	0.497098	9.32618	-4.24251	0.686607
	MSTRG.28951	WB_minus	WB_plus	248.875	395.592	-0.668642	0.688709
	MSTRG.17439	WB_minus	WB_plus	0	5.31504	-4.87727	1
	MSTRG.7798	WB_minus	WB_plus	6.19544	0	5.12454	1
	MSTRG.54	WB_minus	WB_plus	1.21672	10.5631	-3.11335	0.688709
	MSTRG.24745	WB_minus	WB_plus	0	5.09328	-4.81548	1
	MSTRG.16401	WB_minus	WB_plus	33.3649	78.5411	-1.23515	0.688709
	MSTRG.14948	WB_minus	WB_plus	15.7996	46.9268	-1.57115	0.688709
	MSTRG.2080	WB_minus	WB_plus	1558.87	806.605	0.950585	0.688709
	MSTRG.26402	WB_minus	WB_plus	107.698	191.14	-0.827663	0.688709
	MSTRG.6731	WB_minus	WB_plus	404.68	267.309	0.598184	0.688709
	MSTRG.20632	WB_minus	WB_plus	0	6.23159	-5.10723	1
	MSTRG.24311	WB_minus	WB_plus	6.16019	0	5.11662	1
	MSTRG.25924	WB_minus	WB_plus	1.96623	12.556	-2.67483	0.690988
	MSTRG.24639	WB_minus	WB_plus	0.245939	7.25184	-4.60418	1
	MSTRG.12462	WB_minus	WB_plus	8.37565	26.2197	-1.64738	0.690988
	MSTRG.28865	WB_minus	WB_plus	62.9461	24.2811	1.37347	0.690988
	MSTRG.1304	WB_minus	WB_plus	75.8884	40.9559	0.889581	0.690988
	MSTRG.16039	WB_minus	WB_plus	0	7.57617	-5.38825	1
	MSTRG.21254	WB_minus	WB_plus	698.206	445.646	0.647871	0.690988
	MSTRG.26255	WB_minus	WB_plus	226.616	372.286	-0.716157	0.690988
	MSTRG.9243	WB_minus	WB_plus	0.485392	9.26666	-4.24142	0.690988
	MSTRG.23680	WB_minus	WB_plus	0.970785	10.404	-3.41511	0.690988
	MSTRG.1359	WB_minus	WB_plus	4.1622	19.4401	-2.22186	0.690988
	MSTRG.24529	WB_minus	WB_plus	282.549	161.763	0.804873	0.690988
	MSTRG.18296	WB_minus	WB_plus	423.496	625.88	-0.563612	0.690988
	MSTRG.23418	WB_minus	WB_plus	16.9796	46.806	-1.46275	0.690988
	MSTRG.29307	WB_minus	WB_plus	8.93994	0.240085	4.93228	0.690988
	MSTRG.15123	WB_minus	WB_plus	75.478	32.5927	1.21157	0.690988
	MSTRG.17588	WB_minus	WB_plus	319.655	471.286	-0.560131	0.690988
	MSTRG.13130	WB_minus	WB_plus	155.568	89.1596	0.802815	0.690988
	MSTRG.24413	WB_minus	WB_plus	9.60616	30.2237	-1.65474	0.690988
	MSTRG.8374	WB_minus	WB_plus	18.4453	1.43314	3.68273	0.690988
	MSTRG.6032	WB_minus	WB_plus	36.9048	77.2524	-1.06615	0.690988
	MSTRG.28760	WB_minus	WB_plus	929.208	647.619	0.52083	0.690988
	MSTRG.21327	WB_minus	WB_plus	137.684	76.1007	0.855515	0.690988
	MSTRG.26482	WB_minus	WB_plus	7.62409	0	5.42431	1
	MSTRG.13976	WB_minus	WB_plus	151.947	85.3417	0.83234	0.690988
	MSTRG.24496	WB_minus	WB_plus	80.7713	40.4781	0.996291	0.690988
	MSTRG.25518	WB_minus	WB_plus	58.0803	116.713	-1.00679	0.690988
	MSTRG.12173	WB_minus	WB_plus	7.61102	0	5.4219	1
	MSTRG.2658	WB_minus	WB_plus	74.85	136.43	-0.866377	0.692053
	MSTRG.5291	WB_minus	WB_plus	94.4779	52.7551	0.840258	0.693346
	MSTRG.12953	WB_minus	WB_plus	6.88051	0.240085	4.55497	1
	MSTRG.23607	WB_minus	WB_plus	69.2655	119.236	-0.783291	0.693346
	MSTRG.13389	WB_minus	WB_plus	6.09532	0	5.1019	1
	MSTRG.10235	WB_minus	WB_plus	12.2399	1.93196	2.66422	0.693346
	MSTRG.3955	WB_minus	WB_plus	40.1003	5.97721	2.74455	0.693346
	MSTRG.1710	WB_minus	WB_plus	596.604	387.152	0.623867	0.696297
	MSTRG.29408	WB_minus	WB_plus	0	6.12053	-5.08016	1
	MSTRG.17559	WB_minus	WB_plus	2.47117	15.6177	-2.66217	0.69661
	MSTRG.17562	WB_minus	WB_plus	139.628	81.8424	0.77088	0.69661
	MSTRG.8637	WB_minus	WB_plus	9.30107	34.5746	-1.89332	0.69661
	MSTRG.6118	WB_minus	WB_plus	7.32304	0	5.36648	1
	MSTRG.3230	WB_minus	WB_plus	0	7.4055	-5.35625	1
	MSTRG.28899	WB_minus	WB_plus	4.88967	21.4516	-2.13187	0.699668
	MSTRG.24003	WB_minus	WB_plus	0	6.13252	-5.08289	1
	MSTRG.13559	WB_minus	WB_plus	0	5.81062	-5.00577	1
	MSTRG.9727	WB_minus	WB_plus	104.015	40.0658	1.37698	0.700866
	MSTRG.28477	WB_minus	WB_plus	17.0078	4.3486	1.96771	0.700866
	MSTRG.9600	WB_minus	WB_plus	0	7.46387	-5.36727	1
	MSTRG.20109	WB_minus	WB_plus	265.527	389.24	-0.551675	0.70132
	MSTRG.14702	WB_minus	WB_plus	2.22389	14.2422	-2.68104	0.701358
	MSTRG.10927	WB_minus	WB_plus	7.42721	0	5.38632	1
	MSTRG.15270	WB_minus	WB_plus	41.7565	13.4139	1.63698	0.707276
	MSTRG.22933	WB_minus	WB_plus	1.47437	11.5231	-2.9667	0.708864
	MSTRG.13876	WB_minus	WB_plus	16.2406	39.563	-1.28419	0.708864
	MSTRG.2570	WB_minus	WB_plus	4.42831	18.8435	-2.08947	0.708864
	MSTRG.10109	WB_minus	WB_plus	4.41201	19.3837	-2.13521	0.708864
	MSTRG.22832	WB_minus	WB_plus	33.0663	68.5589	-1.05132	0.708864
	MSTRG.12701	WB_minus	WB_plus	619.386	426.408	0.538626	0.708864
	MSTRG.27996	WB_minus	WB_plus	209.326	124.337	0.751438	0.708864
	MSTRG.5438	WB_minus	WB_plus	0	7.41376	-5.35781	1
	MSTRG.26175	WB_minus	WB_plus	5.86107	0	5.04529	1
	MSTRG.10605	WB_minus	WB_plus	490.128	811.564	-0.727557	0.708864
	MSTRG.1683	WB_minus	WB_plus	288.773	178.854	0.691308	0.709096
	MSTRG.11338	WB_minus	WB_plus	0.988976	8.71228	-3.14218	0.709096
	MSTRG.13229	WB_minus	WB_plus	5.93779	0	5.06335	1
	MSTRG.4964	WB_minus	WB_plus	9.62806	0.477639	4.32109	0.711526
	MSTRG.11834	WB_minus	WB_plus	30.2242	63.1695	-1.06356	0.711526
	MSTRG.790	WB_minus	WB_plus	79.2189	35.2921	1.16575	0.711526
	MSTRG.700	WB_minus	WB_plus	6.92489	0.23882	4.56385	1
	MSTRG.11750	WB_minus	WB_plus	7.3886	0	5.379	1
	MSTRG.11725	WB_minus	WB_plus	0	5.05917	-4.80629	1
	MSTRG.18632	WB_minus	WB_plus	62.3473	25.8156	1.27189	0.711526
	MSTRG.23821	WB_minus	WB_plus	9.40777	0.477639	4.28752	0.711526
	MSTRG.10171	WB_minus	WB_plus	0.491878	7.27743	-3.88527	0.711526
	MSTRG.14624	WB_minus	WB_plus	5.65739	0	4.99387	1
	MSTRG.8011	WB_minus	WB_plus	221.209	113.544	0.962073	0.711526
	MSTRG.23041	WB_minus	WB_plus	45.632	86.8342	-0.927949	0.711526
	MSTRG.12851	WB_minus	WB_plus	9.9894	0.487542	4.36805	0.711526
	MSTRG.5495	WB_minus	WB_plus	1.48607	11.56	-2.96318	0.711526
	MSTRG.28359	WB_minus	WB_plus	156.713	87.6035	0.839326	0.712268
	MSTRG.1391	WB_minus	WB_plus	0.97727	10.0606	-3.36131	0.712268
	MSTRG.1453	WB_minus	WB_plus	0.242696	6.69867	-4.49035	1
	MSTRG.7949	WB_minus	WB_plus	279.82	187.048	0.580955	0.712515
	MSTRG.12026	WB_minus	WB_plus	3.95337	23.1217	-2.54899	0.712515
	MSTRG.13640	WB_minus	WB_plus	197.468	127.123	0.635665	0.712515
	MSTRG.14034	WB_minus	WB_plus	0	6.0118	-5.05525	1
	MSTRG.12224	WB_minus	WB_plus	0.497098	8.85476	-4.16751	0.712734
	MSTRG.20024	WB_minus	WB_plus	0.248549	5.60916	-4.23279	1
	MSTRG.23511	WB_minus	WB_plus	275.342	428.315	-0.637559	0.712734
	MSTRG.27249	WB_minus	WB_plus	6.64036	0.23882	4.50366	1
	MSTRG.13849	WB_minus	WB_plus	10.2918	32.85	-1.67422	0.712734
	MSTRG.8339	WB_minus	WB_plus	19.8537	4.78948	2.04941	0.713537
	MSTRG.27828	WB_minus	WB_plus	7.18965	0	5.33936	1
	MSTRG.26838	WB_minus	WB_plus	207.173	131.856	0.651976	0.713537
	MSTRG.4472	WB_minus	WB_plus	0	7.38918	-5.35192	1
	MSTRG.8664	WB_minus	WB_plus	107.384	54.5309	0.977657	0.713537
	MSTRG.26763	WB_minus	WB_plus	59.1747	21.5959	1.45326	0.713537
	MSTRG.10977	WB_minus	WB_plus	125.96	73.865	0.770162	0.713537
	MSTRG.28126	WB_minus	WB_plus	20.4393	5.84936	1.808	0.713537
	MSTRG.2585	WB_minus	WB_plus	0.248549	5.99568	-4.33033	1
	MSTRG.23471	WB_minus	WB_plus	0.248549	6.55223	-4.45754	1
	MSTRG.11680	WB_minus	WB_plus	7.10296	0	5.32233	1
	MSTRG.5769	WB_minus	WB_plus	572.936	370.071	0.630607	0.718767
	MSTRG.28875	WB_minus	WB_plus	7.44477	0	5.38965	1
	MSTRG.22513	WB_minus	WB_plus	93.3477	48.0431	0.957678	0.719494
	MSTRG.17248	WB_minus	WB_plus	36.1823	12.6248	1.52024	0.720169
	MSTRG.16190	WB_minus	WB_plus	0	7.39781	-5.35357	1
	MSTRG.2935	WB_minus	WB_plus	0	7.39781	-5.35357	1
	MSTRG.26938	WB_minus	WB_plus	36.1676	9.35188	1.95022	0.724196
	MSTRG.15748	WB_minus	WB_plus	0.485392	9.56681	-4.28864	0.724196
	MSTRG.9998	WB_minus	WB_plus	89.9232	45.5807	0.979453	0.724196
	MSTRG.25776	WB_minus	WB_plus	49.7871	17.5021	1.50926	0.724908
	MSTRG.388	WB_minus	WB_plus	103.422	169.766	-0.715113	0.727334
	MSTRG.19029	WB_minus	WB_plus	154.347	97.5093	0.662619	0.727334
	MSTRG.5446	WB_minus	WB_plus	124.255	198.048	-0.672696	0.727334
	MSTRG.23531	WB_minus	WB_plus	289.45	192.636	0.587321	0.727334
	MSTRG.17784	WB_minus	WB_plus	0	4.88164	-4.7538	1
	MSTRG.3662	WB_minus	WB_plus	0	7.11729	-5.29794	1
	MSTRG.2105	WB_minus	WB_plus	109.461	64.5902	0.761382	0.727334
	MSTRG.10316	WB_minus	WB_plus	59.8769	28.4286	1.07452	0.727334
	MSTRG.26495	WB_minus	WB_plus	215.797	143.842	0.58533	0.727334
	MSTRG.15118	WB_minus	WB_plus	0	4.60596	-4.6704	1
	MSTRG.17829	WB_minus	WB_plus	0	6.01704	-5.05645	1
	MSTRG.22719	WB_minus	WB_plus	10.8996	0.494915	4.48629	0.729265
	MSTRG.23163	WB_minus	WB_plus	48.6938	23.6626	1.04123	0.731898
	MSTRG.10741	WB_minus	WB_plus	7.13221	0	5.3281	1
	MSTRG.11902	WB_minus	WB_plus	630.272	952.866	-0.596351	0.735872
	MSTRG.19401	WB_minus	WB_plus	0	7.02079	-5.27876	1
	MSTRG.22505	WB_minus	WB_plus	0.491878	7.43395	-3.91684	0.73625
	MSTRG.9824	WB_minus	WB_plus	53.7301	23.7661	1.17754	0.73625
	MSTRG.24444	WB_minus	WB_plus	111.86	67.0665	0.737972	0.73625
	MSTRG.7493	WB_minus	WB_plus	15.722	41.6405	-1.40532	0.73625
	MSTRG.768	WB_minus	WB_plus	221.494	141.84	0.64269	0.73625
	MSTRG.19855	WB_minus	WB_plus	103.256	185.484	-0.845111	0.73625
	MSTRG.27203	WB_minus	WB_plus	57.3067	114.231	-0.994976	0.73625
	MSTRG.17686	WB_minus	WB_plus	315.637	478.03	-0.59879	0.73625
	MSTRG.20120	WB_minus	WB_plus	0	5.73948	-4.98868	1
	MSTRG.15799	WB_minus	WB_plus	5.90119	0	5.05476	1
	MSTRG.23513	WB_minus	WB_plus	143.237	84.6306	0.759095	0.736611
	MSTRG.21971	WB_minus	WB_plus	17.921	2.62977	2.76601	0.736611
	MSTRG.26241	WB_minus	WB_plus	91.0563	43.5067	1.06654	0.736611
	MSTRG.20391	WB_minus	WB_plus	10.143	1.44304	2.81112	0.736611
	MSTRG.13720	WB_minus	WB_plus	85.2805	49.258	0.792017	0.737666
	MSTRG.19666	WB_minus	WB_plus	7.15966	0.47786	3.89302	1
	MSTRG.26188	WB_minus	WB_plus	241.185	155.761	0.631037	0.738708
	MSTRG.18863	WB_minus	WB_plus	0	7.19874	-5.31522	1
	MSTRG.28723	WB_minus	WB_plus	0	6.92753	-5.26	1
	MSTRG.14030	WB_minus	WB_plus	9.80825	0.718989	3.76655	0.738708
	MSTRG.19620	WB_minus	WB_plus	101.404	164.268	-0.696079	0.741959
	MSTRG.20064	WB_minus	WB_plus	104.336	53.723	0.957759	0.741959
	MSTRG.28179	WB_minus	WB_plus	1.73462	12.1357	-2.80951	0.741959
	MSTRG.7188	WB_minus	WB_plus	0	7.16838	-5.30927	1
	MSTRG.28930	WB_minus	WB_plus	0	4.62692	-4.67661	1
	MSTRG.8787	WB_minus	WB_plus	863.94	1290.06	-0.578461	0.747443
	MSTRG.18332	WB_minus	WB_plus	0	5.56976	-4.94468	1
	MSTRG.26978	WB_minus	WB_plus	61.7046	29.6518	1.05708	0.752135
	MSTRG.12703	WB_minus	WB_plus	102.695	46.334	1.14868	0.752406
	MSTRG.7254	WB_minus	WB_plus	15.303	2.4058	2.66799	0.752406
	MSTRG.29345	WB_minus	WB_plus	117.586	189.205	-0.686274	0.752406
	MSTRG.23027	WB_minus	WB_plus	28.2373	6.26675	2.17166	0.752406
	MSTRG.16576	WB_minus	WB_plus	0.497098	7.02766	-3.83375	1
	MSTRG.20210	WB_minus	WB_plus	48.8787	89.0179	-0.865071	0.753978
	MSTRG.16216	WB_minus	WB_plus	63.625	27.1966	1.22689	0.755837
	MSTRG.29248	WB_minus	WB_plus	35.3421	14.7831	1.25874	0.755837
	MSTRG.524	WB_minus	WB_plus	139.439	81.1209	0.781382	0.755837
	MSTRG.9381	WB_minus	WB_plus	8.31782	25.7931	-1.63157	0.756334
	MSTRG.23230	WB_minus	WB_plus	12.9602	0.742373	4.13672	0.756334
	MSTRG.18356	WB_minus	WB_plus	0	5.7419	-4.98925	1
	MSTRG.8589	WB_minus	WB_plus	3.41918	17.6008	-2.36208	0.756334
	MSTRG.25596	WB_minus	WB_plus	11.7726	1.43578	3.03224	0.756334
	MSTRG.18357	WB_minus	WB_plus	0	7.15899	-5.30619	1
	MSTRG.4975	WB_minus	WB_plus	10.4748	0.480169	4.43929	0.756334
	MSTRG.6213	WB_minus	WB_plus	524.549	329.999	0.668644	0.756334
	MSTRG.11343	WB_minus	WB_plus	7.85383	0.23893	4.74589	0.756334
	MSTRG.4613	WB_minus	WB_plus	0.485392	6.74367	-3.78338	1
	MSTRG.15883	WB_minus	WB_plus	33.8924	9.72709	1.80241	0.756334
	MSTRG.16465	WB_minus	WB_plus	98.9881	49.6335	0.99641	0.756334
	MSTRG.16379	WB_minus	WB_plus	12.9827	0.742373	4.1391	0.756334
	MSTRG.8773	WB_minus	WB_plus	6.87322	0	5.27481	1
	MSTRG.18667	WB_minus	WB_plus	12.7304	0.71679	4.14647	0.756334
	MSTRG.15387	WB_minus	WB_plus	91.3441	148.947	-0.705529	0.756334
	MSTRG.13992	WB_minus	WB_plus	70.8806	31.5156	1.16906	0.756334
	MSTRG.5833	WB_minus	WB_plus	222.965	133.117	0.744175	0.756334
	MSTRG.13939	WB_minus	WB_plus	1.72031	10.336	-2.58733	0.756334
	MSTRG.2531	WB_minus	WB_plus	2.20695	13.2512	-2.58525	0.756334
	MSTRG.20839	WB_minus	WB_plus	69.3325	32.8811	1.07658	0.756334
	MSTRG.14392	WB_minus	WB_plus	0	5.64476	-4.96327	1
	MSTRG.17445	WB_minus	WB_plus	12.5066	35	-1.48474	0.756928
	MSTRG.14916	WB_minus	WB_plus	0	5.50699	-4.92896	1
	MSTRG.845	WB_minus	WB_plus	6.80845	0	5.26151	1
	MSTRG.8287	WB_minus	WB_plus	0	6.89426	-5.25189	1
	MSTRG.25814	WB_minus	WB_plus	0	5.33392	-4.88219	1
	MSTRG.20618	WB_minus	WB_plus	0	4.56898	-4.65941	1
	MSTRG.18383	WB_minus	WB_plus	6583.97	4588.82	0.520825	0.769643
	MSTRG.19153	WB_minus	WB_plus	52.1576	24.5611	1.08599	0.769643
	MSTRG.16640	WB_minus	WB_plus	92.4604	51.6287	0.840598	0.769643
	MSTRG.27350	WB_minus	WB_plus	0	4.55859	-4.65629	1
	MSTRG.382	WB_minus	WB_plus	1.23491	10.2802	-3.05856	0.769643
	MSTRG.847	WB_minus	WB_plus	644.2	1046.69	-0.7003	0.769643
	MSTRG.6893	WB_minus	WB_plus	72.899	32.9976	1.14316	0.769643
	MSTRG.27616	WB_minus	WB_plus	23.9098	5.75946	2.05213	0.769643
	MSTRG.9374	WB_minus	WB_plus	385.939	540.388	-0.48569	0.769643
	MSTRG.4852	WB_minus	WB_plus	9.17021	0.478904	4.24869	0.769643
	MSTRG.7107	WB_minus	WB_plus	8.62615	1.21401	2.83196	0.769643
	MSTRG.9204	WB_minus	WB_plus	6.80522	0	5.26084	1
	MSTRG.24972	WB_minus	WB_plus	88.3421	149.227	-0.756093	0.769643
	MSTRG.24658	WB_minus	WB_plus	27.2406	6.55784	2.05542	0.769643
	MSTRG.192	WB_minus	WB_plus	0	5.59662	-4.95137	1
	MSTRG.1076	WB_minus	WB_plus	106.673	37.0128	1.52734	0.769643
	MSTRG.23598	WB_minus	WB_plus	304.104	513.081	-0.754557	0.769643
	MSTRG.8313	WB_minus	WB_plus	1375.18	964.629	0.511518	0.769643
	MSTRG.20936	WB_minus	WB_plus	17.7156	4.30365	2.03843	0.769643
	MSTRG.18132	WB_minus	WB_plus	76.2664	32.6146	1.22653	0.769643
	MSTRG.28410	WB_minus	WB_plus	0	4.60816	-4.67108	1
	MSTRG.22962	WB_minus	WB_plus	41.4163	7.59548	2.44873	0.769643
	MSTRG.26761	WB_minus	WB_plus	172.408	366.024	-1.08606	0.769643
	MSTRG.8524	WB_minus	WB_plus	0	6.71478	-5.21485	1
	MSTRG.2082	WB_minus	WB_plus	756.579	489.661	0.627803	0.769643
	MSTRG.1218	WB_minus	WB_plus	9.14364	0.478904	4.24464	0.769643
	MSTRG.25910	WB_minus	WB_plus	509.36	693.218	-0.444683	0.769643
	MSTRG.21106	WB_minus	WB_plus	19.9457	4.08849	2.28547	0.769643
	MSTRG.8571	WB_minus	WB_plus	81.6727	37.4276	1.12661	0.769643
	MSTRG.19542	WB_minus	WB_plus	0.491878	6.81487	-3.79017	1
	MSTRG.21325	WB_minus	WB_plus	63.3565	31.728	0.998527	0.770419
	MSTRG.28890	WB_minus	WB_plus	65.5677	117.675	-0.843687	0.770419
	MSTRG.21602	WB_minus	WB_plus	7.90339	27.9031	-1.82119	0.770802
	MSTRG.17887	WB_minus	WB_plus	75.0172	133.279	-0.829061	0.771284
	MSTRG.17557	WB_minus	WB_plus	0	5.49582	-4.92613	1
	MSTRG.12336	WB_minus	WB_plus	358.384	530.411	-0.565703	0.774197
	MSTRG.24118	WB_minus	WB_plus	13.0504	2.89725	2.1714	0.774988
	MSTRG.27250	WB_minus	WB_plus	0	6.57813	-5.18456	1
	MSTRG.27555	WB_minus	WB_plus	2045.51	1261.92	0.696827	0.774988
	MSTRG.16956	WB_minus	WB_plus	34.6677	73.119	-1.07695	0.774988
	MSTRG.24527	WB_minus	WB_plus	451.536	277.64	0.701849	0.774988
	MSTRG.11961	WB_minus	WB_plus	263.064	167.702	0.649604	0.774988
	MSTRG.12115	WB_minus	WB_plus	74.1262	39.7219	0.899777	0.774988
	MSTRG.8604	WB_minus	WB_plus	416.556	277.144	0.587965	0.774988
	MSTRG.25315	WB_minus	WB_plus	6.62817	23.7751	-1.84206	0.774988
	MSTRG.9261	WB_minus	WB_plus	646.209	450.5	0.520538	0.774988
	MSTRG.14246	WB_minus	WB_plus	21.3447	6.0073	1.82811	0.774988
	MSTRG.8782	WB_minus	WB_plus	46.3799	91.4379	-0.979471	0.774988
	MSTRG.2000	WB_minus	WB_plus	34.5532	12.1088	1.51377	0.774988
	MSTRG.5517	WB_minus	WB_plus	4.41587	15.6655	-1.8263	0.774988
	MSTRG.4668	WB_minus	WB_plus	115.023	63.6916	0.853225	0.775296
	MSTRG.18194	WB_minus	WB_plus	204.772	113.484	0.851775	0.775815
	MSTRG.20609	WB_minus	WB_plus	811.488	551.718	0.556743	0.775815
	MSTRG.3412	WB_minus	WB_plus	227.05	156.779	0.534256	0.775815
	MSTRG.9423	WB_minus	WB_plus	1.95452	12.9793	-2.72941	0.775815
	MSTRG.9960	WB_minus	WB_plus	591.591	893.836	-0.595468	0.775815
	MSTRG.25427	WB_minus	WB_plus	16.23	3.84989	2.07482	0.775815
	MSTRG.11488	WB_minus	WB_plus	0.491878	7.2492	-3.87985	0.775815
	MSTRG.17635	WB_minus	WB_plus	5.35875	0	4.91617	1
	MSTRG.19698	WB_minus	WB_plus	307.846	436.142	-0.502481	0.776002
	MSTRG.18459	WB_minus	WB_plus	123.648	202.973	-0.715335	0.776002
	MSTRG.16992	WB_minus	WB_plus	13.4657	40.5586	-1.5904	0.778477
	MSTRG.16848	WB_minus	WB_plus	6.56575	0	5.20915	1
	MSTRG.27334	WB_minus	WB_plus	77.959	32.8604	1.24565	0.780962
	MSTRG.6413	WB_minus	WB_plus	0.485392	7.89216	-4.01107	0.782125
	MSTRG.8703	WB_minus	WB_plus	266.876	440.661	-0.723479	0.782125
	MSTRG.20282	WB_minus	WB_plus	0	6.5086	-5.16964	1
	MSTRG.21719	WB_minus	WB_plus	7.61439	22.9056	-1.58881	0.782125
	MSTRG.12581	WB_minus	WB_plus	68.0912	113.678	-0.739623	0.782125
	MSTRG.26075	WB_minus	WB_plus	28.7038	58.8204	-1.03483	0.782125
	MSTRG.421	WB_minus	WB_plus	40.9588	13.2387	1.62915	0.782125
	MSTRG.8548	WB_minus	WB_plus	2.69882	13.0932	-2.27728	0.782125
	MSTRG.2599	WB_minus	WB_plus	101.245	46.0828	1.13532	0.782837
	MSTRG.6348	WB_minus	WB_plus	139.637	78.2353	0.835746	0.783706
	MSTRG.19780	WB_minus	WB_plus	108.993	178.744	-0.713966	0.783706
	MSTRG.12202	WB_minus	WB_plus	12.2859	1.68901	2.8628	0.783706
	MSTRG.14717	WB_minus	WB_plus	5.92075	0.23882	4.33797	1
	MSTRG.14778	WB_minus	WB_plus	15.2628	3.3454	2.18639	0.783706
	MSTRG.12030	WB_minus	WB_plus	53.0781	95.2476	-0.843599	0.783706
	MSTRG.5538	WB_minus	WB_plus	139.617	88.2984	0.6614	0.783706
	MSTRG.13874	WB_minus	WB_plus	6.42716	0	5.17772	1
	MSTRG.4957	WB_minus	WB_plus	7.10948	28.0813	-1.98159	0.783744
	MSTRG.17431	WB_minus	WB_plus	10.83	1.67196	2.69101	0.783744
	MSTRG.25727	WB_minus	WB_plus	16.9761	3.40587	2.31976	0.783988
	MSTRG.21506	WB_minus	WB_plus	278.577	388.385	-0.479387	0.784769
	MSTRG.1805	WB_minus	WB_plus	0.491878	7.89189	-4.00294	0.785032
	MSTRG.29148	WB_minus	WB_plus	814.721	570.575	0.514026	0.785032
	MSTRG.10514	WB_minus	WB_plus	1.23167	8.98119	-2.86686	0.785032
	MSTRG.7458	WB_minus	WB_plus	67.557	29.5074	1.19649	0.785032
	MSTRG.24127	WB_minus	WB_plus	27.0527	0.23893	6.53002	0.785032
	MSTRG.16673	WB_minus	WB_plus	5.13299	0	4.85389	1
	MSTRG.26569	WB_minus	WB_plus	99.4447	54.2355	0.875017	0.785032
	MSTRG.28880	WB_minus	WB_plus	36.6823	15.4209	1.24971	0.785032
	MSTRG.12427	WB_minus	WB_plus	59.0534	111.348	-0.914709	0.785032
	MSTRG.2725	WB_minus	WB_plus	52.039	87.5825	-0.750815	0.785032
	MSTRG.27720	WB_minus	WB_plus	6.43887	0	5.18028	1
	MSTRG.22369	WB_minus	WB_plus	5.39764	20.2289	-1.9057	0.786174
	MSTRG.3107	WB_minus	WB_plus	29.3946	10.3689	1.50346	0.786174
	MSTRG.6693	WB_minus	WB_plus	34.1537	13.5105	1.33796	0.786174
	MSTRG.2792	WB_minus	WB_plus	88.4323	42.749	1.04867	0.786174
	MSTRG.12132	WB_minus	WB_plus	28.6427	66.0356	-1.20484	0.786174
	MSTRG.114	WB_minus	WB_plus	7.15564	0.23882	4.61133	1
	MSTRG.20920	WB_minus	WB_plus	0	6.47767	-5.16296	1
	MSTRG.7531	WB_minus	WB_plus	0	6.47767	-5.16296	1
	MSTRG.11196	WB_minus	WB_plus	30.0963	9.95083	1.59767	0.786174
	MSTRG.25791	WB_minus	WB_plus	127.177	204.813	-0.687596	0.786174
	MSTRG.15483	WB_minus	WB_plus	59.5579	125.71	-1.07758	0.786174
	MSTRG.4016	WB_minus	WB_plus	0	5.27813	-4.86761	1
	MSTRG.25915	WB_minus	WB_plus	57.5209	97.697	-0.764286	0.786174
	MSTRG.21911	WB_minus	WB_plus	104.739	176.151	-0.750352	0.786174
	MSTRG.27580	WB_minus	WB_plus	75.7605	35.3183	1.10111	0.786174
	MSTRG.9450	WB_minus	WB_plus	6.39439	0	5.17055	1
	MSTRG.12856	WB_minus	WB_plus	1.71831	10.813	-2.65354	0.786174
	MSTRG.37	WB_minus	WB_plus	88.2997	147.197	-0.737115	0.786174
	MSTRG.9370	WB_minus	WB_plus	96.4324	46.6899	1.04708	0.786174
	MSTRG.21580	WB_minus	WB_plus	6.1968	0.23882	4.40345	1
	MSTRG.13524	WB_minus	WB_plus	6.90013	27.8483	-2.01324	0.786174
	MSTRG.7145	WB_minus	WB_plus	23.1253	48.0948	-1.05644	0.786174
	MSTRG.10352	WB_minus	WB_plus	49.234	23.0341	1.0967	0.786174
	MSTRG.25052	WB_minus	WB_plus	12.4456	0.981303	3.67143	0.786174
	MSTRG.6723	WB_minus	WB_plus	32.3582	11.824	1.45267	0.786174
	MSTRG.4763	WB_minus	WB_plus	256.839	159.624	0.686597	0.786174
	MSTRG.754	WB_minus	WB_plus	10.776	31.97	-1.56847	0.786174
	MSTRG.25470	WB_minus	WB_plus	44.5962	15.8594	1.49079	0.786174
	MSTRG.22005	WB_minus	WB_plus	50.5467	22.187	1.18755	0.786213
	MSTRG.25534	WB_minus	WB_plus	73.3538	38.8291	0.917832	0.788214
	MSTRG.21413	WB_minus	WB_plus	99.5941	33.5442	1.57011	0.788346
	MSTRG.13496	WB_minus	WB_plus	163.097	257.515	-0.658896	0.788346
	MSTRG.5735	WB_minus	WB_plus	12.2932	28.9036	-1.23374	0.788895
	MSTRG.24349	WB_minus	WB_plus	46.395	89.3469	-0.945225	0.78947
	MSTRG.10744	WB_minus	WB_plus	401.927	276.531	0.539671	0.78947
	MSTRG.7709	WB_minus	WB_plus	1.22321	10.3344	-3.077	0.790208
	MSTRG.21529	WB_minus	WB_plus	7.07916	0.247458	4.59633	1
	MSTRG.4796	WB_minus	WB_plus	62.3243	30.0311	1.05243	0.790208
	MSTRG.23482	WB_minus	WB_plus	158.27	252.029	-0.671101	0.790208
	MSTRG.28822	WB_minus	WB_plus	90.3731	148.179	-0.713141	0.790208
	MSTRG.2733	WB_minus	WB_plus	18.068	0	6.66903	0.790208
	MSTRG.17597	WB_minus	WB_plus	819.429	1338.8	-0.70827	0.790208
	MSTRG.14954	WB_minus	WB_plus	0.97727	8.25746	-3.07521	0.790208
	MSTRG.5335	WB_minus	WB_plus	16.5431	2.14993	2.94087	0.791
	MSTRG.12483	WB_minus	WB_plus	7.19747	0.23893	4.61948	1
	MSTRG.15111	WB_minus	WB_plus	68.7689	121.754	-0.824387	0.791835
	MSTRG.7412	WB_minus	WB_plus	147.73	86.9862	0.764443	0.791835
	MSTRG.3142	WB_minus	WB_plus	120.771	183.109	-0.600285	0.793089
	MSTRG.10173	WB_minus	WB_plus	52.3417	102.688	-0.972559	0.793188
	MSTRG.1807	WB_minus	WB_plus	46.0745	20.0807	1.19845	0.793415
	MSTRG.13321	WB_minus	WB_plus	21.9083	6.58909	1.73621	0.793597
	MSTRG.25761	WB_minus	WB_plus	6.31983	0	5.15409	1
	MSTRG.28268	WB_minus	WB_plus	0	5.09108	-4.81497	1
	MSTRG.24391	WB_minus	WB_plus	58.0573	29.6851	0.967691	0.799353
	MSTRG.27778	WB_minus	WB_plus	0	6.27907	-5.11778	1
	MSTRG.21088	WB_minus	WB_plus	9.11751	0.95572	3.24915	0.799353
	MSTRG.14551	WB_minus	WB_plus	7.13221	0.23893	4.60675	1
	MSTRG.17344	WB_minus	WB_plus	164.827	100.33	0.716608	0.799353
	MSTRG.15104	WB_minus	WB_plus	106.201	59.7188	0.830446	0.799353
	MSTRG.12780	WB_minus	WB_plus	162.394	109.608	0.567281	0.799353
	MSTRG.23151	WB_minus	WB_plus	0	5.145	-4.8296	1
	MSTRG.9895	WB_minus	WB_plus	126	74.6803	0.754734	0.799353
	MSTRG.21833	WB_minus	WB_plus	174.873	109.478	0.676133	0.799353
	MSTRG.11448	WB_minus	WB_plus	20.2039	49.4574	-1.29232	0.799353
	MSTRG.20913	WB_minus	WB_plus	32.3561	70.1257	-1.11562	0.799353
	MSTRG.2083	WB_minus	WB_plus	857.739	545.716	0.652479	0.799353
	MSTRG.8850	WB_minus	WB_plus	157.906	232.523	-0.55832	0.799353
	MSTRG.7129	WB_minus	WB_plus	0.983739	8.92794	-3.18228	0.799353
	MSTRG.1457	WB_minus	WB_plus	0	5.06726	-4.80847	1
	MSTRG.12836	WB_minus	WB_plus	1.22969	9.9111	-3.01089	0.800805
	MSTRG.11479	WB_minus	WB_plus	0	6.41684	-5.14827	1
	MSTRG.28928	WB_minus	WB_plus	0	6.41684	-5.14827	1
	MSTRG.25716	WB_minus	WB_plus	6.91568	23.7338	-1.7799	0.801064
	MSTRG.633	WB_minus	WB_plus	0	5.0277	-4.79761	1
	MSTRG.24403	WB_minus	WB_plus	152.338	92.5042	0.719822	0.801064
	MSTRG.21388	WB_minus	WB_plus	0	5.03336	-4.79917	1
	MSTRG.28953	WB_minus	WB_plus	81.7668	39.3761	1.05421	0.801064
	MSTRG.23545	WB_minus	WB_plus	358.525	234.579	0.612029	0.801064
	MSTRG.25055	WB_minus	WB_plus	8.31605	0.47775	4.11015	0.801064
	MSTRG.11807	WB_minus	WB_plus	33.6333	67.7077	-1.00908	0.801064
	MSTRG.5021	WB_minus	WB_plus	950.818	1356.42	-0.512599	0.801064
	MSTRG.10877	WB_minus	WB_plus	23.8067	3.8265	2.63519	0.801064
	MSTRG.14877	WB_minus	WB_plus	9.42398	0.47786	4.2899	0.802712
	MSTRG.7551	WB_minus	WB_plus	3.43213	14.9627	-2.12335	0.804484
	MSTRG.3722	WB_minus	WB_plus	4.9162	0	4.79131	1
	MSTRG.11619	WB_minus	WB_plus	744.832	1086.3	-0.544475	0.805949
	MSTRG.7535	WB_minus	WB_plus	15.5366	4.57174	1.76345	0.806305
	MSTRG.18718	WB_minus	WB_plus	6.84817	0.23882	4.54838	1
	MSTRG.14401	WB_minus	WB_plus	389.024	567.574	-0.545039	0.80755
	MSTRG.16224	WB_minus	WB_plus	8.38936	33.825	-2.01142	0.807921
	MSTRG.28116	WB_minus	WB_plus	0	6.07415	-5.06966	1
	MSTRG.18004	WB_minus	WB_plus	0	6.1422	-5.08529	1
	MSTRG.24543	WB_minus	WB_plus	42.0053	17.4161	1.27068	0.807968
	MSTRG.5901	WB_minus	WB_plus	48.3709	82.2419	-0.765609	0.807968
	MSTRG.8400	WB_minus	WB_plus	1.22969	12.3644	-3.32983	0.807968
	MSTRG.9792	WB_minus	WB_plus	747.867	1055.4	-0.49699	0.807968
	MSTRG.7262	WB_minus	WB_plus	172.235	112.978	0.608578	0.808211
	MSTRG.23406	WB_minus	WB_plus	13.9971	1.91056	2.86987	0.808741
	MSTRG.8426	WB_minus	WB_plus	545.797	842.342	-0.626094	0.808741
	MSTRG.13821	WB_minus	WB_plus	13.4333	36.9727	-1.45986	0.808741
	MSTRG.8842	WB_minus	WB_plus	86.368	36.6018	1.23886	0.808741
	MSTRG.10635	WB_minus	WB_plus	0	4.8549	-4.74635	1
	MSTRG.13886	WB_minus	WB_plus	141.105	78.95	0.83801	0.808741
	MSTRG.17553	WB_minus	WB_plus	0	4.84753	-4.74425	1
	MSTRG.21515	WB_minus	WB_plus	12.9465	1.93174	2.74524	0.808741
	MSTRG.1534	WB_minus	WB_plus	87.3239	154.723	-0.825286	0.808741
	MSTRG.12664	WB_minus	WB_plus	0	6.20964	-5.10217	1
	MSTRG.27571	WB_minus	WB_plus	0	6.20964	-5.10217	1
	MSTRG.26376	WB_minus	WB_plus	87.0203	47.4828	0.874532	0.808741
	MSTRG.13856	WB_minus	WB_plus	67.4183	33.3935	1.01281	0.808741
	MSTRG.3999	WB_minus	WB_plus	23.2981	7.6814	1.59964	0.808741
	MSTRG.7394	WB_minus	WB_plus	0	5.0194	-4.79531	1
	MSTRG.24435	WB_minus	WB_plus	124.823	77.357	0.689939	0.809423
	MSTRG.7010	WB_minus	WB_plus	9.14341	30.3571	-1.73186	0.809423
	MSTRG.9415	WB_minus	WB_plus	4.90138	0	4.78713	1
	MSTRG.4059	WB_minus	WB_plus	0	4.86343	-4.74878	1
	MSTRG.22793	WB_minus	WB_plus	122.129	67.2209	0.861154	0.81042
	MSTRG.18832	WB_minus	WB_plus	0.491878	7.7461	-3.97523	0.81042
	MSTRG.15791	WB_minus	WB_plus	27.7199	53.048	-0.936047	0.81042
	MSTRG.8445	WB_minus	WB_plus	14.9081	2.15708	2.78724	0.81042
	MSTRG.3399	WB_minus	WB_plus	124.883	195.535	-0.646925	0.81042
	MSTRG.6600	WB_minus	WB_plus	5.93381	0	5.06248	1
	MSTRG.7986	WB_minus	WB_plus	124.456	72.6873	0.775762	0.81042
	MSTRG.23935	WB_minus	WB_plus	9.81875	25.8083	-1.39393	0.81042
	MSTRG.12908	WB_minus	WB_plus	4.90263	16.1338	-1.71783	0.81042
	MSTRG.25986	WB_minus	WB_plus	10.5461	1.22001	3.11639	0.81042
	MSTRG.20328	WB_minus	WB_plus	0	4.83223	-4.73988	1
	MSTRG.12680	WB_minus	WB_plus	82.1397	40.8767	1.00632	0.811258
	MSTRG.16556	WB_minus	WB_plus	0	4.86657	-4.74968	1
	MSTRG.12045	WB_minus	WB_plus	14.2575	32.0984	-1.17081	0.811675
	MSTRG.17132	WB_minus	WB_plus	1.46913	12.4919	-3.08588	0.811675
	MSTRG.23617	WB_minus	WB_plus	47.8567	19.5127	1.2938	0.811675
	MSTRG.180	WB_minus	WB_plus	27.8252	6.51535	2.0944	0.811675
	MSTRG.20984	WB_minus	WB_plus	258.289	165.923	0.638692	0.811675
	MSTRG.27382	WB_minus	WB_plus	18.125	40.9795	-1.17573	0.811675
	MSTRG.22824	WB_minus	WB_plus	11.6004	2.1951	2.40552	0.811675
	MSTRG.5211	WB_minus	WB_plus	92.2433	177.045	-0.940641	0.811675
	MSTRG.11556	WB_minus	WB_plus	9.1754	0.480169	4.24747	0.811675
	MSTRG.25875	WB_minus	WB_plus	181.5	118.357	0.617009	0.811675
	MSTRG.25541	WB_minus	WB_plus	8.80062	25.4881	-1.53316	0.811675
	MSTRG.2228	WB_minus	WB_plus	16.7994	2.91948	2.52656	0.811675
	MSTRG.11104	WB_minus	WB_plus	179.133	111.632	0.682576	0.811675
	MSTRG.14385	WB_minus	WB_plus	34.9185	13.3057	1.39243	0.811675
	MSTRG.27471	WB_minus	WB_plus	25.8809	60.0317	-1.21298	0.811675
	MSTRG.27538	WB_minus	WB_plus	0.242696	5.75037	-4.27004	1
	MSTRG.24421	WB_minus	WB_plus	148.708	95.3626	0.641403	0.811675
	MSTRG.28098	WB_minus	WB_plus	18.7986	57.6207	-1.61528	0.811675
	MSTRG.3063	WB_minus	WB_plus	39.565	19.333	1.03357	0.811675
	MSTRG.18143	WB_minus	WB_plus	44.9673	21.7247	1.04965	0.811675
	MSTRG.8778	WB_minus	WB_plus	12.7822	1.43924	3.14876	0.811675
	MSTRG.21427	WB_minus	WB_plus	6.36007	20.8848	-1.71456	0.811675
	MSTRG.19154	WB_minus	WB_plus	209.523	135.718	0.62635	0.811675
	MSTRG.7399	WB_minus	WB_plus	2.6891	13.4122	-2.31717	0.811675
	MSTRG.6628	WB_minus	WB_plus	297.339	422.349	-0.506445	0.811675
	MSTRG.7792	WB_minus	WB_plus	23.8596	7.19689	1.72772	0.811675
	MSTRG.21215	WB_minus	WB_plus	5.95472	0	5.06742	1
	MSTRG.14329	WB_minus	WB_plus	168.368	95.0587	0.824855	0.811675
	MSTRG.7500	WB_minus	WB_plus	103.009	160.899	-0.643273	0.811675
	MSTRG.9588	WB_minus	WB_plus	5.85065	0	5.04271	1
	MSTRG.20514	WB_minus	WB_plus	112.594	60.86	0.88852	0.811675
	MSTRG.11499	WB_minus	WB_plus	6.6711	0.478904	3.78963	1
	MSTRG.1315	WB_minus	WB_plus	95.3114	49.2983	0.951738	0.811675
	MSTRG.21373	WB_minus	WB_plus	6.65862	0.240085	4.5075	1
	MSTRG.25908	WB_minus	WB_plus	5.94177	0	5.06436	1
	MSTRG.25711	WB_minus	WB_plus	170.067	253.559	-0.576211	0.811675
	MSTRG.2476	WB_minus	WB_plus	68.2106	31.2496	1.12555	0.811675
	MSTRG.20011	WB_minus	WB_plus	102.377	42.5795	1.26503	0.811675
	MSTRG.1168	WB_minus	WB_plus	0	4.83939	-4.74193	1
	MSTRG.7335	WB_minus	WB_plus	0.491878	6.00845	-3.60954	1
	MSTRG.9254	WB_minus	WB_plus	157.278	247.779	-0.655809	0.811675
	MSTRG.17014	WB_minus	WB_plus	215.901	150.769	0.518275	0.811675
	MSTRG.17773	WB_minus	WB_plus	90.1916	52.8312	0.772337	0.811675
	MSTRG.60	WB_minus	WB_plus	27.2589	8.64234	1.65621	0.811675
	MSTRG.19532	WB_minus	WB_plus	208.34	326.228	-0.64702	0.811675
	MSTRG.11153	WB_minus	WB_plus	0	4.7919	-4.72828	1
	MSTRG.1929	WB_minus	WB_plus	5.91289	0	5.05754	1
	MSTRG.26393	WB_minus	WB_plus	5.91289	0	5.05754	1
	MSTRG.19733	WB_minus	WB_plus	136.08	82.4498	0.722456	0.811675
	MSTRG.11791	WB_minus	WB_plus	5.95735	0	5.06804	1
	MSTRG.14950	WB_minus	WB_plus	86.1829	47.8718	0.847612	0.811675
	MSTRG.1412	WB_minus	WB_plus	129.961	208.742	-0.683563	0.811675
	MSTRG.22011	WB_minus	WB_plus	75.1339	120.444	-0.680846	0.811675
	MSTRG.15761	WB_minus	WB_plus	13.7954	32.9208	-1.25501	0.811675
	MSTRG.28319	WB_minus	WB_plus	3387.84	2397.65	0.498722	0.811675
	MSTRG.21212	WB_minus	WB_plus	13.9641	3.60309	1.95322	0.811675
	MSTRG.4068	WB_minus	WB_plus	51.4004	23.8012	1.11006	0.811675
	MSTRG.413	WB_minus	WB_plus	163.388	250.956	-0.619161	0.811675
	MSTRG.6445	WB_minus	WB_plus	9.87228	31.2069	-1.66103	0.811675
	MSTRG.12660	WB_minus	WB_plus	271.566	165.763	0.712347	0.811675
	MSTRG.15033	WB_minus	WB_plus	26.9885	6.72002	2.00491	0.811675
	MSTRG.11529	WB_minus	WB_plus	0	5.99865	-5.05212	1
	MSTRG.28682	WB_minus	WB_plus	11.2804	1.93174	2.54631	0.811675
	MSTRG.17672	WB_minus	WB_plus	11.0214	35.0092	-1.66721	0.811675
	MSTRG.3028	WB_minus	WB_plus	0	5.83576	-5.01186	1
	MSTRG.17352	WB_minus	WB_plus	0	4.90882	-4.7617	1
	MSTRG.27175	WB_minus	WB_plus	85.5229	152.177	-0.831719	0.811675
	MSTRG.6266	WB_minus	WB_plus	23.8059	5.04547	2.23699	0.811675
	MSTRG.222	WB_minus	WB_plus	40.7347	84.0645	-1.04603	0.811675
	MSTRG.12144	WB_minus	WB_plus	0	4.78993	-4.7277	1
	MSTRG.21729	WB_minus	WB_plus	68.1562	118.425	-0.796788	0.811675
	MSTRG.14061	WB_minus	WB_plus	57.7183	28.8597	0.99946	0.811675
	MSTRG.26106	WB_minus	WB_plus	31.4276	69.2091	-1.13842	0.811675
	MSTRG.8124	WB_minus	WB_plus	6.0973	23.521	-1.9464	0.811675
	MSTRG.28789	WB_minus	WB_plus	126.538	193.944	-0.615966	0.811675
	MSTRG.28453	WB_minus	WB_plus	4.90138	18.6402	-1.92613	0.811675
	MSTRG.11715	WB_minus	WB_plus	146.741	96.343	0.607123	0.811675
	MSTRG.794	WB_minus	WB_plus	0	4.82035	-4.73647	1
	MSTRG.23747	WB_minus	WB_plus	12.2121	1.47611	3.05538	0.812414
	MSTRG.4568	WB_minus	WB_plus	4.91552	0	4.79112	1
	MSTRG.103	WB_minus	WB_plus	63.7173	28.9574	1.13885	0.812414
	MSTRG.16568	WB_minus	WB_plus	130.168	220.377	-0.759628	0.812414
	MSTRG.23613	WB_minus	WB_plus	1938.83	1376.92	0.493766	0.812414
	MSTRG.6741	WB_minus	WB_plus	233.181	141.913	0.716548	0.812793
	MSTRG.17910	WB_minus	WB_plus	139.617	218.126	-0.643823	0.812793
	MSTRG.9190	WB_minus	WB_plus	617.81	396.565	0.639734	0.812793
	MSTRG.21520	WB_minus	WB_plus	0	5.90949	-5.02948	1
	MSTRG.7071	WB_minus	WB_plus	6.39386	25.5896	-2.00038	0.812812
	MSTRG.2432	WB_minus	WB_plus	494.928	366.32	0.434153	0.813563
	MSTRG.8727	WB_minus	WB_plus	129.171	82.0749	0.653806	0.813563
	MSTRG.6244	WB_minus	WB_plus	44.3832	18.0205	1.29984	0.813563
	MSTRG.3305	WB_minus	WB_plus	9.62381	0.956875	3.32631	0.813563
	MSTRG.763	WB_minus	WB_plus	41.5957	16.43	1.34067	0.813832
	MSTRG.5206	WB_minus	WB_plus	61.1803	26.719	1.1961	0.814942
	MSTRG.3843	WB_minus	WB_plus	0	5.03809	-4.80045	1
	MSTRG.5437	WB_minus	WB_plus	0	4.85941	-4.74766	1
	MSTRG.25116	WB_minus	WB_plus	63.3196	30.3553	1.0603	0.815008
	MSTRG.14972	WB_minus	WB_plus	253.234	359.882	-0.507136	0.815008
	MSTRG.28878	WB_minus	WB_plus	14.633	0	6.36479	0.815008
	MSTRG.26594	WB_minus	WB_plus	392.901	243.779	0.688629	0.815008
	MSTRG.24684	WB_minus	WB_plus	0	5.9134	-5.03042	1
	MSTRG.28926	WB_minus	WB_plus	136.263	86.6907	0.652269	0.815008
	MSTRG.3321	WB_minus	WB_plus	4.42688	20.5797	-2.21681	0.815008
	MSTRG.10353	WB_minus	WB_plus	5.68526	0	5.00075	1
	MSTRG.22941	WB_minus	WB_plus	39.5623	17.4709	1.18035	0.815008
	MSTRG.4489	WB_minus	WB_plus	40.4109	9.95242	2.02248	0.815008
	MSTRG.10487	WB_minus	WB_plus	13.8124	3.61591	1.93282	0.815008
	MSTRG.592	WB_minus	WB_plus	8.83572	23.317	-1.40004	0.815008
	MSTRG.15716	WB_minus	WB_plus	226.263	336.517	-0.572745	0.815008
	MSTRG.12178	WB_minus	WB_plus	12.7887	1.22001	3.39358	0.816096
	MSTRG.128	WB_minus	WB_plus	5.89596	0	5.05351	1
	MSTRG.17721	WB_minus	WB_plus	60.2931	27.81	1.11537	0.816105
	MSTRG.15132	WB_minus	WB_plus	309.762	182.17	0.765685	0.816105
	MSTRG.23951	WB_minus	WB_plus	72.6689	41.622	0.803584	0.816105
	MSTRG.5715	WB_minus	WB_plus	0.248549	6.65186	-4.47873	1
	MSTRG.20419	WB_minus	WB_plus	0	4.61482	-4.67315	1
	MSTRG.11119	WB_minus	WB_plus	5.62935	18.1325	-1.68608	0.816105
	MSTRG.14647	WB_minus	WB_plus	13.9849	33.7662	-1.27138	0.816105
	MSTRG.24011	WB_minus	WB_plus	48.677	86.186	-0.824207	0.816105
	MSTRG.15101	WB_minus	WB_plus	49.4034	101.505	-1.03866	0.817951
	MSTRG.15487	WB_minus	WB_plus	6.444	0.240085	4.45998	1
	MSTRG.4890	WB_minus	WB_plus	77.0335	43.7329	0.816868	0.817951
	MSTRG.2449	WB_minus	WB_plus	393.795	257.86	0.610954	0.817951
	MSTRG.25327	WB_minus	WB_plus	99.3211	52.7826	0.912262	0.819572
	MSTRG.11320	WB_minus	WB_plus	2.23694	14.506	-2.7002	0.819589
	MSTRG.20720	WB_minus	WB_plus	500.599	738.873	-0.561732	0.819852
	MSTRG.11597	WB_minus	WB_plus	151.279	95.6326	0.661987	0.819852
	MSTRG.17735	WB_minus	WB_plus	73.8865	43.0947	0.777527	0.819852
	MSTRG.12004	WB_minus	WB_plus	5.62087	0	4.9848	1
	MSTRG.9774	WB_minus	WB_plus	8.90411	31.4644	-1.82247	0.820735
	MSTRG.20102	WB_minus	WB_plus	4.41923	17.2608	-1.96589	0.820735
	MSTRG.22583	WB_minus	WB_plus	898.72	632.59	0.506702	0.822689
	MSTRG.11023	WB_minus	WB_plus	241.015	170.008	0.503655	0.826019
	MSTRG.9586	WB_minus	WB_plus	0.737816	7.02189	-3.25057	0.826019
	MSTRG.28271	WB_minus	WB_plus	52.6868	25.7223	1.03528	0.827125
	MSTRG.26634	WB_minus	WB_plus	48.3845	15.4919	1.64344	0.827125
	MSTRG.25163	WB_minus	WB_plus	0	4.58187	-4.66323	1
	MSTRG.285	WB_minus	WB_plus	6.1115	21.1075	-1.78733	0.827125
	MSTRG.15599	WB_minus	WB_plus	7.87004	24.473	-1.63737	0.827125
	MSTRG.17084	WB_minus	WB_plus	5.64038	0	4.98965	1
	MSTRG.2439	WB_minus	WB_plus	2.21345	14.0969	-2.67079	0.827125
	MSTRG.3810	WB_minus	WB_plus	173.549	282.771	-0.704295	0.827125
	MSTRG.19364	WB_minus	WB_plus	6.40746	0.23893	4.45206	1
	MSTRG.15906	WB_minus	WB_plus	0.49187	8.87952	-4.17246	0.827125
	MSTRG.44	WB_minus	WB_plus	46.1853	15.5461	1.56953	0.827125
	MSTRG.370	WB_minus	WB_plus	65.4953	23.2743	1.49318	0.827125
	MSTRG.28342	WB_minus	WB_plus	17.9973	5.02599	1.83778	0.827125
	MSTRG.11491	WB_minus	WB_plus	7.62623	21.1876	-1.47472	0.827125
	MSTRG.20516	WB_minus	WB_plus	5.65658	0	4.99367	1
	MSTRG.20558	WB_minus	WB_plus	0	4.63281	-4.67855	1
	MSTRG.28662	WB_minus	WB_plus	18.1593	39.6984	-1.12772	0.827125
	MSTRG.2692	WB_minus	WB_plus	147.914	97.1965	0.605941	0.827125
	MSTRG.3730	WB_minus	WB_plus	5.65528	18.6321	-1.71996	0.827125
	MSTRG.20334	WB_minus	WB_plus	0	5.75857	-4.9932	1
	MSTRG.15667	WB_minus	WB_plus	24.6576	7.22638	1.77012	0.827125
	MSTRG.18973	WB_minus	WB_plus	9.52345	1.21159	2.9768	0.827125
	MSTRG.9736	WB_minus	WB_plus	79.383	46.2363	0.780382	0.827125
	MSTRG.8061	WB_minus	WB_plus	0.983739	12.7042	-3.69131	0.827125
	MSTRG.18726	WB_minus	WB_plus	10.1018	26.4311	-1.38867	0.827125
	MSTRG.3948	WB_minus	WB_plus	659.833	1113.98	-0.755546	0.827125
	MSTRG.8625	WB_minus	WB_plus	66.4596	32.9152	1.01328	0.827125
	MSTRG.10546	WB_minus	WB_plus	34.1414	64.9608	-0.92753	0.827125
	MSTRG.13798	WB_minus	WB_plus	1021.49	704.4	0.536197	0.827125
	MSTRG.11390	WB_minus	WB_plus	0	5.73547	-4.98756	1
	MSTRG.9743	WB_minus	WB_plus	0	4.5774	-4.66189	1
	MSTRG.17236	WB_minus	WB_plus	1.22969	11.4884	-3.22441	0.827125
	MSTRG.23080	WB_minus	WB_plus	2.9481	13.4195	-2.18696	0.827125
	MSTRG.23955	WB_minus	WB_plus	0.49187	7.16888	-3.86426	1
	MSTRG.3818	WB_minus	WB_plus	301.557	218.766	0.463064	0.827125
	MSTRG.6215	WB_minus	WB_plus	71.7123	111.094	-0.631507	0.827125
	MSTRG.3939	WB_minus	WB_plus	541.207	358.202	0.595559	0.827125
	MSTRG.26663	WB_minus	WB_plus	10.8049	0.71679	3.91013	0.827125
	MSTRG.16177	WB_minus	WB_plus	68.9049	108.274	-0.652291	0.827182
	MSTRG.24106	WB_minus	WB_plus	39.9131	18.8425	1.08355	0.827182
	MSTRG.21536	WB_minus	WB_plus	17.6631	42.4961	-1.26666	0.827182
	MSTRG.16290	WB_minus	WB_plus	10.0973	2.15477	2.22491	0.827182
	MSTRG.12880	WB_minus	WB_plus	4.44514	18.7849	-2.07971	0.829089
	MSTRG.7329	WB_minus	WB_plus	0	5.66203	-4.96776	1
	MSTRG.2190	WB_minus	WB_plus	11.612	1.69407	2.77774	0.829089
	MSTRG.1693	WB_minus	WB_plus	81.4847	126.212	-0.631217	0.829089
	MSTRG.6119	WB_minus	WB_plus	0	5.65741	-4.96662	1
	MSTRG.5742	WB_minus	WB_plus	7.10945	0.477639	3.88407	1
	MSTRG.13593	WB_minus	WB_plus	47.5497	88.7211	-0.900018	0.82974
	MSTRG.28669	WB_minus	WB_plus	2.70928	13.1099	-2.27488	0.82974
	MSTRG.9487	WB_minus	WB_plus	8.55593	0.957808	3.15607	0.82974
	MSTRG.21960	WB_minus	WB_plus	21.8836	8.65825	1.33668	0.82974
	MSTRG.22855	WB_minus	WB_plus	221.06	317.035	-0.520293	0.82974
	MSTRG.18710	WB_minus	WB_plus	22.7999	50.8854	-1.15787	0.82974
	MSTRG.21140	WB_minus	WB_plus	88.8036	147.514	-0.731933	0.82974
	MSTRG.21839	WB_minus	WB_plus	201.245	314.381	-0.643658	0.829895
	MSTRG.2212	WB_minus	WB_plus	0	4.55319	-4.65455	1
	MSTRG.21158	WB_minus	WB_plus	22.6987	6.95427	1.70491	0.829895
	MSTRG.28185	WB_minus	WB_plus	0	4.55308	-4.65452	1
	MSTRG.27232	WB_minus	WB_plus	6.17979	0.240085	4.39971	1
	MSTRG.5988	WB_minus	WB_plus	62.4772	35.6455	0.80914	0.830101
	MSTRG.28304	WB_minus	WB_plus	1.72228	10.0754	-2.5494	0.830915
	MSTRG.10959	WB_minus	WB_plus	52.0909	86.7318	-0.735049	0.830915
	MSTRG.5750	WB_minus	WB_plus	0	4.55044	-4.65371	1
	MSTRG.1728	WB_minus	WB_plus	0	5.66594	-4.96874	1
	MSTRG.23818	WB_minus	WB_plus	7.39313	0.742373	3.32852	0.833844
	MSTRG.25592	WB_minus	WB_plus	13.2035	34.3405	-1.37839	0.833844
	MSTRG.15295	WB_minus	WB_plus	210.338	297.037	-0.498077	0.836908
	MSTRG.20714	WB_minus	WB_plus	10.0802	1.69418	2.57402	0.836908
	MSTRG.16709	WB_minus	WB_plus	0	5.50297	-4.92783	1
	MSTRG.2157	WB_minus	WB_plus	22.5988	7.98915	1.50105	0.837418
	MSTRG.92	WB_minus	WB_plus	131.531	86.0399	0.612124	0.837418
	MSTRG.23004	WB_minus	WB_plus	0	4.55435	-4.6549	1
	MSTRG.9126	WB_minus	WB_plus	0.491878	5.76677	-3.55026	1
	MSTRG.10754	WB_minus	WB_plus	155.928	234.607	-0.589472	0.837624
	MSTRG.20943	WB_minus	WB_plus	0.491878	7.05067	-3.83921	1
	MSTRG.881	WB_minus	WB_plus	5.20385	0.23882	4.15147	1
	MSTRG.3363	WB_minus	WB_plus	6.17276	0.23893	4.39812	1
	MSTRG.8136	WB_minus	WB_plus	126.613	191.906	-0.599952	0.838487
	MSTRG.811	WB_minus	WB_plus	103.219	59.4014	0.797583	0.838487
	MSTRG.7296	WB_minus	WB_plus	40.2759	75.3569	-0.90389	0.838487
	MSTRG.2484	WB_minus	WB_plus	164.771	99.6673	0.725163	0.838487
	MSTRG.13071	WB_minus	WB_plus	103.647	159.669	-0.623602	0.838487
	MSTRG.24864	WB_minus	WB_plus	274.766	197.392	0.477082	0.838487
	MSTRG.1667	WB_minus	WB_plus	56.2501	27.9057	1.01229	0.838487
	MSTRG.27462	WB_minus	WB_plus	0	3.84021	-4.40886	1
	MSTRG.18514	WB_minus	WB_plus	0	5.67447	-4.97086	1
	MSTRG.14808	WB_minus	WB_plus	10.9152	0.956543	3.50871	0.838487
	MSTRG.1507	WB_minus	WB_plus	7.80392	27.6037	-1.82149	0.838487
	MSTRG.13012	WB_minus	WB_plus	16.1282	52.2204	-1.69468	0.838487
	MSTRG.2667	WB_minus	WB_plus	2.71577	13.9277	-2.36019	0.838487
	MSTRG.10123	WB_minus	WB_plus	36.2805	68.1009	-0.907992	0.838487
	MSTRG.4925	WB_minus	WB_plus	11.6525	1.45283	3.00442	0.838487
	MSTRG.25694	WB_minus	WB_plus	103.473	162.909	-0.654908	0.838487
	MSTRG.16404	WB_minus	WB_plus	111.485	65.2042	0.77383	0.838487
	MSTRG.15946	WB_minus	WB_plus	0.485392	6.70323	-3.77564	1
	MSTRG.12655	WB_minus	WB_plus	30.0125	61.2316	-1.02893	0.840285
	MSTRG.3759	WB_minus	WB_plus	804.329	329.841	1.28607	0.840285
	MSTRG.24868	WB_minus	WB_plus	158.95	98.9318	0.683954	0.840397
	MSTRG.3259	WB_minus	WB_plus	473.621	315.722	0.585122	0.840397
	MSTRG.1739	WB_minus	WB_plus	88.7196	56.4063	0.653218	0.840397
	MSTRG.28643	WB_minus	WB_plus	45.8127	88.9545	-0.957181	0.840397
	MSTRG.20926	WB_minus	WB_plus	14.5077	2.19268	2.72867	0.840397
	MSTRG.17547	WB_minus	WB_plus	2.95521	12.3232	-2.06062	0.840397
	MSTRG.1297	WB_minus	WB_plus	5.4237	0	4.93292	1
	MSTRG.8443	WB_minus	WB_plus	429.268	284.42	0.593985	0.840397
	MSTRG.26394	WB_minus	WB_plus	78.5055	123.703	-0.65582	0.840397
	MSTRG.6463	WB_minus	WB_plus	17.3289	3.85	2.17002	0.840397
	MSTRG.10900	WB_minus	WB_plus	27.8984	59.9133	-1.10229	0.840397
	MSTRG.8102	WB_minus	WB_plus	32.1781	57.2502	-0.830939	0.840397
	MSTRG.17936	WB_minus	WB_plus	140.469	270.107	-0.943219	0.840397
	MSTRG.11739	WB_minus	WB_plus	17.4575	4.78728	1.86437	0.840397
	MSTRG.406	WB_minus	WB_plus	0.485392	6.75115	-3.78547	1
	MSTRG.10338	WB_minus	WB_plus	8.44021	0.47786	4.13087	0.840691
	MSTRG.20030	WB_minus	WB_plus	17.2407	5.80501	1.57096	0.841641
	MSTRG.28393	WB_minus	WB_plus	120.288	189.201	-0.653381	0.841641
	MSTRG.11049	WB_minus	WB_plus	76.3219	123.552	-0.694592	0.841641
	MSTRG.5050	WB_minus	WB_plus	53.6356	30.2389	0.827228	0.841641
	MSTRG.22086	WB_minus	WB_plus	43.5252	20.4094	1.09389	0.841641
	MSTRG.13397	WB_minus	WB_plus	5.39444	0	4.92534	1
	MSTRG.5518	WB_minus	WB_plus	5.39444	0	4.92534	1
	MSTRG.16512	WB_minus	WB_plus	79.1657	133.494	-0.75374	0.842318
	MSTRG.13275	WB_minus	WB_plus	0	5.51815	-4.93168	1
	MSTRG.19832	WB_minus	WB_plus	41.0652	16.3227	1.33254	0.842804
	MSTRG.10417	WB_minus	WB_plus	44.7595	18.0821	1.30748	0.84442
	MSTRG.6738	WB_minus	WB_plus	84.6561	132.876	-0.650394	0.845955
	MSTRG.11873	WB_minus	WB_plus	35.1631	17.1653	1.03501	0.845969
	MSTRG.29501	WB_minus	WB_plus	16.1906	33.9167	-1.06678	0.846433
	MSTRG.28379	WB_minus	WB_plus	155.648	88.245	0.818471	0.846433
	MSTRG.7589	WB_minus	WB_plus	87.1137	131.729	-0.596371	0.846751
	MSTRG.23563	WB_minus	WB_plus	31.0898	63.3391	-1.02623	0.846751
	MSTRG.24229	WB_minus	WB_plus	0	5.38437	-4.89544	1
	MSTRG.2645	WB_minus	WB_plus	0	5.3836	-4.89524	1
	MSTRG.14080	WB_minus	WB_plus	441.709	593.349	-0.425848	0.847758
	MSTRG.10227	WB_minus	WB_plus	30.6194	69.8	-1.18872	0.847758
	MSTRG.6246	WB_minus	WB_plus	95.1039	16.3915	2.53712	0.848032
	MSTRG.28398	WB_minus	WB_plus	61.4674	115.202	-0.906587	0.848623
	MSTRG.22334	WB_minus	WB_plus	37.8296	68.6057	-0.858955	0.849523
	MSTRG.16660	WB_minus	WB_plus	5.40097	17.5011	-1.6965	0.849523
	MSTRG.7548	WB_minus	WB_plus	0	3.61993	-4.32322	1
	MSTRG.27066	WB_minus	WB_plus	20.1334	43.3193	-1.10496	0.849523
	MSTRG.18435	WB_minus	WB_plus	0.497098	6.01835	-3.60991	1
	MSTRG.16926	WB_minus	WB_plus	96.6167	163.696	-0.760755	0.849523
	MSTRG.22827	WB_minus	WB_plus	12.0509	1.22023	3.30751	0.849523
	MSTRG.6429	WB_minus	WB_plus	133.25	81.0813	0.716562	0.849523
	MSTRG.6889	WB_minus	WB_plus	57.8311	94.9989	-0.716089	0.849523
	MSTRG.19518	WB_minus	WB_plus	0.242696	6.15233	-4.36612	1
	MSTRG.13157	WB_minus	WB_plus	0	5.40952	-4.90198	1
	MSTRG.278	WB_minus	WB_plus	0	5.40952	-4.90198	1
	MSTRG.28269	WB_minus	WB_plus	213.309	143.183	0.574994	0.849523
	MSTRG.21048	WB_minus	WB_plus	10.5105	1.19558	3.1331	0.849523
	MSTRG.2689	WB_minus	WB_plus	259.263	365.261	-0.494581	0.849523
	MSTRG.18024	WB_minus	WB_plus	21.7313	6.58067	1.72539	0.849523
	MSTRG.28929	WB_minus	WB_plus	180.1	254.812	-0.500461	0.849523
	MSTRG.350	WB_minus	WB_plus	1.72157	11.3726	-2.7238	0.849523
	MSTRG.11246	WB_minus	WB_plus	100.236	159.437	-0.669616	0.849523
	MSTRG.21021	WB_minus	WB_plus	50.2989	88.5014	-0.815212	0.849915
	MSTRG.26892	WB_minus	WB_plus	12.5099	28.6284	-1.19425	0.85205
	MSTRG.22542	WB_minus	WB_plus	7.09652	23.0419	-1.69852	0.852178
	MSTRG.2702	WB_minus	WB_plus	0.242696	4.31828	-3.85692	1
	MSTRG.17165	WB_minus	WB_plus	97.4471	53.3505	0.868746	0.854661
	MSTRG.14924	WB_minus	WB_plus	0	5.41848	-4.90431	1
	MSTRG.23123	WB_minus	WB_plus	4.941	0.23893	4.07688	1
	MSTRG.25861	WB_minus	WB_plus	18.1023	3.13492	2.52916	0.854869
	MSTRG.17114	WB_minus	WB_plus	8.43896	0.477639	4.13108	0.855306
	MSTRG.2446	WB_minus	WB_plus	6.07713	0.23893	4.37635	1
	MSTRG.23188	WB_minus	WB_plus	41.3286	21.4881	0.943636	0.856829
	MSTRG.102	WB_minus	WB_plus	26.3829	5.43669	2.28244	0.856829
	MSTRG.8357	WB_minus	WB_plus	0	4.30343	-4.57331	1
	MSTRG.19869	WB_minus	WB_plus	0	4.30492	-4.57379	1
	MSTRG.21829	WB_minus	WB_plus	140.012	90.0176	0.637198	0.859995
	MSTRG.19521	WB_minus	WB_plus	70.9552	127.432	-0.844742	0.859995
	MSTRG.14398	WB_minus	WB_plus	22.6404	47.4687	-1.06843	0.859995
	MSTRG.1125	WB_minus	WB_plus	129.159	197.704	-0.613922	0.859995
	MSTRG.3192	WB_minus	WB_plus	0	5.25547	-4.86151	1
	MSTRG.16620	WB_minus	WB_plus	58.8077	29.7515	0.983339	0.859995
	MSTRG.11804	WB_minus	WB_plus	74.193	37.1616	0.996714	0.859995
	MSTRG.27711	WB_minus	WB_plus	9.89245	1.45146	2.76936	0.859995
	MSTRG.17866	WB_minus	WB_plus	165.253	91.0904	0.859624	0.860039
	MSTRG.17805	WB_minus	WB_plus	249.342	168.748	0.562906	0.860039
	MSTRG.24414	WB_minus	WB_plus	83.3323	46.7844	0.833487	0.860232
	MSTRG.29340	WB_minus	WB_plus	6.81493	0.477639	3.82351	1
	MSTRG.1803	WB_minus	WB_plus	28.7024	11.3102	1.34315	0.860232
	MSTRG.21840	WB_minus	WB_plus	22.631	7.55795	1.58457	0.860232
	MSTRG.23856	WB_minus	WB_plus	186.017	313.785	-0.754351	0.860232
	MSTRG.26056	WB_minus	WB_plus	11.9958	33.6863	-1.48915	0.860232
	MSTRG.5400	WB_minus	WB_plus	139.884	199.512	-0.512293	0.860232
	MSTRG.27428	WB_minus	WB_plus	0	4.34216	-4.58569	1
	MSTRG.15249	WB_minus	WB_plus	7.06413	0.478904	3.87318	1
	MSTRG.16228	WB_minus	WB_plus	63.9245	33.3081	0.941626	0.863893
	MSTRG.2511	WB_minus	WB_plus	5.17856	0	4.86617	1
	MSTRG.19997	WB_minus	WB_plus	150.461	93.7637	0.682001	0.866301
	MSTRG.20008	WB_minus	WB_plus	164.315	99.5246	0.723135	0.866301
	MSTRG.13773	WB_minus	WB_plus	22.1601	45.9823	-1.05366	0.866301
	MSTRG.25914	WB_minus	WB_plus	19.8895	38.7779	-0.963251	0.866301
	MSTRG.16272	WB_minus	WB_plus	312.493	227.296	0.459385	0.866301
	MSTRG.9392	WB_minus	WB_plus	40.5578	69.9453	-0.786693	0.866301
	MSTRG.6479	WB_minus	WB_plus	25.5277	55.414	-1.1181	0.86656
	MSTRG.8162	WB_minus	WB_plus	221.166	156.096	0.502782	0.868021
	MSTRG.12764	WB_minus	WB_plus	59.8058	32.3882	0.884991	0.868021
	MSTRG.4950	WB_minus	WB_plus	149.384	93.1357	0.682025	0.868021
	MSTRG.15145	WB_minus	WB_plus	10.0704	0.716459	3.80916	0.868021
	MSTRG.15718	WB_minus	WB_plus	24.2821	48.9695	-1.01166	0.86872
	MSTRG.17692	WB_minus	WB_plus	225.789	149.226	0.597836	0.86872
	MSTRG.27583	WB_minus	WB_plus	186.549	257.637	-0.465584	0.86872
	MSTRG.12594	WB_minus	WB_plus	12.5724	2.63516	2.2518	0.869169
	MSTRG.24578	WB_minus	WB_plus	5.12256	0	4.85096	1
	MSTRG.10329	WB_minus	WB_plus	0.485392	5.51931	-3.49503	1
	MSTRG.7661	WB_minus	WB_plus	7.15776	21.8498	-1.61146	0.870774
	MSTRG.27330	WB_minus	WB_plus	5.16465	0	4.86241	1
	MSTRG.13031	WB_minus	WB_plus	140.786	212.505	-0.593939	0.87182
	MSTRG.10965	WB_minus	WB_plus	0	5.2784	-4.8676	1
	MSTRG.16790	WB_minus	WB_plus	0.485392	7.19896	-3.87858	1
	MSTRG.8260	WB_minus	WB_plus	228.506	328.389	-0.523156	0.87188
	MSTRG.28970	WB_minus	WB_plus	149.695	230.553	-0.623215	0.87188
	MSTRG.22435	WB_minus	WB_plus	69.3332	121.526	-0.809369	0.872174
	MSTRG.21969	WB_minus	WB_plus	209.421	133.95	0.644369	0.872174
	MSTRG.2221	WB_minus	WB_plus	58.9675	101.041	-0.777141	0.872174
	MSTRG.17500	WB_minus	WB_plus	87.562	46.8711	0.902134	0.872174
	MSTRG.27116	WB_minus	WB_plus	10.5477	29.7685	-1.49687	0.872174
	MSTRG.24548	WB_minus	WB_plus	106.242	61.9482	0.778693	0.872174
	MSTRG.14811	WB_minus	WB_plus	119.108	76.8112	0.632923	0.872174
	MSTRG.20261	WB_minus	WB_plus	15.1646	3.10488	2.28576	0.872174
	MSTRG.141	WB_minus	WB_plus	0	3.61844	-4.32266	1
	MSTRG.28120	WB_minus	WB_plus	8.62553	1.68566	2.35416	0.872174
	MSTRG.8723	WB_minus	WB_plus	75.9039	112.768	-0.571191	0.872174
	MSTRG.6396	WB_minus	WB_plus	4.1622	0	4.55135	1
	MSTRG.4544	WB_minus	WB_plus	22.7241	4.88093	2.22082	0.873114
	MSTRG.24064	WB_minus	WB_plus	46.2029	21.5744	1.09945	0.873384
	MSTRG.11007	WB_minus	WB_plus	66.219	38.2653	0.791719	0.874351
	MSTRG.7427	WB_minus	WB_plus	0	5.13025	-4.82576	1
	MSTRG.20497	WB_minus	WB_plus	18.3906	40.5967	-1.14238	0.874351
	MSTRG.15863	WB_minus	WB_plus	4.19536	0	4.56232	1
	MSTRG.1890	WB_minus	WB_plus	12.0504	29.0504	-1.26928	0.875494
	MSTRG.17759	WB_minus	WB_plus	57.706	32.1913	0.842756	0.877424
	MSTRG.23381	WB_minus	WB_plus	0	3.60139	-4.31621	1
	MSTRG.16217	WB_minus	WB_plus	46.0268	18.2421	1.33473	0.87776
	MSTRG.19144	WB_minus	WB_plus	0.485392	5.32495	-3.44249	1
	MSTRG.23231	WB_minus	WB_plus	30.7013	7.88457	1.9595	0.880318
	MSTRG.18755	WB_minus	WB_plus	8453.45	11230.2	-0.40978	0.880563
	MSTRG.5230	WB_minus	WB_plus	53.4544	22.6859	1.23641	0.881764
	MSTRG.21299	WB_minus	WB_plus	113.162	172.582	-0.608535	0.881764
	MSTRG.11112	WB_minus	WB_plus	0	5.16712	-4.8358	1
	MSTRG.26580	WB_minus	WB_plus	215.254	329.597	-0.61466	0.882031
	MSTRG.14933	WB_minus	WB_plus	0	4.30756	-4.57461	1
	MSTRG.4512	WB_minus	WB_plus	0	5.25425	-4.86116	1
	MSTRG.19732	WB_minus	WB_plus	0.497098	6.30834	-3.67683	1
	MSTRG.25966	WB_minus	WB_plus	61.9298	102.694	-0.729905	0.882031
	MSTRG.24851	WB_minus	WB_plus	0	5.09339	-4.81566	1
	MSTRG.8955	WB_minus	WB_plus	108.009	65.6659	0.717923	0.882031
	MSTRG.28579	WB_minus	WB_plus	27.2915	56.7565	-1.05601	0.882031
	MSTRG.18816	WB_minus	WB_plus	59.9922	93.2124	-0.635716	0.882031
	MSTRG.15349	WB_minus	WB_plus	10.1162	25.9639	-1.36018	0.882031
	MSTRG.21116	WB_minus	WB_plus	17.0077	4.33858	1.97042	0.882031
	MSTRG.28246	WB_minus	WB_plus	5.66981	0.240085	4.27557	1
	MSTRG.9495	WB_minus	WB_plus	2647.51	1840.3	0.524677	0.882031
	MSTRG.19676	WB_minus	WB_plus	1.70536	9.62772	-2.49403	0.882031
	MSTRG.18123	WB_minus	WB_plus	9.27566	1.67355	2.46759	0.882031
	MSTRG.13442	WB_minus	WB_plus	7.15578	20.4338	-1.51398	0.882031
	MSTRG.8306	WB_minus	WB_plus	2.21867	11.1276	-2.32719	0.882031
	MSTRG.10509	WB_minus	WB_plus	10.8579	27.1522	-1.32364	0.882031
	MSTRG.28345	WB_minus	WB_plus	77.1219	42.1162	0.872998	0.882031
	MSTRG.13207	WB_minus	WB_plus	20.5946	7.24953	1.50694	0.882031
	MSTRG.1955	WB_minus	WB_plus	12.7624	30.8588	-1.27358	0.882031
	MSTRG.7305	WB_minus	WB_plus	0.485392	6.46705	-3.72396	1
	MSTRG.5086	WB_minus	WB_plus	97.5716	47.6039	1.0354	0.883514
	MSTRG.3492	WB_minus	WB_plus	15.5274	3.64309	2.09309	0.883514
	MSTRG.15499	WB_minus	WB_plus	0	4.34249	-4.5858	1
	MSTRG.5430	WB_minus	WB_plus	5.15823	0	4.86067	1
	MSTRG.11062	WB_minus	WB_plus	43.0404	76.8688	-0.836388	0.883514
	MSTRG.1468	WB_minus	WB_plus	62.8825	35.5209	0.824316	0.883514
	MSTRG.10113	WB_minus	WB_plus	26.1748	54.0113	-1.04443	0.883514
	MSTRG.4354	WB_minus	WB_plus	107.419	62.9007	0.772238	0.883514
	MSTRG.20160	WB_minus	WB_plus	9.26855	25.9888	-1.48613	0.883514
	MSTRG.19430	WB_minus	WB_plus	68.5033	107.821	-0.654063	0.883514
	MSTRG.20486	WB_minus	WB_plus	98.7857	160.656	-0.701861	0.883514
	MSTRG.6562	WB_minus	WB_plus	89.4102	144.812	-0.695533	0.884191
	MSTRG.5042	WB_minus	WB_plus	4.69119	0.23893	4.00206	1
	MSTRG.3189	WB_minus	WB_plus	0	4.12073	-4.50988	1
	MSTRG.21924	WB_minus	WB_plus	10.3054	26.4168	-1.35813	0.884191
	MSTRG.17022	WB_minus	WB_plus	20.2232	5.88875	1.78345	0.884191
	MSTRG.29040	WB_minus	WB_plus	16.9881	5.34822	1.66929	0.884191
	MSTRG.18339	WB_minus	WB_plus	29.2238	9.66629	1.59644	0.884191
	MSTRG.11082	WB_minus	WB_plus	0	5.01632	-4.79433	1
	MSTRG.11992	WB_minus	WB_plus	125.449	181.231	-0.530577	0.885067
	MSTRG.17282	WB_minus	WB_plus	34.8418	13.0085	1.42076	0.885816
	MSTRG.22411	WB_minus	WB_plus	0	5.01609	-4.79426	1
	MSTRG.27562	WB_minus	WB_plus	0.491878	6.27021	-3.67044	1
	MSTRG.9616	WB_minus	WB_plus	58.9643	32.1754	0.874384	0.885816
	MSTRG.27078	WB_minus	WB_plus	18.6329	42.0328	-1.17361	0.885816
	MSTRG.17293	WB_minus	WB_plus	62.4013	109.214	-0.807789	0.885816
	MSTRG.13409	WB_minus	WB_plus	22.6853	5.53185	2.03517	0.885816
	MSTRG.21643	WB_minus	WB_plus	194.934	133.883	0.541975	0.885816
	MSTRG.28211	WB_minus	WB_plus	288.674	442.409	-0.616059	0.885865
	MSTRG.17938	WB_minus	WB_plus	92.2133	192.969	-1.0651	0.885865
	MSTRG.26839	WB_minus	WB_plus	11.7936	27.49	-1.21992	0.885865
	MSTRG.4502	WB_minus	WB_plus	237.109	147.729	0.682677	0.885865
	MSTRG.18715	WB_minus	WB_plus	132.554	74.5929	0.82957	0.885865
	MSTRG.16767	WB_minus	WB_plus	39.2922	20.2063	0.958854	0.885865
	MSTRG.7088	WB_minus	WB_plus	137.308	219.083	-0.67409	0.885865
	MSTRG.357	WB_minus	WB_plus	7.62408	0.47786	3.98456	0.885924
	MSTRG.12832	WB_minus	WB_plus	0	4.06566	-4.4913	1
	MSTRG.22333	WB_minus	WB_plus	124.386	175.33	-0.495187	0.885924
	MSTRG.17144	WB_minus	WB_plus	4.68584	0.23893	4.0005	1
	MSTRG.8482	WB_minus	WB_plus	154.541	226.585	-0.551971	0.887588
	MSTRG.6004	WB_minus	WB_plus	0.248549	4.07903	-3.77467	1
	MSTRG.11016	WB_minus	WB_plus	119.49	182.13	-0.607841	0.887588
	MSTRG.7033	WB_minus	WB_plus	78.6859	43.3201	0.860932	0.887588
	MSTRG.6379	WB_minus	WB_plus	157.372	225.33	-0.517915	0.887588
	MSTRG.15266	WB_minus	WB_plus	327.026	242.396	0.432069	0.890011
	MSTRG.17856	WB_minus	WB_plus	203.956	321.659	-0.657372	0.890011
	MSTRG.20687	WB_minus	WB_plus	61.2967	35.1179	0.804125	0.890011
	MSTRG.7318	WB_minus	WB_plus	4.91873	0	4.79203	1
	MSTRG.23029	WB_minus	WB_plus	9.80911	2.40811	2.02573	0.890011
	MSTRG.24716	WB_minus	WB_plus	332.637	246.658	0.431346	0.891012
	MSTRG.4246	WB_minus	WB_plus	0	5.02215	-4.79594	1
	MSTRG.8917	WB_minus	WB_plus	542.398	392.459	0.466951	0.892316
	MSTRG.10268	WB_minus	WB_plus	0	5.01709	-4.79453	1
	MSTRG.13975	WB_minus	WB_plus	289.633	196.887	0.556887	0.89316
	MSTRG.29085	WB_minus	WB_plus	1302.24	915.219	0.508856	0.893336
	MSTRG.122	WB_minus	WB_plus	6.13545	0.494915	3.65769	1
	MSTRG.19982	WB_minus	WB_plus	776.524	987.694	-0.347081	0.893336
	MSTRG.17161	WB_minus	WB_plus	12.284	1.71493	2.84491	0.893336
	MSTRG.2079	WB_minus	WB_plus	4.66509	0.240085	3.99441	1
	MSTRG.1004	WB_minus	WB_plus	0.485392	6.3155	-3.68888	1
	MSTRG.27245	WB_minus	WB_plus	4.89608	0	4.78557	1
	MSTRG.25876	WB_minus	WB_plus	73.0865	45.0593	0.697369	0.893336
	MSTRG.16946	WB_minus	WB_plus	73.5238	42.5615	0.788072	0.893336
	MSTRG.7242	WB_minus	WB_plus	18.4574	35.8691	-0.959182	0.893336
	MSTRG.19489	WB_minus	WB_plus	46.6499	78.8846	-0.758031	0.893336
	MSTRG.9321	WB_minus	WB_plus	0	4.06483	-4.49101	1
	MSTRG.25754	WB_minus	WB_plus	43.0209	18.2735	1.23513	0.893336
	MSTRG.7415	WB_minus	WB_plus	42.6592	104.441	-1.29174	0.893336
	MSTRG.9826	WB_minus	WB_plus	368.978	534.426	-0.534433	0.893336
	MSTRG.21033	WB_minus	WB_plus	103.839	64.9624	0.676695	0.893336
	MSTRG.18663	WB_minus	WB_plus	15.0124	38.501	-1.35912	0.893336
	MSTRG.6092	WB_minus	WB_plus	3.43737	12.7229	-1.88827	0.893336
	MSTRG.7111	WB_minus	WB_plus	0	4.06967	-4.49266	1
	MSTRG.15006	WB_minus	WB_plus	15.8249	4.36692	1.85845	0.893336
	MSTRG.29112	WB_minus	WB_plus	0.97727	7.75964	-2.98625	0.893336
	MSTRG.5352	WB_minus	WB_plus	0	5.01554	-4.7941	1
	MSTRG.1611	WB_minus	WB_plus	51.3142	24.6431	1.05846	0.893336
	MSTRG.29160	WB_minus	WB_plus	3.4269	13.6696	-1.99534	0.893336
	MSTRG.27209	WB_minus	WB_plus	0	3.36752	-4.21922	1
	MSTRG.18645	WB_minus	WB_plus	123.805	83.144	0.574703	0.893336
	MSTRG.26556	WB_minus	WB_plus	145.656	95.3901	0.610506	0.893336
	MSTRG.18198	WB_minus	WB_plus	2.7028	11.5236	-2.09247	0.893336
	MSTRG.17979	WB_minus	WB_plus	69.831	115.631	-0.727209	0.893336
	MSTRG.22596	WB_minus	WB_plus	14.9784	34.1561	-1.18937	0.893336
	MSTRG.336	WB_minus	WB_plus	2.91235	16.0024	-2.45493	0.893336
	MSTRG.6588	WB_minus	WB_plus	3.44188	13.2523	-1.9452	0.893336
	MSTRG.26589	WB_minus	WB_plus	12.1157	34.7032	-1.51915	0.893336
	MSTRG.5279	WB_minus	WB_plus	607.699	448.551	0.438128	0.893336
	MSTRG.385	WB_minus	WB_plus	97.8399	161.425	-0.722408	0.893336
	MSTRG.8479	WB_minus	WB_plus	0.994197	9.35109	-3.23795	0.893336
	MSTRG.9107	WB_minus	WB_plus	29.1717	56.8837	-0.963492	0.893336
	MSTRG.24354	WB_minus	WB_plus	0.491878	5.32677	-3.43497	1
	MSTRG.27559	WB_minus	WB_plus	35.6752	74.9391	-1.07044	0.893336
	MSTRG.25356	WB_minus	WB_plus	72.3368	44.8292	0.689942	0.893336
	MSTRG.26856	WB_minus	WB_plus	442.397	646.205	-0.546679	0.893336
	MSTRG.6467	WB_minus	WB_plus	18.1354	4.13283	2.13537	0.893336
	MSTRG.2317	WB_minus	WB_plus	26.8267	10.0983	1.40873	0.893336
	MSTRG.23255	WB_minus	WB_plus	18.0919	42.9577	-1.24716	0.893336
	MSTRG.19887	WB_minus	WB_plus	330.643	527.871	-0.675036	0.893336
	MSTRG.14004	WB_minus	WB_plus	393.936	659.899	-0.744275	0.893336
	MSTRG.25530	WB_minus	WB_plus	10.9048	1.19663	3.18497	0.893336
	MSTRG.4887	WB_minus	WB_plus	156.717	220.069	-0.489637	0.893336
	MSTRG.13504	WB_minus	WB_plus	34.9621	16.1139	1.11665	0.893336
	MSTRG.26575	WB_minus	WB_plus	481.529	666.791	-0.469611	0.893336
	MSTRG.20492	WB_minus	WB_plus	121.209	70.045	0.791878	0.893336
	MSTRG.18543	WB_minus	WB_plus	46.8242	21.8244	1.10016	0.893336
	MSTRG.8925	WB_minus	WB_plus	10.029	25.0179	-1.317	0.893336
	MSTRG.25244	WB_minus	WB_plus	199.54	132.791	0.587679	0.893336
	MSTRG.13527	WB_minus	WB_plus	71.1328	110.651	-0.637225	0.893336
	MSTRG.23074	WB_minus	WB_plus	4.95928	0	4.80352	1
	MSTRG.22670	WB_minus	WB_plus	179.849	124.335	0.532426	0.893336
	MSTRG.10335	WB_minus	WB_plus	85.0675	47.1198	0.852849	0.893336
	MSTRG.19241	WB_minus	WB_plus	837.647	1072.32	-0.356348	0.893336
	MSTRG.5063	WB_minus	WB_plus	59.1902	28.5492	1.0512	0.893336
	MSTRG.3965	WB_minus	WB_plus	21.086	6.36524	1.73122	0.893336
	MSTRG.10394	WB_minus	WB_plus	1.22969	9.47021	-2.94495	0.893336
	MSTRG.2368	WB_minus	WB_plus	101.516	145.085	-0.51497	0.894335
	MSTRG.25529	WB_minus	WB_plus	59.3404	99.9698	-0.752832	0.895132
	MSTRG.18410	WB_minus	WB_plus	0	4.8533	-4.74598	1
	MSTRG.7216	WB_minus	WB_plus	149.799	102.801	0.542799	0.896008
	MSTRG.19382	WB_minus	WB_plus	76.2577	118.435	-0.63492	0.896008
	MSTRG.19830	WB_minus	WB_plus	59.3537	27.7579	1.09661	0.896008
	MSTRG.20508	WB_minus	WB_plus	5.37498	0.23893	4.19901	1
	MSTRG.28511	WB_minus	WB_plus	0	4.92703	-4.7671	1
	MSTRG.27261	WB_minus	WB_plus	13.2308	31.4532	-1.24914	0.896008
	MSTRG.828	WB_minus	WB_plus	50.7178	26.8927	0.915847	0.896008
	MSTRG.16941	WB_minus	WB_plus	34.7197	70.3783	-1.01906	0.896008
	MSTRG.12999	WB_minus	WB_plus	231.355	146.491	0.659686	0.896008
	MSTRG.26492	WB_minus	WB_plus	0	4.92324	-4.76602	1
	MSTRG.9053	WB_minus	WB_plus	148.918	97.3581	0.61302	0.896008
	MSTRG.12241	WB_minus	WB_plus	82.632	52.5312	0.654054	0.896008
	MSTRG.14752	WB_minus	WB_plus	5.38795	0.23893	4.20236	1
	MSTRG.19358	WB_minus	WB_plus	29.2308	50.2211	-0.780588	0.896008
	MSTRG.22706	WB_minus	WB_plus	33.5333	14.6631	1.19238	0.896008
	MSTRG.11721	WB_minus	WB_plus	0	4.07094	-4.49307	1
	MSTRG.6443	WB_minus	WB_plus	19.5231	4.30403	2.1794	0.896008
	MSTRG.23644	WB_minus	WB_plus	117.733	75.7835	0.635588	0.896008
	MSTRG.16883	WB_minus	WB_plus	56.9032	28.2771	1.00894	0.896008
	MSTRG.28933	WB_minus	WB_plus	23.5261	46.378	-0.979061	0.896008
	MSTRG.24952	WB_minus	WB_plus	254.376	150.131	0.760505	0.896008
	MSTRG.27965	WB_minus	WB_plus	39.2527	19.3165	1.02329	0.896008
	MSTRG.22285	WB_minus	WB_plus	91.8172	142.509	-0.634264	0.896008
	MSTRG.28972	WB_minus	WB_plus	19.3596	6.00268	1.68849	0.896008
	MSTRG.10407	WB_minus	WB_plus	0	4.06763	-4.49194	1
	MSTRG.1442	WB_minus	WB_plus	819.572	621.037	0.400203	0.896008
	MSTRG.15928	WB_minus	WB_plus	20.8302	42.6666	-1.03399	0.896008
	MSTRG.26573	WB_minus	WB_plus	166.283	96.3608	0.786741	0.896008
	MSTRG.13780	WB_minus	WB_plus	0	4.78904	-4.72733	1
	MSTRG.19371	WB_minus	WB_plus	21.9593	46.4141	-1.0802	0.896008
	MSTRG.12338	WB_minus	WB_plus	7.42909	1.21148	2.61754	0.896008
	MSTRG.28273	WB_minus	WB_plus	9.60293	1.43671	2.73793	0.896008
	MSTRG.7628	WB_minus	WB_plus	150.845	230.189	-0.610048	0.896008
	MSTRG.13156	WB_minus	WB_plus	0	4.78778	-4.72696	1
	MSTRG.20764	WB_minus	WB_plus	549.056	813.122	-0.566544	0.896008
	MSTRG.4446	WB_minus	WB_plus	0	4.0639	-4.49067	1
	MSTRG.17772	WB_minus	WB_plus	3.9285	0	4.46782	1
	MSTRG.27485	WB_minus	WB_plus	17.9441	34.3324	-0.935814	0.897317
	MSTRG.14793	WB_minus	WB_plus	0	4.9321	-4.76855	1
	MSTRG.11988	WB_minus	WB_plus	488.388	718.456	-0.556877	0.897317
	MSTRG.8597	WB_minus	WB_plus	113.951	74.3116	0.616613	0.897317
	MSTRG.22853	WB_minus	WB_plus	110.269	72.6923	0.601141	0.897317
	MSTRG.22867	WB_minus	WB_plus	130.249	188.884	-0.536132	0.897317
	MSTRG.26456	WB_minus	WB_plus	0.983739	10.749	-3.45034	0.897317
	MSTRG.7806	WB_minus	WB_plus	154.906	88.051	0.815464	0.897317
	MSTRG.10682	WB_minus	WB_plus	0	4.77783	-4.72405	1
	MSTRG.1694	WB_minus	WB_plus	47.2796	23.4813	1.01055	0.897317
	MSTRG.13639	WB_minus	WB_plus	1.48084	8.4904	-2.52059	0.897317
	MSTRG.8862	WB_minus	WB_plus	228.236	151.425	0.592331	0.897317
	MSTRG.18452	WB_minus	WB_plus	0.491878	7.65413	-3.95693	0.897317
	MSTRG.24122	WB_minus	WB_plus	0.491878	5.04905	-3.35838	1
	MSTRG.6701	WB_minus	WB_plus	1747.13	2415.99	-0.46764	0.899657
	MSTRG.17782	WB_minus	WB_plus	0.242696	4.64998	-3.96219	1
	MSTRG.640	WB_minus	WB_plus	400.639	625.916	-0.643686	0.899734
	MSTRG.1413	WB_minus	WB_plus	15.7164	5.56168	1.49946	0.901331
	MSTRG.23296	WB_minus	WB_plus	475.166	345.623	0.459355	0.901881
	MSTRG.15311	WB_minus	WB_plus	227.818	341.598	-0.584437	0.902682
	MSTRG.25038	WB_minus	WB_plus	12.3752	1.23729	3.32885	0.902831
	MSTRG.16428	WB_minus	WB_plus	4.69633	0	4.72505	1
	MSTRG.7486	WB_minus	WB_plus	33.3092	69.9232	-1.06988	0.902831
	MSTRG.16666	WB_minus	WB_plus	182.104	117.965	0.626574	0.902831
	MSTRG.14032	WB_minus	WB_plus	0	4.79663	-4.72955	1
	MSTRG.3330	WB_minus	WB_plus	7.10842	0.480169	3.87968	1
	MSTRG.8062	WB_minus	WB_plus	10.8118	26.2213	-1.27747	0.903935
	MSTRG.2220	WB_minus	WB_plus	13.2933	3.1051	2.09506	0.903935
	MSTRG.6523	WB_minus	WB_plus	11.3144	2.89599	1.96604	0.903935
	MSTRG.28555	WB_minus	WB_plus	0	3.8895	-4.42639	1
	MSTRG.20616	WB_minus	WB_plus	3.20773	14.3379	-2.16077	0.903935
	MSTRG.1603	WB_minus	WB_plus	4.69106	0	4.72348	1
	MSTRG.23944	WB_minus	WB_plus	43.7509	71.5107	-0.709105	0.903935
	MSTRG.14732	WB_minus	WB_plus	10.7655	2.45004	2.14103	0.903935
	MSTRG.5336	WB_minus	WB_plus	0	4.77816	-4.72414	1
	MSTRG.10642	WB_minus	WB_plus	88.9146	133.923	-0.590986	0.903935
	MSTRG.20501	WB_minus	WB_plus	3.94554	13.7732	-1.80442	0.903935
	MSTRG.15158	WB_minus	WB_plus	11.068	27.0391	-1.28875	0.903935
	MSTRG.7561	WB_minus	WB_plus	6.42831	0.716569	3.15992	1
	MSTRG.16025	WB_minus	WB_plus	0	3.88224	-4.42381	1
	MSTRG.19528	WB_minus	WB_plus	18.5302	43.3935	-1.22841	0.903935
	MSTRG.4183	WB_minus	WB_plus	0.994197	9.0618	-3.19149	0.903935
	MSTRG.21591	WB_minus	WB_plus	246.752	177.909	0.472033	0.903935
	MSTRG.26371	WB_minus	WB_plus	10.5839	23.8892	-1.17487	0.903935
	MSTRG.14135	WB_minus	WB_plus	4.67279	0	4.71802	1
	MSTRG.2709	WB_minus	WB_plus	13.7272	31.4331	-1.19452	0.903935
	MSTRG.697	WB_minus	WB_plus	0	4.79823	-4.73001	1
	MSTRG.17824	WB_minus	WB_plus	174.527	246.197	-0.49642	0.903935
	MSTRG.29114	WB_minus	WB_plus	29.4398	59.7734	-1.02158	0.903935
	MSTRG.28738	WB_minus	WB_plus	33.5819	14.359	1.22751	0.906793
	MSTRG.15419	WB_minus	WB_plus	196.559	278.178	-0.501232	0.906793
	MSTRG.16749	WB_minus	WB_plus	517.842	329.642	0.651813	0.906793
	MSTRG.25662	WB_minus	WB_plus	160.62	245.586	-0.61277	0.906793
	MSTRG.2630	WB_minus	WB_plus	60.5879	30.9225	0.969622	0.906793
	MSTRG.15314	WB_minus	WB_plus	53.2369	88.9871	-0.741202	0.906793
	MSTRG.4280	WB_minus	WB_plus	4.65014	0	4.71123	1
	MSTRG.1071	WB_minus	WB_plus	1.69887	11.2409	-2.72288	0.906793
	MSTRG.26217	WB_minus	WB_plus	0	3.82926	-4.40484	1
	MSTRG.11215	WB_minus	WB_plus	15.3103	35.3688	-1.20849	0.906793
	MSTRG.19155	WB_minus	WB_plus	438.317	302.929	0.533138	0.906793
	MSTRG.2828	WB_minus	WB_plus	128.544	81.3162	0.660987	0.90724
	MSTRG.19483	WB_minus	WB_plus	0	3.42281	-4.24145	1
	MSTRG.12865	WB_minus	WB_plus	7.41938	0.71679	3.36711	0.908072
	MSTRG.6164	WB_minus	WB_plus	20.6553	8.16806	1.33725	0.908072
	MSTRG.28006	WB_minus	WB_plus	29.3557	12.1343	1.27536	0.908072
	MSTRG.24514	WB_minus	WB_plus	44.5571	21.4311	1.05733	0.909056
	MSTRG.20180	WB_minus	WB_plus	7.15774	0.716459	3.31578	0.909056
	MSTRG.6624	WB_minus	WB_plus	0	3.85841	-4.41531	1
	MSTRG.13406	WB_minus	WB_plus	4.67282	0	4.71803	1
	MSTRG.20698	WB_minus	WB_plus	3.1972	16.5516	-2.37182	0.912781
	MSTRG.24917	WB_minus	WB_plus	1.71058	8.95522	-2.38587	0.912781
	MSTRG.23685	WB_minus	WB_plus	39.6769	19.3713	1.03479	0.912781
	MSTRG.3386	WB_minus	WB_plus	30.2604	11.2503	1.42967	0.912781
	MSTRG.16923	WB_minus	WB_plus	8.34118	1.43325	2.53726	0.912781
	MSTRG.22137	WB_minus	WB_plus	15.2437	3.87394	1.97719	0.913323
	MSTRG.25944	WB_minus	WB_plus	268.073	404.682	-0.594152	0.914945
	MSTRG.3504	WB_minus	WB_plus	1.73984	12.4327	-2.84048	0.914945
	MSTRG.26062	WB_minus	WB_plus	10.0621	24.093	-1.2595	0.915307
	MSTRG.22874	WB_minus	WB_plus	0	3.83294	-4.40616	1
	MSTRG.15079	WB_minus	WB_plus	0	4.65008	-4.68389	1
	MSTRG.27804	WB_minus	WB_plus	4.67277	0	4.71802	1
	MSTRG.1749	WB_minus	WB_plus	0	4.65746	-4.68611	1
	MSTRG.8010	WB_minus	WB_plus	41.6169	19.2563	1.11177	0.916103
	MSTRG.18439	WB_minus	WB_plus	36.7865	63.9256	-0.796881	0.916103
	MSTRG.15413	WB_minus	WB_plus	63.7683	98.5645	-0.628036	0.916103
	MSTRG.4482	WB_minus	WB_plus	50.6879	24.9861	1.02123	0.916103
	MSTRG.13032	WB_minus	WB_plus	90.4715	54.3947	0.734235	0.916103
	MSTRG.10941	WB_minus	WB_plus	0	4.63259	-4.67861	1
	MSTRG.9363	WB_minus	WB_plus	17.1678	36.4779	-1.0868	0.916103
	MSTRG.19750	WB_minus	WB_plus	11.8137	30.7707	-1.38161	0.916103
	MSTRG.24610	WB_minus	WB_plus	156.427	111.464	0.488985	0.916103
	MSTRG.13865	WB_minus	WB_plus	10.0952	2.64715	1.92999	0.916103
	MSTRG.18661	WB_minus	WB_plus	647.267	880.005	-0.443186	0.916103
	MSTRG.6289	WB_minus	WB_plus	4.45696	0.23882	3.92798	1
	MSTRG.22552	WB_minus	WB_plus	45.4541	24.0703	0.916736	0.916103
	MSTRG.5002	WB_minus	WB_plus	0	4.61642	-4.67372	1
	MSTRG.24564	WB_minus	WB_plus	259.612	162.036	0.680205	0.917234
	MSTRG.27593	WB_minus	WB_plus	6.87536	0.95572	2.84251	0.917234
	MSTRG.1029	WB_minus	WB_plus	101.204	67.6584	0.581247	0.917234
	MSTRG.21567	WB_minus	WB_plus	9.34133	1.67702	2.47523	0.917234
	MSTRG.27167	WB_minus	WB_plus	6.13099	20.1481	-1.71642	0.917234
	MSTRG.23343	WB_minus	WB_plus	0	3.84455	-4.41033	1
	MSTRG.12917	WB_minus	WB_plus	175.283	118.23	0.56849	0.917234
	MSTRG.7066	WB_minus	WB_plus	0	3.82766	-4.40425	1
	MSTRG.15388	WB_minus	WB_plus	246.299	335.231	-0.444743	0.917234
	MSTRG.25741	WB_minus	WB_plus	13.9402	37.093	-1.41095	0.917234
	MSTRG.27020	WB_minus	WB_plus	45.3688	83.982	-0.888725	0.917234
	MSTRG.12401	WB_minus	WB_plus	31.9704	15.0677	1.08675	0.917234
	MSTRG.10680	WB_minus	WB_plus	0	3.90876	-4.43325	1
	MSTRG.26429	WB_minus	WB_plus	63.3722	104.542	-0.721878	0.917234
	MSTRG.20727	WB_minus	WB_plus	0	4.67578	-4.69162	1
	MSTRG.17563	WB_minus	WB_plus	154.157	88.8126	0.79613	0.917234
	MSTRG.15053	WB_minus	WB_plus	23.1056	48.8906	-1.08147	0.917234
	MSTRG.11845	WB_minus	WB_plus	149.072	229.963	-0.625105	0.917234
	MSTRG.8019	WB_minus	WB_plus	1.71706	8.03351	-2.22429	0.917234
	MSTRG.13245	WB_minus	WB_plus	2.4302	12.0203	-2.3034	0.917234
	MSTRG.12443	WB_minus	WB_plus	31.8289	13.498	1.23708	0.917234
	MSTRG.4548	WB_minus	WB_plus	13.6547	2.69023	2.34736	0.917234
	MSTRG.20267	WB_minus	WB_plus	1.72156	9.1482	-2.41019	0.917234
	MSTRG.1039	WB_minus	WB_plus	5.84739	0.494915	3.58821	1
	MSTRG.14430	WB_minus	WB_plus	6.14717	0.71679	3.09552	1
	MSTRG.1722	WB_minus	WB_plus	0.97727	7.5195	-2.94102	0.917234
	MSTRG.20077	WB_minus	WB_plus	25.1662	51.3824	-1.03071	0.917234
	MSTRG.20844	WB_minus	WB_plus	7.12138	22.5274	-1.66176	0.917234
	MSTRG.20390	WB_minus	WB_plus	1605.02	1145.47	0.486678	0.917234
	MSTRG.21967	WB_minus	WB_plus	0.485392	5.88275	-3.58596	1
	MSTRG.9330	WB_minus	WB_plus	8.66137	0.960339	3.1708	0.917234
	MSTRG.1793	WB_minus	WB_plus	2.9481	11.9709	-2.02225	0.917234
	MSTRG.13588	WB_minus	WB_plus	6.91374	0.964027	2.84146	0.917234
	MSTRG.14772	WB_minus	WB_plus	21.7965	45.1194	-1.04953	0.917234
	MSTRG.8300	WB_minus	WB_plus	0.970785	8.60229	-3.14345	0.917234
	MSTRG.20877	WB_minus	WB_plus	1.48607	10.5918	-2.83464	0.917234
	MSTRG.3078	WB_minus	WB_plus	27.8791	10.7841	1.36872	0.917234
	MSTRG.18110	WB_minus	WB_plus	11.9894	29.7548	-1.3097	0.917234
	MSTRG.13530	WB_minus	WB_plus	36.7644	16.7504	1.13485	0.917234
	MSTRG.2062	WB_minus	WB_plus	216.572	149.366	0.535702	0.917234
	MSTRG.1385	WB_minus	WB_plus	0.737816	8.62534	-3.54777	0.917234
	MSTRG.9881	WB_minus	WB_plus	70.6388	128.246	-0.860508	0.917234
	MSTRG.13928	WB_minus	WB_plus	6.18446	0.479015	3.68029	1
	MSTRG.3691	WB_minus	WB_plus	8.04211	24.8494	-1.62609	0.917234
	MSTRG.19496	WB_minus	WB_plus	0	4.68464	-4.69428	1
	MSTRG.19805	WB_minus	WB_plus	0	4.68464	-4.69428	1
	MSTRG.5313	WB_minus	WB_plus	0.485392	5.97319	-3.60962	1
	MSTRG.9172	WB_minus	WB_plus	17.3996	4.84561	1.84544	0.917234
	MSTRG.24981	WB_minus	WB_plus	14.7019	2.62746	2.48213	0.917234
	MSTRG.24911	WB_minus	WB_plus	0	4.55353	-4.65455	1
	MSTRG.24202	WB_minus	WB_plus	0.491878	6.14842	-3.64086	1
	MSTRG.27919	WB_minus	WB_plus	26.4973	47.8449	-0.85201	0.917234
	MSTRG.16482	WB_minus	WB_plus	51.3223	25.7085	0.998176	0.917234
	MSTRG.14983	WB_minus	WB_plus	137.023	189.633	-0.468811	0.917234
	MSTRG.17585	WB_minus	WB_plus	4.89355	17.5	-1.83787	0.917234
	MSTRG.22480	WB_minus	WB_plus	0.491878	5.74718	-3.54519	1
	MSTRG.23260	WB_minus	WB_plus	18.3339	6.32688	1.53755	0.917234
	MSTRG.3659	WB_minus	WB_plus	8.59479	0.98983	3.12726	0.917234
	MSTRG.4959	WB_minus	WB_plus	181.62	121.488	0.580405	0.917234
	MSTRG.21200	WB_minus	WB_plus	0.994197	8.84487	-3.15629	0.917234
	MSTRG.26295	WB_minus	WB_plus	56.2979	92.7674	-0.720691	0.917234
	MSTRG.24894	WB_minus	WB_plus	160.965	107.89	0.577715	0.917234
	MSTRG.6563	WB_minus	WB_plus	652.016	455.785	0.516556	0.917234
	MSTRG.20043	WB_minus	WB_plus	0.497098	7.15036	-3.85592	1
	MSTRG.9094	WB_minus	WB_plus	4.67674	14.5209	-1.63466	0.917438
	MSTRG.3513	WB_minus	WB_plus	424.413	565.112	-0.41306	0.917438
	MSTRG.28607	WB_minus	WB_plus	724.991	550.559	0.397042	0.917534
	MSTRG.14384	WB_minus	WB_plus	0.248549	3.62868	-3.60511	1
	MSTRG.2272	WB_minus	WB_plus	0.491878	5.12206	-3.37775	1
	MSTRG.24410	WB_minus	WB_plus	0	4.55528	-4.65508	1
	MSTRG.7397	WB_minus	WB_plus	775.526	469.518	0.724061	0.920908
	MSTRG.24656	WB_minus	WB_plus	54.145	28.2045	0.940656	0.92145
	MSTRG.21378	WB_minus	WB_plus	0.491878	5.97451	-3.60119	1
	MSTRG.16487	WB_minus	WB_plus	118.841	69.0115	0.783983	0.923694
	MSTRG.11883	WB_minus	WB_plus	25.8056	8.14314	1.66281	0.923694
	MSTRG.10641	WB_minus	WB_plus	242.712	336.738	-0.472364	0.923694
	MSTRG.17223	WB_minus	WB_plus	1.49129	9.88937	-2.73288	0.924674
	MSTRG.8005	WB_minus	WB_plus	573.55	421.472	0.444587	0.924674
	MSTRG.19418	WB_minus	WB_plus	95.0982	141.427	-0.572384	0.924827
	MSTRG.4117	WB_minus	WB_plus	39.8159	22.1635	0.844799	0.92523
	MSTRG.10069	WB_minus	WB_plus	1.48607	10.0488	-2.76031	0.925756
	MSTRG.1454	WB_minus	WB_plus	239.117	167.027	0.517734	0.925756
	MSTRG.24253	WB_minus	WB_plus	2.21353	9.89944	-2.1612	0.926826
	MSTRG.20383	WB_minus	WB_plus	8.38097	20.5806	-1.29646	0.926826
	MSTRG.13983	WB_minus	WB_plus	15.4482	5.5329	1.48073	0.927298
	MSTRG.10737	WB_minus	WB_plus	0	4.55814	-4.65596	1
	MSTRG.4181	WB_minus	WB_plus	0	4.55814	-4.65596	1
	MSTRG.9942	WB_minus	WB_plus	112.34	74.2347	0.598	0.928437
	MSTRG.2253	WB_minus	WB_plus	5.15823	0.240085	4.13934	1
	MSTRG.22120	WB_minus	WB_plus	25.8481	9.78634	1.40373	0.928437
	MSTRG.20782	WB_minus	WB_plus	5.15823	0.23893	4.13934	1
	MSTRG.4745	WB_minus	WB_plus	110.552	172.781	-0.644479	0.928469
	MSTRG.13323	WB_minus	WB_plus	0.242696	5.02786	-4.07629	1
	MSTRG.17028	WB_minus	WB_plus	13.1879	2.45741	2.42882	0.929259
	MSTRG.3709	WB_minus	WB_plus	226.114	326.754	-0.531208	0.929259
	MSTRG.6706	WB_minus	WB_plus	136.225	88.5577	0.621574	0.929259
	MSTRG.21469	WB_minus	WB_plus	0.491878	5.75026	-3.5459	1
	MSTRG.2025	WB_minus	WB_plus	4.42687	0	4.64002	1
	MSTRG.25391	WB_minus	WB_plus	3.68256	0	4.37455	1
	MSTRG.5549	WB_minus	WB_plus	2.46459	10.0853	-2.03427	0.929676
	MSTRG.19006	WB_minus	WB_plus	15.5928	4.60943	1.759	0.929676
	MSTRG.908	WB_minus	WB_plus	5.86683	24.0104	-2.03158	0.929676
	MSTRG.26251	WB_minus	WB_plus	29.8692	56.6528	-0.923345	0.929676
	MSTRG.28494	WB_minus	WB_plus	32.1165	65.5664	-1.02963	0.929676
	MSTRG.24534	WB_minus	WB_plus	3.91878	13.5511	-1.78868	0.929676
	MSTRG.13425	WB_minus	WB_plus	67.5543	33.6303	1.0072	0.929676
	MSTRG.2064	WB_minus	WB_plus	86.2736	138.624	-0.684456	0.929676
	MSTRG.14212	WB_minus	WB_plus	234.219	322.671	-0.462273	0.929676
	MSTRG.13744	WB_minus	WB_plus	0	3.82271	-4.40243	1
	MSTRG.10399	WB_minus	WB_plus	25.5551	46.6449	-0.867886	0.929676
	MSTRG.2477	WB_minus	WB_plus	0.97727	7.17763	-2.87486	0.929676
	MSTRG.18596	WB_minus	WB_plus	2445.76	1591.35	0.620057	0.929676
	MSTRG.18263	WB_minus	WB_plus	619.607	481.748	0.363163	0.929676
	MSTRG.4114	WB_minus	WB_plus	4.45047	0	4.64746	1
	MSTRG.14458	WB_minus	WB_plus	34.2287	16.867	1.02051	0.929676
	MSTRG.5324	WB_minus	WB_plus	4.94749	0.23893	4.07878	1
	MSTRG.13271	WB_minus	WB_plus	8.3476	22.769	-1.44798	0.929676
	MSTRG.5153	WB_minus	WB_plus	1051.77	800.295	0.394242	0.929676
	MSTRG.3824	WB_minus	WB_plus	1423.75	2078.57	-0.545921	0.929989
	MSTRG.14662	WB_minus	WB_plus	365.784	234.274	0.642962	0.929989
	MSTRG.15474	WB_minus	WB_plus	76.015	141.152	-0.892928	0.931222
	MSTRG.27518	WB_minus	WB_plus	4.41068	0	4.6349	1
	MSTRG.4966	WB_minus	WB_plus	4.41068	0	4.6349	1
	MSTRG.10876	WB_minus	WB_plus	53.4321	26.272	1.02392	0.931865
	MSTRG.11217	WB_minus	WB_plus	23.9112	7.45666	1.68038	0.931865
	MSTRG.23947	WB_minus	WB_plus	305.54	185.962	0.716441	0.931865
	MSTRG.10781	WB_minus	WB_plus	22.2069	46.6442	-1.07151	0.931865
	MSTRG.22820	WB_minus	WB_plus	1606.02	1979.64	-0.301735	0.931865
	MSTRG.3726	WB_minus	WB_plus	7.86994	0.957919	3.0355	0.931865
	MSTRG.27675	WB_minus	WB_plus	2.45936	13.8937	-2.49856	0.931865
	MSTRG.1951	WB_minus	WB_plus	0	3.13503	-4.11579	1
	MSTRG.6392	WB_minus	WB_plus	109.894	177.598	-0.692605	0.93231
	MSTRG.454	WB_minus	WB_plus	4.91873	0.23893	4.07068	1
	MSTRG.22674	WB_minus	WB_plus	37.0021	63.5278	-0.779568	0.93231
	MSTRG.4271	WB_minus	WB_plus	139.702	94.6785	0.56146	0.93231
	MSTRG.18174	WB_minus	WB_plus	16.1568	5.12162	1.66051	0.93231
	MSTRG.18278	WB_minus	WB_plus	510.841	360.255	0.504043	0.93231
	MSTRG.10747	WB_minus	WB_plus	170.254	116.298	0.550005	0.93231
	MSTRG.3191	WB_minus	WB_plus	0	3.1424	-4.11899	1
	MSTRG.8536	WB_minus	WB_plus	0.488635	5.0622	-3.36684	1
	MSTRG.14926	WB_minus	WB_plus	20.5949	38.7755	-0.912574	0.93231
	MSTRG.8342	WB_minus	WB_plus	68.1456	39.7222	0.779171	0.93231
	MSTRG.21674	WB_minus	WB_plus	0	3.8226	-4.40238	1
	MSTRG.21901	WB_minus	WB_plus	0	3.65173	-4.33529	1
	MSTRG.20811	WB_minus	WB_plus	5.12253	19.2249	-1.90612	0.93231
	MSTRG.12765	WB_minus	WB_plus	2.70406	12.6533	-2.22582	0.93231
	MSTRG.21680	WB_minus	WB_plus	8.60784	0.742373	3.54437	0.93231
	MSTRG.15657	WB_minus	WB_plus	384.342	241.6	0.669905	0.93231
	MSTRG.21532	WB_minus	WB_plus	7.81164	22.0513	-1.49544	0.93231
	MSTRG.17895	WB_minus	WB_plus	4.89279	0.23882	4.06334	1
	MSTRG.14056	WB_minus	WB_plus	192.324	264.354	-0.459141	0.93231
	MSTRG.16065	WB_minus	WB_plus	126.346	73.8211	0.775696	0.93231
	MSTRG.17811	WB_minus	WB_plus	114.727	79.8909	0.522213	0.93231
	MSTRG.21002	WB_minus	WB_plus	61.6287	33.0116	0.901213	0.93231
	MSTRG.28328	WB_minus	WB_plus	134.931	91.293	0.563763	0.93231
	MSTRG.25525	WB_minus	WB_plus	237.343	327.559	-0.464855	0.93231
	MSTRG.22454	WB_minus	WB_plus	3.46015	15.352	-2.15021	0.93231
	MSTRG.25992	WB_minus	WB_plus	44.5329	76.8434	-0.787574	0.93231
	MSTRG.16462	WB_minus	WB_plus	22.2298	7.29493	1.60866	0.93231
	MSTRG.28963	WB_minus	WB_plus	1506.86	1129.6	0.415714	0.93231
	MSTRG.13457	WB_minus	WB_plus	7.09527	18.5271	-1.38385	0.93231
	MSTRG.18676	WB_minus	WB_plus	182.937	125.776	0.540427	0.93231
	MSTRG.28975	WB_minus	WB_plus	3.42701	13.5588	-1.98292	0.93231
	MSTRG.13636	WB_minus	WB_plus	0	4.38602	-4.59972	1
	MSTRG.6709	WB_minus	WB_plus	100.509	149.369	-0.571656	0.933894
	MSTRG.27380	WB_minus	WB_plus	16.0042	3.10955	2.36183	0.934619
	MSTRG.3055	WB_minus	WB_plus	0.485392	4.59617	-3.23033	1
	MSTRG.21560	WB_minus	WB_plus	82.2446	50.9643	0.690408	0.934619
	MSTRG.25196	WB_minus	WB_plus	115.331	207.677	-0.848676	0.934619
	MSTRG.15585	WB_minus	WB_plus	224.314	156.755	0.517255	0.934619
	MSTRG.24290	WB_minus	WB_plus	14.2342	35.1523	-1.30418	0.934619
	MSTRG.10087	WB_minus	WB_plus	117.845	185.542	-0.655029	0.934619
	MSTRG.14269	WB_minus	WB_plus	51.3696	83.9618	-0.708831	0.934619
	MSTRG.2497	WB_minus	WB_plus	0.491878	4.80632	-3.28725	1
	MSTRG.11425	WB_minus	WB_plus	103.256	61.9578	0.737599	0.934619
	MSTRG.26571	WB_minus	WB_plus	203.692	296.822	-0.543392	0.934619
	MSTRG.25732	WB_minus	WB_plus	0.491878	5.61527	-3.51037	1
	MSTRG.11698	WB_minus	WB_plus	342.942	496.33	-0.53342	0.934619
	MSTRG.53	WB_minus	WB_plus	0	3.60909	-4.31907	1
	MSTRG.4475	WB_minus	WB_plus	4.37826	0	4.62458	1
	MSTRG.8981	WB_minus	WB_plus	0.491878	6.7166	-3.76964	1
	MSTRG.10586	WB_minus	WB_plus	52.7233	25.3892	1.05343	0.934619
	MSTRG.7304	WB_minus	WB_plus	274.619	182.392	0.590508	0.934619
	MSTRG.22852	WB_minus	WB_plus	4.42041	0	4.63798	1
	MSTRG.13670	WB_minus	WB_plus	0	3.58675	-4.31051	1
	MSTRG.22574	WB_minus	WB_plus	286.028	385.844	-0.431911	0.934619
	MSTRG.29215	WB_minus	WB_plus	0.491878	5.07622	-3.3655	1
	MSTRG.23261	WB_minus	WB_plus	21.3532	7.80079	1.45506	0.934619
	MSTRG.160	WB_minus	WB_plus	201.593	292.246	-0.535897	0.934619
	MSTRG.7665	WB_minus	WB_plus	1.71509	10.7874	-2.65247	0.934619
	MSTRG.29380	WB_minus	WB_plus	246.332	343.306	-0.478951	0.934619
	MSTRG.10829	WB_minus	WB_plus	284.811	214.518	0.408743	0.934619
	MSTRG.13089	WB_minus	WB_plus	99.0564	65.0547	0.606936	0.934619
	MSTRG.23558	WB_minus	WB_plus	104.566	173.749	-0.732574	0.934619
	MSTRG.18062	WB_minus	WB_plus	133.218	89.6388	0.571096	0.934619
	MSTRG.5665	WB_minus	WB_plus	68.5576	117.174	-0.773187	0.934619
	MSTRG.7478	WB_minus	WB_plus	8.06929	1.47622	2.45815	0.934619
	MSTRG.15733	WB_minus	WB_plus	0.242696	5.03947	-4.07948	1
	MSTRG.6832	WB_minus	WB_plus	62.8246	103.039	-0.713946	0.934619
	MSTRG.11944	WB_minus	WB_plus	153.482	110.444	0.475079	0.934619
	MSTRG.28695	WB_minus	WB_plus	301.523	200.845	0.586293	0.934619
	MSTRG.11452	WB_minus	WB_plus	249.794	343.311	-0.458886	0.934619
	MSTRG.15222	WB_minus	WB_plus	16.0865	4.33902	1.88972	0.934619
	MSTRG.22262	WB_minus	WB_plus	9.91582	1.43578	2.78496	0.934619
	MSTRG.5805	WB_minus	WB_plus	45.8951	75.5104	-0.718447	0.934619
	MSTRG.24016	WB_minus	WB_plus	2.69955	12.4323	-2.20353	0.934619
	MSTRG.16261	WB_minus	WB_plus	0.737816	7.12824	-3.27143	0.934619
	MSTRG.7362	WB_minus	WB_plus	7.43306	0.735	3.34368	0.934619
	MSTRG.7930	WB_minus	WB_plus	43.1433	21.3863	1.01336	0.934894
	MSTRG.23480	WB_minus	WB_plus	22.6151	41.4555	-0.873754	0.934894
	MSTRG.27177	WB_minus	WB_plus	0	3.12408	-4.11102	1
	MSTRG.18341	WB_minus	WB_plus	7.859	1.67322	2.22813	0.936328
	MSTRG.14856	WB_minus	WB_plus	21.3267	8.97712	1.25001	0.936328
	MSTRG.5925	WB_minus	WB_plus	0	3.59066	-4.31201	1
	MSTRG.13053	WB_minus	WB_plus	121.156	182.858	-0.594007	0.936328
	MSTRG.25477	WB_minus	WB_plus	0	4.31014	-4.57534	1
	MSTRG.12659	WB_minus	WB_plus	79.6808	117.268	-0.557807	0.936943
	MSTRG.4924	WB_minus	WB_plus	336.276	232.569	0.532141	0.936943
	MSTRG.19044	WB_minus	WB_plus	61.5134	95.1948	-0.629768	0.936943
	MSTRG.11291	WB_minus	WB_plus	59.0911	102.913	-0.800508	0.937204
	MSTRG.25620	WB_minus	WB_plus	0	4.30882	-4.57491	1
	MSTRG.24058	WB_minus	WB_plus	21.8493	8.73726	1.32378	0.937876
	MSTRG.25073	WB_minus	WB_plus	5.87206	15.9829	-1.44291	0.937876
	MSTRG.2145	WB_minus	WB_plus	0	3.67384	-4.34367	1
	MSTRG.22960	WB_minus	WB_plus	103.482	71.4954	0.533631	0.938246
	MSTRG.838	WB_minus	WB_plus	645.98	497.314	0.37741	0.938246
	MSTRG.6168	WB_minus	WB_plus	3.68655	12.8586	-1.80188	0.938246
	MSTRG.5607	WB_minus	WB_plus	0	3.58582	-4.31014	1
	MSTRG.17151	WB_minus	WB_plus	100.647	154.105	-0.61473	0.940068
	MSTRG.4168	WB_minus	WB_plus	11.792	2.39381	2.29835	0.940068
	MSTRG.11493	WB_minus	WB_plus	33.7063	14.1789	1.24908	0.940068
	MSTRG.1758	WB_minus	WB_plus	16.9486	6.23688	1.4408	0.940068
	MSTRG.26864	WB_minus	WB_plus	16.4573	32.7497	-0.992003	0.940068
	MSTRG.19188	WB_minus	WB_plus	2.96171	13.7696	-2.2179	0.940068
	MSTRG.20343	WB_minus	WB_plus	790.295	591.801	0.417231	0.940068
	MSTRG.304	WB_minus	WB_plus	23.9677	9.16956	1.38575	0.940068
	MSTRG.6933	WB_minus	WB_plus	587.639	735.586	-0.323964	0.940889
	MSTRG.20813	WB_minus	WB_plus	84.6395	51.787	0.709049	0.940889
	MSTRG.18979	WB_minus	WB_plus	0	4.31646	-4.57738	1
	MSTRG.23364	WB_minus	WB_plus	68.677	40.1117	0.776204	0.941188
	MSTRG.1779	WB_minus	WB_plus	47.0659	93.0151	-0.983045	0.941188
	MSTRG.12421	WB_minus	WB_plus	6.62284	0.955278	2.78929	1
	MSTRG.17315	WB_minus	WB_plus	11.5508	25.1198	-1.1207	0.942383
	MSTRG.24427	WB_minus	WB_plus	857.426	648.779	0.402294	0.942601
	MSTRG.22502	WB_minus	WB_plus	8.32368	21.6966	-1.38039	0.942988
	MSTRG.7214	WB_minus	WB_plus	265.117	196.152	0.434842	0.943242
	MSTRG.25278	WB_minus	WB_plus	10.8212	1.69892	2.67274	0.944315
	MSTRG.17520	WB_minus	WB_plus	0	4.32467	-4.58003	1
	MSTRG.21107	WB_minus	WB_plus	3.92276	0.247458	3.7445	1
	MSTRG.5874	WB_minus	WB_plus	11.9602	2.1573	2.46964	0.94547
	MSTRG.22072	WB_minus	WB_plus	0.485392	4.56552	-3.2214	1
	MSTRG.15180	WB_minus	WB_plus	8.87724	1.92954	2.20143	0.946004
	MSTRG.21800	WB_minus	WB_plus	0.491878	6.47305	-3.71639	1
	MSTRG.4182	WB_minus	WB_plus	82.9588	54.1993	0.613652	0.946292
	MSTRG.14020	WB_minus	WB_plus	0	3.68617	-4.34833	1
	MSTRG.4349	WB_minus	WB_plus	6.41545	0.494915	3.71948	1
	MSTRG.25037	WB_minus	WB_plus	8.90597	1.45525	2.61475	0.946292
	MSTRG.11361	WB_minus	WB_plus	227.595	158.243	0.524305	0.946292
	MSTRG.17296	WB_minus	WB_plus	4.20442	0	4.56539	1
	MSTRG.15610	WB_minus	WB_plus	16.711	5.6019	1.57909	0.946292
	MSTRG.14857	WB_minus	WB_plus	0.737816	8.03339	-3.44452	0.946292
	MSTRG.7801	WB_minus	WB_plus	0.97727	5.80281	-2.56686	1
	MSTRG.14764	WB_minus	WB_plus	9.74024	1.47622	2.72832	0.946292
	MSTRG.17432	WB_minus	WB_plus	11.5794	27.8301	-1.26457	0.946292
	MSTRG.26823	WB_minus	WB_plus	237.737	169.62	0.487161	0.946292
	MSTRG.7224	WB_minus	WB_plus	0	4.29908	-4.57174	1
	MSTRG.24139	WB_minus	WB_plus	32.1433	14.2733	1.17181	0.946292
	MSTRG.20408	WB_minus	WB_plus	10.3086	26.8742	-1.38124	0.946292
	MSTRG.13414	WB_minus	WB_plus	6.8513	1.21171	2.50159	0.946292
	MSTRG.10421	WB_minus	WB_plus	14.0367	3.60172	1.96115	0.946292
	MSTRG.24454	WB_minus	WB_plus	3.45618	0	4.28267	1
	MSTRG.5116	WB_minus	WB_plus	3.45618	0	4.28267	1
	MSTRG.15392	WB_minus	WB_plus	74.8549	39.0427	0.939456	0.946292
	MSTRG.28747	WB_minus	WB_plus	1.9513	13.1666	-2.75297	0.946292
	MSTRG.3994	WB_minus	WB_plus	4.70152	0.240085	4.00519	1
	MSTRG.25101	WB_minus	WB_plus	64.0879	33.5752	0.933456	0.946292
	MSTRG.22075	WB_minus	WB_plus	37.9697	18.8181	1.01241	0.946292
	MSTRG.14648	WB_minus	WB_plus	785.362	591.604	0.408713	0.946292
	MSTRG.2311	WB_minus	WB_plus	7.32623	1.19558	2.6124	0.946292
	MSTRG.14931	WB_minus	WB_plus	878.305	626.786	0.486727	0.946292
	MSTRG.3908	WB_minus	WB_plus	0.485392	5.37425	-3.45574	1
	MSTRG.7670	WB_minus	WB_plus	26.0652	46.1911	-0.825321	0.946701
	MSTRG.10082	WB_minus	WB_plus	132.138	184.708	-0.483289	0.946961
	MSTRG.6283	WB_minus	WB_plus	31.4732	14.2505	1.14326	0.946961
	MSTRG.7871	WB_minus	WB_plus	128.925	194.142	-0.590709	0.946961
	MSTRG.18896	WB_minus	WB_plus	0	4.31899	-4.5782	1
	MSTRG.3713	WB_minus	WB_plus	80.5662	118.825	-0.560811	0.946961
	MSTRG.5102	WB_minus	WB_plus	17.8682	41.4418	-1.21359	0.946961
	MSTRG.21127	WB_minus	WB_plus	1872.75	1268.5	0.562008	0.946961
	MSTRG.16087	WB_minus	WB_plus	4.19401	0	4.56193	1
	MSTRG.2099	WB_minus	WB_plus	4.19401	0	4.56193	1
	MSTRG.8407	WB_minus	WB_plus	17.6969	36.4896	-1.04447	0.948026
	MSTRG.22200	WB_minus	WB_plus	15.4515	33.6572	-1.12251	0.948026
	MSTRG.18683	WB_minus	WB_plus	6.87528	1.19443	2.52111	0.948245
	MSTRG.25514	WB_minus	WB_plus	144.498	216.113	-0.580785	0.948586
	MSTRG.14693	WB_minus	WB_plus	110.994	53.5633	1.05185	0.948586
	MSTRG.5109	WB_minus	WB_plus	77.7843	127.49	-0.712969	0.948878
	MSTRG.4947	WB_minus	WB_plus	7.88838	18.8805	-1.2595	0.948878
	MSTRG.3439	WB_minus	WB_plus	92.9583	57.0424	0.705234	0.948878
	MSTRG.20274	WB_minus	WB_plus	46.1174	18.8503	1.29099	0.949676
	MSTRG.10422	WB_minus	WB_plus	0.485392	5.50435	-3.49168	1
	MSTRG.9426	WB_minus	WB_plus	4.69317	0.23893	4.00272	1
	MSTRG.5306	WB_minus	WB_plus	1.72679	8.23166	-2.2541	0.950773
	MSTRG.22745	WB_minus	WB_plus	45.3106	22.3773	1.01768	0.950773
	MSTRG.26738	WB_minus	WB_plus	4.1647	0	4.55213	1
	MSTRG.6031	WB_minus	WB_plus	60.1753	100.261	-0.736838	0.951782
	MSTRG.26320	WB_minus	WB_plus	45.2766	25.7624	0.812932	0.951782
	MSTRG.16387	WB_minus	WB_plus	13.9892	2.62735	2.41052	0.951782
	MSTRG.10056	WB_minus	WB_plus	0	3.58389	-4.30937	1
	MSTRG.16295	WB_minus	WB_plus	4.63717	0.23893	3.98606	1
	MSTRG.24335	WB_minus	WB_plus	9.55588	24.8836	-1.38007	0.951782
	MSTRG.6911	WB_minus	WB_plus	2.23694	11.5069	-2.36621	0.951782
	MSTRG.18254	WB_minus	WB_plus	51.4327	83.5294	-0.699729	0.951782
	MSTRG.23078	WB_minus	WB_plus	2401.39	3141.47	-0.387594	0.951782
	MSTRG.19266	WB_minus	WB_plus	9.32808	1.92943	2.27338	0.951782
	MSTRG.84	WB_minus	WB_plus	0.970785	7.72624	-2.98798	0.951782
	MSTRG.13540	WB_minus	WB_plus	16.9278	5.16459	1.71693	0.951782
	MSTRG.11356	WB_minus	WB_plus	53.6215	85.8876	-0.680014	0.951782
	MSTRG.3757	WB_minus	WB_plus	138.054	88.1124	0.647928	0.951782
	MSTRG.26751	WB_minus	WB_plus	4.14205	0	4.54451	1
	MSTRG.25061	WB_minus	WB_plus	76.2619	121.999	-0.677665	0.951782
	MSTRG.9954	WB_minus	WB_plus	1.46266	7.26049	-2.30792	0.951782
	MSTRG.2318	WB_minus	WB_plus	7.30232	0.95561	2.93075	0.951782
	MSTRG.5140	WB_minus	WB_plus	230.673	146.233	0.657804	0.951782
	MSTRG.29119	WB_minus	WB_plus	591.175	408.456	0.533496	0.951782
	MSTRG.28921	WB_minus	WB_plus	0.497098	6.38273	-3.6921	1
	MSTRG.13311	WB_minus	WB_plus	34.4948	13.9237	1.30796	0.951782
	MSTRG.24423	WB_minus	WB_plus	50.459	26.4352	0.93329	0.951782
	MSTRG.3620	WB_minus	WB_plus	4.14925	0	4.54693	1
	MSTRG.27283	WB_minus	WB_plus	4.91223	0.47775	3.35051	1
	MSTRG.23435	WB_minus	WB_plus	4.21363	0	4.56845	1
	MSTRG.26454	WB_minus	WB_plus	4.21363	0	4.56845	1
	MSTRG.26300	WB_minus	WB_plus	23.3041	43.743	-0.907428	0.951782
	MSTRG.23317	WB_minus	WB_plus	149.918	101.127	0.567665	0.951782
	MSTRG.10138	WB_minus	WB_plus	476.343	354.942	0.424308	0.951782
	MSTRG.20856	WB_minus	WB_plus	56.3128	31.4401	0.841166	0.951782
	MSTRG.13729	WB_minus	WB_plus	3.70213	15.0927	-2.02781	0.951782
	MSTRG.19960	WB_minus	WB_plus	9.0843	27.0116	-1.57249	0.951782
	MSTRG.13101	WB_minus	WB_plus	141.369	95.4465	0.566412	0.951782
	MSTRG.23699	WB_minus	WB_plus	4.13879	0	4.5434	1
	MSTRG.17606	WB_minus	WB_plus	150.041	235.734	-0.651852	0.951782
	MSTRG.7442	WB_minus	WB_plus	47.9823	81.5816	-0.765239	0.951782
	MSTRG.16150	WB_minus	WB_plus	0	4.15561	-4.52172	1
	MSTRG.16470	WB_minus	WB_plus	161.506	118.611	0.445213	0.951782
	MSTRG.22683	WB_minus	WB_plus	78.2128	113.571	-0.538296	0.951782
	MSTRG.12254	WB_minus	WB_plus	3.43014	0	4.27224	1
	MSTRG.26294	WB_minus	WB_plus	4485.29	3164	0.503439	0.951782
	MSTRG.3798	WB_minus	WB_plus	1.97794	9.58287	-2.27885	0.951782
	MSTRG.25192	WB_minus	WB_plus	0	4.14042	-4.51661	1
	MSTRG.9167	WB_minus	WB_plus	17.6403	4.59892	1.94029	0.951782
	MSTRG.13314	WB_minus	WB_plus	45.6468	24.5546	0.894276	0.951782
	MSTRG.2550	WB_minus	WB_plus	0.737816	5.52217	-2.90465	1
	MSTRG.1078	WB_minus	WB_plus	48.693	79.8772	-0.714403	0.951782
	MSTRG.25329	WB_minus	WB_plus	44.0159	24.7744	0.830413	0.951782
	MSTRG.10830	WB_minus	WB_plus	0	4.17223	-4.52731	1
	MSTRG.5440	WB_minus	WB_plus	43.7238	76.4052	-0.805489	0.951782
	MSTRG.4878	WB_minus	WB_plus	35.7751	64.0959	-0.841274	0.951782
	MSTRG.16719	WB_minus	WB_plus	1.24275	7.48423	-2.59444	0.951782
	MSTRG.1998	WB_minus	WB_plus	125.03	75.8919	0.719994	0.951782
	MSTRG.5849	WB_minus	WB_plus	3.922	15.1359	-1.948	0.951782
	MSTRG.8807	WB_minus	WB_plus	112.881	69.6619	0.696779	0.951782
	MSTRG.18210	WB_minus	WB_plus	492.917	375.583	0.392314	0.951782
	MSTRG.16834	WB_minus	WB_plus	4.91759	19.6596	-1.99958	0.951782
	MSTRG.2203	WB_minus	WB_plus	210.359	293.778	-0.481924	0.951782
	MSTRG.9519	WB_minus	WB_plus	244.885	178.098	0.459546	0.951782
	MSTRG.16557	WB_minus	WB_plus	5.17073	0.480169	3.4203	1
	MSTRG.2613	WB_minus	WB_plus	1.46266	8.61192	-2.55567	0.951782
	MSTRG.11835	WB_minus	WB_plus	3.46276	0	4.2853	1
	MSTRG.28167	WB_minus	WB_plus	148.431	212.562	-0.518288	0.951782
	MSTRG.28618	WB_minus	WB_plus	8.35615	1.69903	2.30019	0.951782
	MSTRG.25247	WB_minus	WB_plus	1.21348	7.25058	-2.57403	0.951782
	MSTRG.10985	WB_minus	WB_plus	46.4226	72.9795	-0.652391	0.951782
	MSTRG.4350	WB_minus	WB_plus	56.3211	29.7213	0.922002	0.951782
	MSTRG.26189	WB_minus	WB_plus	90.2929	129.623	-0.521548	0.951968
	MSTRG.11435	WB_minus	WB_plus	32.3296	13.8616	1.22272	0.952206
	MSTRG.23365	WB_minus	WB_plus	6.13179	0.47786	3.67051	1
	MSTRG.16411	WB_minus	WB_plus	0.485392	6.21119	-3.66614	1
	MSTRG.20753	WB_minus	WB_plus	51.8964	89.7728	-0.790884	0.952479
	MSTRG.1827	WB_minus	WB_plus	43.7078	71.6643	-0.713551	0.952479
	MSTRG.22483	WB_minus	WB_plus	307.09	218.238	0.49253	0.952479
	MSTRG.10923	WB_minus	WB_plus	1033.55	726.637	0.508249	0.953943
	MSTRG.8489	WB_minus	WB_plus	19.4942	4.88038	1.99968	0.955506
	MSTRG.22520	WB_minus	WB_plus	9.1415	1.19443	2.93285	0.955506
	MSTRG.15729	WB_minus	WB_plus	5.65652	19.9445	-1.81833	0.955506
	MSTRG.8159	WB_minus	WB_plus	226.948	162.054	0.485871	0.955506
	MSTRG.5871	WB_minus	WB_plus	21.0681	4.80665	2.13104	0.955506
	MSTRG.23090	WB_minus	WB_plus	24.8712	11.0787	1.16609	0.95596
	MSTRG.10348	WB_minus	WB_plus	0	4.1895	-4.53311	1
	MSTRG.28458	WB_minus	WB_plus	176.765	130.144	0.441789	0.95596
	MSTRG.2286	WB_minus	WB_plus	259.042	191.511	0.436081	0.95596
	MSTRG.2795	WB_minus	WB_plus	5.44717	0.47775	3.49925	1
	MSTRG.5013	WB_minus	WB_plus	176.807	257.407	-0.541908	0.957214
	MSTRG.6721	WB_minus	WB_plus	25.6187	7.88431	1.70302	0.957214
	MSTRG.7151	WB_minus	WB_plus	1.72679	8.19711	-2.2484	0.957593
	MSTRG.9399	WB_minus	WB_plus	196.348	136.103	0.528732	0.957593
	MSTRG.25089	WB_minus	WB_plus	143.569	208.893	-0.54105	0.957593
	MSTRG.20496	WB_minus	WB_plus	32.9873	16.2028	1.02595	0.957593
	MSTRG.17010	WB_minus	WB_plus	118.002	76.5257	0.624681	0.957593
	MSTRG.8841	WB_minus	WB_plus	6.20327	0.47786	3.68669	1
	MSTRG.5593	WB_minus	WB_plus	42.6558	20.2352	1.07542	0.958386
	MSTRG.23999	WB_minus	WB_plus	7.61825	1.6746	2.18241	0.958386
	MSTRG.27165	WB_minus	WB_plus	19.0652	43.3423	-1.18459	0.958386
	MSTRG.24685	WB_minus	WB_plus	0	3.42408	-4.24214	1
	MSTRG.6001	WB_minus	WB_plus	155.112	99.2507	0.644613	0.958386
	MSTRG.18337	WB_minus	WB_plus	0	4.06093	-4.48953	1
	MSTRG.3916	WB_minus	WB_plus	0	4.06093	-4.48953	1
	MSTRG.3945	WB_minus	WB_plus	131.032	196.451	-0.584387	0.958386
	MSTRG.7868	WB_minus	WB_plus	15.9534	4.59259	1.79697	0.958386
[truncated: 14,035 more rows]
