# Supplementary material for: Chemosensory function of Varroa gnathosoma: transcriptomic and proteomic analyses
Source: Exp Appl Acarol. 2024 Oct 23;93(4):701–19. doi: 10.1007/s10493-024-00952-1 (PMC11534843; doi:10.1007/s10493-024-00952-1)
Supplement: Supplementary file 3 — Supplementary Table S3 [file 10493_2024_952_MOESM4_ESM.xlsx]

## Sheet: Proteins
Protein FDR Confidence: Combined	Accession	Description	Exp. q-value: Combined	Contaminant	Sum PEP Score	Coverage [%]	# Peptides	# PSMs	# Unique Peptides	# Protein Groups	# AAs	MW [kDa]	Score Sequest HT: Sequest HT	# Razor Peptides	Abundance Ratio (log2): (GASP) / (Strap)	Abundance Ratio Adj. P-Value: (GASP) / (Strap)	Abundances (Normalized): F9: Sample, Strap, 1	Abundances (Normalized): F10: Sample, Strap, 1	Abundances (Normalized): F11: Sample, Strap, 2	Abundances (Normalized): F12: Sample, Strap, 2	Abundances (Normalized): F13: Sample, Strap, 3	Abundances (Normalized): F14: Sample, Strap, 3	Abundances (Normalized): F15: Sample, Strap, 4	Abundances (Normalized): F16: Sample, Strap, 4	Abundance: F9: Sample, Strap, 1	Abundance: F10: Sample, Strap, 1	Abundance: F11: Sample, Strap, 2	Abundance: F12: Sample, Strap, 2	Abundance: F13: Sample, Strap, 3	Abundance: F14: Sample, Strap, 3	Abundance: F15: Sample, Strap, 4	Abundance: F16: Sample, Strap, 4
High	XP_022647816.1	LOW QUALITY PROTEIN: uncharacterized protein LOC111244705 [Varroa destructor]	0	FALSE	7098.5	79	420	13898	156	1	5828	669.8	40551.9	523	-4.17	0.997268	4.82223e+10	5.35617e+10	6.35781e+10	7.51218e+10	7.01066e+10	5.91496e+10	4.57858e+10	4.68826e+10	1.54026e+10	1.54951e+10	1.57528e+10	1.29788e+10	1.03724e+10	1.29529e+10	1.07812e+10	1.14218e+10
High	MSTRG.3942.5.orf1	complete:22-3246 strand:+	0	FALSE	3437.16	87	191	7767	4	1	1074	123.7	22506.5	0	-0.92	0.0569165	5.80181e+08	6.5936e+08	9.21087e+08	1.17997e+09	1.03133e+09	8.84926e+08	4.60453e+08	4.63783e+08	1.85263e+08	1.90742e+08	228191209	2.03838e+08	1.52557e+08	1.93697e+08	1.08348e+08	1.12942e+08
High	XP_022644832.1	myosin heavy chain, muscle-like isoform X1 [Varroa destructor]	0	FALSE	3320.13	76	229	5663	6	1	1929	221.1	16521.5	215	-4.6	0.998843	9.53064e+09	1.06846e+10	1.2564e+10	1.59843e+10	1.46295e+10	1.20173e+10	9.20239e+09	8.87252e+09	3.0436e+09	3.09036e+09	3.11274e+09	2.76141e+09	2.16417e+09	2.63147e+09	2.16675e+09	2.16134e+09
High	XP_022644833.1	myosin heavy chain, muscle-like isoform X2 [Varroa destructor]	0	FALSE	3236.32	75	224	5570	1	1	1927	220.9	16175.9	0	-5.45	0.978775	2.74395e+07	3.25927e+07	3.30805e+07	3.99286e+07	3.9804e+07	3.55976e+07	2.70913e+07	2.65367e+07	8767350	9432155	8199122	6.90027e+06	5890952	7.79862e+06	6381773	6.46728e+06
High	XP_022647654.1	twitchin-like isoform X1 [Varroa destructor]	0	FALSE	2702.71	50	320	3437	1	1	8681	967.4	9973.58	377	-5.04	0.997268	7.02673e+09	7.68537e+09	8.72108e+09	1.17033e+10	1.13574e+10	8.71829e+09	6.83683e+09	6.7025e+09	2.24178e+09	2.22096e+09	2.15875e+09	2.02068e+09	1.67926e+09	1.90744e+09	1.60798e+09	1.63068e+09
High	XP_022647657.1	twitchin-like isoform X4 [Varroa destructor]	0	FALSE	2702.63	51	320	3436	1	1	8493	947.6	9975.75	0	-3.98	0.997268	5.32911e+06	5.75951e+06	144802	7.30844e+06	3.57543e+06	159189	4.0379e+06	4.50739e+06	1.70273e+06	1666775		1263010	529160		951191	1.0985e+06
High	XP_022661468.1	microtubule-actin cross-linking factor 1-like isoform X5 [Varroa destructor]	0	FALSE	2475.33	45	340	3227	2	1	8206	926.7	8157.49	0	-2.72	0.509316	5.71804e+07	6.31661e+07	8.18959e+07	1.23094e+08	8.09201e+07	8.26646e+07	6.85332e+07	6.52058e+07	1.82645e+07	1.82632e+07	2.02714e+07	2.12698e+07	1.19589e+07	1.80705e+07	1.61441e+07	1.58914e+07
High	XP_022661469.1	microtubule-actin cross-linking factor 1-like isoform X6 [Varroa destructor]	0	FALSE	2469.11	45	341	3220	3	1	8194	926.3	8135.91	378	-5.23	0.978775	5.99955e+09	6.62549e+09	7.57929e+09	9.72858e+09	9.30123e+09	7.2177e+09	5.84646e+09	5.63673e+09	1.91418e+09	1.91528e+09	1.87647e+09	1.67944e+09	1.37494e+09	1.57878e+09	1.37535e+09	1.37206e+09
High	XP_022664324.1	nesprin-1-like isoform X4 [Varroa destructor]	0	FALSE	2129.74	35	273	2326	270	1	9752	1113.1	5904.45	3	-5.38	0.965192	2.39582e+09	2.67564e+09	3.05457e+09	3.97164e+09	4.09649e+09	3.05581e+09	2.34201e+09	2.51466e+09	7.63336e+08	7.72144e+08	7.55159e+08	6.85235e+08	6.05164e+08	6.67815e+08	5.50245e+08	6.11319e+08
High	XP_022646839.1	paramyosin [Varroa destructor]	0	FALSE	2099.69	84	122	3685	122	1	877	101.7	11477.1	0	-4.41	0.997268	1.39569e+10	1.57412e+10	1.83073e+10	2.19796e+10	2.29563e+10	1.75601e+10	1.34836e+10	1.35991e+10	4.45795e+09	4.5542e+09	4.53618e+09	3.79761e+09	3.3966e+09	3.8457e+09	3.17546e+09	3.31319e+09
High	XP_022644755.1	spectrin alpha chain-like [Varroa destructor]	0	FALSE	2089.26	71	198	2624	198	1	2422	278.4	7671.19	0	-5.52	0.956009	5.17074e+09	5.82108e+09	6.89789e+09	9.47074e+09	8.40152e+09	6.59583e+09	4.82453e+09	4.68654e+09	1.65076e+09	1.683e+09	1.70804e+09	1.63576e+09	1.24225e+09	1.44352e+09	1.1352e+09	1.14094e+09
High	XP_022646683.1	apolipophorins-like [Varroa destructor]	0	FALSE	1984.28	46	167	4195	167	1	2732	308.8	11593.5	0	-4.63	0.998843	1.94384e+10	2.07194e+10	2.37933e+10	3.14149e+10	3.83944e+10	2.90804e+10	2.04635e+10	1.93962e+10	6.20909e+09	5.99426e+09	5.8958e+09	5.42783e+09	5.68135e+09	6.36953e+09	4.81922e+09	4.72591e+09
High	AGW50714.1	large lipid transfer protein [Varroa destructor]	0	FALSE	1952.63	73	130	3062	130	1	1575	181.2	8694.86	207	-3.78	0.965192	6.59724e+09	7.48001e+09	8.47069e+09	9.93877e+09	1.27026e+10	9.75636e+09	7.29863e+09	7.00769e+09	2.10576e+09	2.16264e+09	2.09776e+09	1.71622e+09	1.87892e+09	2.13578e+09	1.71759e+09	1.70622e+09
High	XP_022652204.1	filamin-A-like [Varroa destructor]	0	FALSE	1810.37	73	168	2607	168	1	2225	240.7	7779.69	4	-3.99	0.978775	9.27714e+09	1.02101e+10	1.13125e+10	1.44618e+10	1.34339e+10	1.02989e+10	9.18838e+09	8.87189e+09	2.96218e+09	2.9528e+09	2.80191e+09	2.49778e+09	1.98697e+09	2.25465e+09	2.16282e+09	2.16046e+09
High	XP_022667920.1	ATP synthase subunit beta, mitochondrial [Varroa destructor]	0	FALSE	1804.14	87	64	3855	64	1	526	56.4	11646.4	0	-3.09	0.839407	1.61023e+10	1.70754e+10	1.90679e+10	2.52425e+10	2.80781e+10	2.01225e+10	1.52704e+10	1.54045e+10	5.1435e+09	4.94016e+09	4.72487e+09	4.36122e+09	4.15452e+09	4.4067e+09	3.59606e+09	3.7531e+09
High	XP_022668346.1	spectrin beta chain-like isoform X1 [Varroa destructor]	0	FALSE	1758.37	63	150	2339	2	1	2340	271.3	6303.99	189	-5.18	0.978775	3.85941e+09	4.25048e+09	4.74382e+09	6.01163e+09	5.67596e+09	4.48298e+09	3.54935e+09	3.51368e+09	1.23162e+09	1.22888e+09	1.17443e+09	1.0381e+09	8.39056e+08	9.80665e+08	8.34912e+08	8.55125e+08
High	XP_022668350.1	spectrin beta chain-like isoform X2 [Varroa destructor]	0	FALSE	1747.49	62	149	2328	1	1	2307	267.4	6251.95	0
High	MSTRG.26501.9.orf1	incomplete_3prime:272-22010 strand:+	0	FALSE	1642.44	39	190	2243	190	1	7246	807.3	6013.34	238	-4.54	0.997852	3.59036e+09	3.93081e+09	4.3856e+09	5.34996e+09	5.40585e+09	4.3382e+09	3.58036e+09	3.48781e+09	1.14417e+09	1.13547e+09	1.08503e+09	9.23102e+08	7.98753e+08	9.48378e+08	8.41387e+08	8.47914e+08
High	XP_022644111.1	uncharacterized protein LOC111243183 [Varroa destructor]	0	FALSE	1614.95	79	130	3141	130	1	1693	186.7	7954.5	56	-1.81	0.236601	5.05849e+09	5.63715e+09	5.68407e+09	7.28729e+09	6.95774e+09	5.38523e+09	4.36204e+09	4.15355e+09	1.61428e+09	1.62942e+09	1.40731e+09	1.2581e+09	1.02864e+09	1.17794e+09	1.02631e+09	1.01092e+09
High	XP_022651590.1	actin, clone 403-like [Varroa destructor]	0	FALSE	1529.31	94	59	6179	23	1	376	41.8	16198.8	141	-1.82	0.238264	4.99969e+10	5.62666e+10	5.77653e+10	8.02381e+10	8.29715e+10	6.41496e+10	5.95278e+10	5.97381e+10	1.59731e+10	1.62817e+10	1.4316e+10	1.38653e+10	1.22788e+10	1.40523e+10	1.40217e+10	1.45575e+10
High	MSTRG.3942.4.orf1	incomplete_3prime:651-2912 strand:+	0	FALSE	1430.19	72	89	2890	4	1	754	87.1	8635.83	4	-5.14	0.984713	5.01713e+08	6.38145e+08	6.96754e+08	7.17395e+08	8.01167e+08	7.53743e+08	6.24313e+08	5.61021e+08	160304936	184676056	1.72693e+08	1.23977e+08	1.18572e+08	165128000	1.47067e+08	1.36727e+08
High	XP_022672753.1	aconitate hydratase, mitochondrial-like [Varroa destructor]	0	FALSE	1307.61	71	76	2030	76	1	781	84.5	5842.34	0	-3.69	0.958591	6.92624e+09	7.35593e+09	8.2919e+09	1.01355e+10	9.48936e+09	7.28361e+09	6.59291e+09	6.45331e+09	2.21158e+09	2.12753e+09	2.05393e+09	1.75067e+09	1.40361e+09	1.59458e+09	1.55207e+09	1.57188e+09
High	XP_022647130.1	alpha-crystallin A chain-like [Varroa destructor]	0	FALSE	1225.9	93	36	4964	36	1	198	22.4	14343	0	-2.9	0.754806	3.39238e+10	4.05781e+10	4.13373e+10	5.94167e+10	5.29411e+10	3.62655e+10	3.95863e+10	3.85625e+10	1.08381e+10	1.1742e+10	1.02445e+10	1.02675e+10	7.83462e+09	7.94396e+09	9.32439e+09	9.39726e+09
High	AAP51418.2	polyprotein [Varroa destructor virus 1]	0	FALSE	1196.42	21	66	2435	24	1	2893	328.3	7087.39	110	-3.99	0.978775	4.97669e+09	5.6768e+09	1.03508e+10	1.42917e+10	1.11251e+10	8.28028e+09	1.19033e+10	1.11724e+10	1.58929e+09	1.6421e+09	2.56478e+09	2.46924e+09	1.646e+09	1.81315e+09	2.8034e+09	2.72218e+09
High	XP_022668602.1	sodium/potassium-transporting ATPase subunit alpha-like isoform X1 [Varroa destructor]	0	FALSE	1143.1	57	71	1747	64	1	1039	114.7	4788.74	129	-2.67	0.645937	3.59068e+09	4.03026e+09	4.2389e+09	5.41789e+09	5.28132e+09	4.24138e+09	3.81431e+09	3.58573e+09	1.14543e+09	1.16489e+09	1.04919e+09	9.35472e+08	7.80763e+08	9.27749e+08	8.9713e+08	8.7251e+08
High	XP_022657143.1	glutamate receptor 3-like isoform X1 [Varroa destructor]	0	FALSE	1108.98	24	59	2721	48	1	1395	156.4	7469.77	106	-4.42	0.997268	1.0979e+10	1.19959e+10	1.49173e+10	1.80184e+10	1.95991e+10	1.51713e+10	1.06306e+10	10516640878	3.50726e+09	3.47083e+09	3.69685e+09	3.11321e+09	2.90004e+09	3.32299e+09	2.50354e+09	2.56242e+09
High	XP_022667928.1	calcium-transporting ATPase sarcoplasmic/endoplasmic reticulum type-like isoform X3 [Varroa destructor]	0	FALSE	1096.11	60	78	2381	78	1	1002	109.7	6860.43	128	-3.46	0.929201	8.49124e+09	9.02971e+09	1.00101e+10	1.18568e+10	1.25695e+10	1.0362e+10	7.91322e+09	7.81097e+09	2.71138e+09	2.61196e+09	2.47963e+09	2.04813e+09	1.85947e+09	2.26879e+09	1.86308e+09	1.90227e+09
High	XP_022664919.1	obscurin-like isoform X5 [Varroa destructor]	0	FALSE	1069.81	40	147	1247	2	1	4075	452.4	3461.66	154	-4.73	0.997852	2.0766e+09	2.33674e+09	2.76817e+09	3.70682e+09	3.50351e+09	2.83608e+09	2.09359e+09	2.13626e+09	6.61973e+08	6.74844e+08	6.84937e+08	6.39791e+08	5.17604e+08	6.20077e+08	4.92016e+08	519745221
High	XP_022664915.1	obscurin-like isoform X1 [Varroa destructor]	0	FALSE	1061.31	39	146	1241	1	1	4123	457.9	3445.22	1	-5.56	0.960923	5.37258e+06	5.87724e+06	7.0218e+06	7.93972e+06	7.66372e+06	7.10752e+06	5.01097e+06	5.25439e+06	1.71662e+06	1.70085e+06	1.74038e+06	1.37211e+06	1.13422e+06	1.5571e+06	1.18041e+06	1.28055e+06
High	XP_022655133.1	glyceraldehyde-3-phosphate dehydrogenase-like [Varroa destructor]	0	FALSE	1018.71	94	45	1988	45	1	334	35.9	6478.33	80	-2.93	0.757762	9.60067e+09	1.07408e+10	1.19772e+10	1.5629e+10	1.65788e+10	1.19912e+10	1.01343e+10	9.90228e+09	3.06649e+09	3.10747e+09	2.96799e+09	2.70025e+09	2.45312e+09	2.62622e+09	2.38644e+09	2.41236e+09
High	XP_022646343.1	transforming growth factor-beta-induced protein ig-h3-like [Varroa destructor]	0	FALSE	1012.71	84	69	1811	69	1	741	82.4	4840.8	0	-4.45	0.997268	4.2631e+09	4.83769e+09	5.19317e+09	6.5063e+09	6.64859e+09	4.69644e+09	4.1079e+09	4.08028e+09	1.36116e+09	1.39899e+09	1.28627e+09	1.1237e+09	9.8342e+08	1.02799e+09	9.6677e+08	9.93552e+08
High	XP_022667548.1	ankyrin-2-like isoform X5 [Varroa destructor]	0	FALSE	1010.48	22	98	1458	2	1	5665	614.4	3675.5	0	-4.73	0.997852	6.80142e+07	6.02994e+07	6.26219e+07	8.90958e+07	1.17281e+08	7.20657e+07	3.55699e+07	3.70183e+07	2.17316e+07	1.74503e+07	1.55211e+07	1.53951e+07	1.73575e+07	1.57479e+07	8.37906e+06	9.02177e+06
High	XP_022644172.1	actin-5C [Varroa destructor]	0	FALSE	999.645	94	51	4419	18	1	376	41.8	11149.7	4	-0.71	0.0392687	3.89105e+09	4.60232e+09	4.58821e+09	6.27136e+09	5.89004e+09	4.51464e+09	4.18957e+09	4.23661e+09	1.24253e+09	1.33123e+09	1.13669e+09	1.08328e+09	8.71249e+08	9.88342e+08	9.86443e+08	1.03196e+09
High	XP_022667514.1	ankyrin-2-like isoform X1 [Varroa destructor]	0	FALSE	999.062	22	100	1449	4	1	6033	655.4	3634.01	130	-4.12	0.996677	2.3217e+09	2.40913e+09	2.75386e+09	3.68406e+09	3.74901e+09	2.9285e+09	2.12211e+09	2.1088e+09	7.40344e+08	6.95914e+08	6.81583e+08	6.35882e+08	5.54029e+08	6.40468e+08	4.98745e+08	5.12884e+08
High	MSTRG.17561.6.orf1	complete:214-1752 strand:+	0	FALSE	969.59	88	55	2171	55	1	512	57.8	5483.21	103	-3.74	0.965192	6.97527e+09	7.05185e+09	7.80921e+09	9.76146e+09	8.88362e+09	7.196e+09	6.70725e+09	6.57788e+09	2.22782e+09	2.03967e+09	1.93482e+09	1.68631e+09	1.31409e+09	1.57555e+09	1.57915e+09	1.60207e+09
High	XP_022667557.1	ankyrin-2-like isoform X6 [Varroa destructor]	0	FALSE	942.739	21	91	1373	1	1	5503	597.5	3459.57	1	-4.73	0.997268	2.88963e+07	2.76028e+07	3.08765e+07	5.38946e+07	3.265e+07	1.29845e+07	126469	61907.7	9232810	7988126	7652851	9313813	4832159	2.84462e+06
High	XP_022664264.1	heat shock 70 kDa protein cognate 4-like [Varroa destructor]	0	FALSE	931.957	66	60	2106	35	1	637	69.5	5734.96	43	-3.42	0.918179	9.31468e+09	1.12053e+10	1.26249e+10	1.66512e+10	1.56286e+10	1.2414e+10	1.02134e+10	9.83537e+09	2.97547e+09	3.24183e+09	3.12835e+09	2.87692e+09	2.31234e+09	2.71873e+09	2.40523e+09	2.39622e+09
High	XP_022664047.1	60 kDa heat shock protein, mitochondrial-like [Varroa destructor]	0	FALSE	920.433	85	62	1825	62	1	588	62.6	4760.48	13	-3.53	0.939996	3.58006e+09	3.94677e+09	4.55094e+09	5.847e+09	5.69801e+09	4.19971e+09	3.8515e+09	3.83244e+09	1.1427e+09	1.14116e+09	1.127e+09	1.0098e+09	8.42741e+08	9.19247e+08	9.06542e+08	9.33157e+08
High	XP_022668058.1	fructose-bisphosphate aldolase A-like [Varroa destructor]	0	FALSE	840.954	90	48	1445	47	1	363	39.3	4024.19	43	-4	0.978775	4.45171e+09	5.18867e+09	5.76025e+09	6.52857e+09	5.76794e+09	4.60187e+09	4.80474e+09	4.98075e+09	1.42163e+09	1.50086e+09	1.42707e+09	1.12763e+09	8.53057e+08	1.00743e+09	1.13137e+09	1.21329e+09
High	XP_022656694.1	myosin heavy chain, muscle-like [Varroa destructor]	0	FALSE	802.522	40	84	1399	42	1	1932	221.6	4350.61	0	-4.77	0.997268	1.7289e+08	1.91897e+08	2.13303e+08	2.59574e+08	2.72913e+08	2.3813e+08	1.62875e+08	1.59028e+08	5.49356e+07	5.52325e+07	5.27138e+07	4.46514e+07	4.03078e+07	5.20238e+07	3.81374e+07	3.8462e+07
High	XP_022665513.1	talin-2-like isoform X1 [Varroa destructor]	0	FALSE	787.895	43	77	901	77	1	2617	282.6	2591.41	100	-3.89	0.97605	1.23615e+09	1.30034e+09	1.41123e+09	1.79848e+09	1.95248e+09	1.39015e+09	1.18713e+09	1.11577e+09	3.93966e+08	3.754e+08	3.48822e+08	3.10155e+08	2.88267e+08	3.03749e+08	2.79016e+08	2.71107e+08
High	XP_022650755.1	tubulin beta chain [Varroa destructor]	0	FALSE	787.176	87	45	1817	2	1	445	49.9	5349.11	4	-0.57	0.0300087	9.88965e+08	1.218e+09	1.17624e+09	1.69e+09	1.61319e+09	1.12798e+09	1.18521e+09	1.16493e+09	3.15844e+08	3.52353e+08	2.91378e+08	2.91975e+08	2.3867e+08	2.47017e+08	2.79043e+08	2.83746e+08
High	XP_022648078.1	uncharacterized protein LOC111244854 isoform X1 [Varroa destructor]	0	FALSE	786.951	91	64	2297	64	1	481	54	5043.71	91	2.78	2.70404e-06	5.72785e+08	6.14392e+08	6.40191e+08	7.07331e+08	8.61141e+08	6.33922e+08	6.43069e+08	5.72869e+08	1.81032e+08	1.75851e+08	1.56831e+08	1.2101e+08	1.26567e+08	1.37389e+08	1.50085e+08	1.38225e+08
High	XP_022647419.1	polysialoglycoprotein-like isoform X1 [Varroa destructor]	0	FALSE	784.412	61	37	1405	37	1	737	73.7	5467.07	62	1.49	0.000195183	1.51546e+09	1.71725e+09	2.17032e+09	2.96761e+09	2.35801e+09	1.81069e+09	1.73109e+09	1.71087e+09	4.83019e+08	4.95979e+08	5.37225e+08	512331785	3.48537e+08	3.95821e+08	407003347	4.16196e+08
High	XP_022663765.1	tubulin beta chain-like [Varroa destructor]	0	FALSE	780.166	86	46	1759	6	1	446	49.9	5174.48	78	-2.72	0.674957	6.66437e+09	7.31578e+09	7.3772e+09	1.04212e+10	1.12488e+10	7.88131e+09	6.65182e+09	6.39978e+09	2.12823e+09	2.11612e+09	1.8277e+09	1.80035e+09	1.66422e+09	1.72579e+09	1.56624e+09	1.55883e+09
High	XP_022671102.1	ATP synthase subunit alpha, mitochondrial-like [Varroa destructor]	0	FALSE	778.728	70	61	1911	61	1	540	58.7	5381.74	0	-4.33	0.997268	1.17219e+10	1.26118e+10	1.36193e+10	1.86756e+10	1.70816e+10	1.31925e+10	1.0977e+10	1.07228e+10	3.74473e+09	3.64901e+09	3.37488e+09	3.22698e+09	2.52765e+09	2.88967e+09	2.5854e+09	2.61274e+09
High	XP_022660414.1	malate dehydrogenase, mitochondrial-like [Varroa destructor]	0	FALSE	748.422	88	41	1351	41	1	337	35.5	4581.09	0	-3.51	0.939996	6.47358e+09	7.27908e+09	8.07285e+09	9.90671e+09	1.03349e+10	7.20929e+09	6.39568e+09	6.21004e+09	2.06762e+09	2.10585e+09	2.00029e+09	1.71158e+09	1.52916e+09	1.57888e+09	1.50622e+09	1.51289e+09
High	XP_022665645.1	heat shock 70 kDa protein cognate 4 [Varroa destructor]	0	FALSE	743.148	68	52	1465	36	1	649	70.8	4094.31	2	-4.88	0.997268	2.0045e+09	2.1386e+09	2.74545e+09	3.70369e+09	3.79802e+09	2.81853e+09	2.23563e+09	1.96947e+09	6.40121e+08	6.18381e+08	6.79873e+08	6.39657e+08	5.61691e+08	6.16956e+08	5.26356e+08	4.79538e+08
High	ADL66817.1	polyprotein, partial [Deformed wing virus]	0	FALSE	731.837	28	47	1462	1	1	1792	203.1	4335.88	4	-4.09	0.965192	2.28647e+07	2.90436e+07	4.55198e+07	5.22814e+07	5.93896e+07	4.85372e+07	3.2796e+07	3.20191e+07	7217505	8.40507e+06	1.12786e+07	9.01006e+06	8730362	10544770	7.69684e+06	7.76173e+06
High	XP_022651350.1	uncharacterized protein LOC111246285 isoform X2 [Varroa destructor]	0	FALSE	716.483	80	60	1458	60	1	639	70.5	4059.67	85	-4.59	0.998843	4.42492e+09	4.72111e+09	4.9861e+09	6.98475e+09	7.02288e+09	5.2809e+09	3.99566e+09	3.95096e+09	1.41303e+09	1.3656e+09	1.23509e+09	1.20659e+09	1.03893e+09	1.15633e+09	9.40684e+08	9.62259e+08
High	XP_022658270.1	alpha-actinin isoform X1 [Varroa destructor]	0	FALSE	707.55	71	76	1180	76	1	894	103.9	3079.68	95	-5.34	0.967656	3.85173e+09	4.06824e+09	4.43297e+09	5.95796e+09	6.05846e+09	4.76625e+09	4.17712e+09	3.77716e+09	1.22996e+09	1.17644e+09	1.09819e+09	1.0292e+09	8.96213e+08	1.04354e+09	9.83511e+08	9.19891e+08
High	XP_022669465.1	tubulin beta chain-like [Varroa destructor]	0	FALSE	705.328	85	42	1576	13	1	444	49.7	4510.79	9	-2.98	0.785851	2.10524e+09	2.19614e+09	2.28949e+09	3.26048e+09	3.02096e+09	2.13932e+09	1.63998e+09	2.00643e+09	6.72214e+08	6.35286e+08	5.67226e+08	5.63237e+08	4.46893e+08	4.68394e+08	3.86069e+08	4.88739e+08
High	XP_022651269.1	adipocyte plasma membrane-associated protein-like [Varroa destructor]	0	FALSE	704.662	78	42	1444	42	1	454	49.6	4475.95	67	-5.79	0.907781	5.71543e+09	6.25465e+09	6.80511e+09	9.47232e+09	1.15838e+10	8.25723e+09	6.56161e+09	6.60283e+09	1.8256e+09	1.80957e+09	1.68632e+09	1.63655e+09	1714116546	1.80862e+09	1.54533e+09	1.60873e+09
High	XP_022652663.1	2-oxoglutarate dehydrogenase, mitochondrial-like isoform X1 [Varroa destructor]	0	FALSE	685.085	61	50	941	50	1	1036	116.5	3007.38	74	-3.67	0.956525	1.69845e+09	1.93454e+09	2.00468e+09	2.56314e+09	2.80417e+09	1.96775e+09	1.75832e+09	1.7368e+09	5.41712e+08	5.59035e+08	4.96337e+08	4.42483e+08	4.14544e+08	4.30472e+08	4.13748e+08	4.226e+08
High	ASU06761.1	polyprotein, partial [Deformed wing virus]	0	FALSE	665.876	41	45	1321	1	1	1163	130.4	3932.48	0
High	XP_022647500.1	heat shock protein 83-like [Varroa destructor]	0	FALSE	663.25	70	65	1046	60	1	714	82.1	2952.58	5	-3.66	0.953543	4.64452e+09	5.0166e+09	5.40647e+09	7.36848e+09	7.42134e+09	6.01874e+09	5.27333e+09	5.1214e+09	1.48305e+09	1.45089e+09	1.33904e+09	1.27284e+09	1.09787e+09	1.31777e+09	1.24136e+09	1.24744e+09
High	XP_022668560.1	uncharacterized protein LOC111253451 isoform X2 [Varroa destructor]	0	FALSE	650.139	26	107	804	1	1	6470	697.9	1404.07	116	2.38	1.09563e-05	4.43957e+07	2.15315e+07	4.07736e+07	5.18221e+07	5.7477e+07	5.97966e+07	4.3834e+07	3.26749e+07	1.04811e+07	3.20008e+06	7.00341e+06	6.91049e+06	6.76516e+06	1.05015e+07	7819496	5.49661e+06
High	XP_022668559.1	uncharacterized protein LOC111253451 isoform X1 [Varroa destructor]	0	FALSE	647.401	26	107	797	1	1	6471	698	1403.98	1	2.78	0.0101819	108367	98638.2	12841.2	87547.1	26755.8	138994	52712.4	31932.9
High	ASU06768.1	polyprotein, partial [Deformed wing virus]	0	FALSE	639.669	39	41	1215	2	1	1163	130.4	3771.43	0	2.25	0.00346083	113400	165402	188302	182855	162815	103927	163552	46539.6
High	ASU06760.1	polyprotein, partial [Deformed wing virus]	0	FALSE	637.649	40	40	1224	1	1	1075	119.7	3814.71	0
High	XP_022661927.1	tropomyosin isoform X4 [Varroa destructor]	0	FALSE	631.545	88	41	1601	14	1	284	32.5	4364.17	60	-5.08	0.995875	4.69489e+09	5.63849e+09	9.42149e+09	9.72848e+09	1.05733e+10	7.96563e+09	3.66243e+09	3.66609e+09	1.49989e+09	1.63141e+09	2.3348e+09	1.68098e+09	1.56466e+09	1.74477e+09	8.62527e+08	8.93182e+08
High	XP_022663966.1	myosin regulatory light chain 2-like [Varroa destructor]	0	FALSE	627.344	94	22	1371	22	1	167	18.5	3181.24	59	-2.18	0.374953	4.51689e+09	4.06523e+09	5.88488e+09	4.49809e+09	4.52306e+09	4.07537e+09	3.77014e+09	3.16672e+09	1.44238e+09	1.1757e+09	1.45789e+09	7.7689e+08	6.68912e+08	8.92301e+08	8.87424e+08	7.71047e+08
High	XP_022673268.1	uncharacterized transmembrane protein DDB_G0289901-like isoform X2 [Varroa destructor]	0	FALSE	608.264	71	49	1616	49	1	871	87.5	2530.58	86	3.08	8.56122e-07	5.2871e+07	6.80273e+07	8.10699e+07	8.55149e+07	9.64834e+07	8.46131e+07	7.54319e+07	8.39949e+07	1.4873e+07	1.77985e+07	1.82281e+07	1.35383e+07	1.31948e+07	1.70521e+07	1.63404e+07	1.87164e+07
High	XP_022646340.1	basic proline-rich protein-like isoform X1 [Varroa destructor]	0	FALSE	600.747	60	31	1652	31	1	1138	117.2	3749.22	50	1.28	0.000367321	3.75425e+08	4.65753e+08	5.15961e+08	6.36253e+08	6.18474e+08	4.74219e+08	4.29809e+08	4.26166e+08	1.19099e+08	1.33938e+08	1.27253e+08	1.09402e+08	9.12032e+07	1.03375e+08	1.00729e+08	1.03238e+08
High	XP_022673197.1	retinal dehydrogenase 2-like [Varroa destructor]	0	FALSE	591.044	89	48	977	47	1	494	53.3	2924.42	62	-2.2	0.384802	2.06027e+09	2.40671e+09	2.53793e+09	3.44457e+09	3.13029e+09	2.41364e+09	2.25391e+09	2.2272e+09	6.57484e+08	6.95693e+08	6.28167e+08	5.94814e+08	4.62736e+08	5.2798e+08	5.30184e+08	5.42091e+08
High	XP_022661314.1	vinculin-like isoform X1 [Varroa destructor]	0	FALSE	577.981	58	43	781	3	1	977	108.6	1970.27	70	-3.55	0.942367	1.20932e+09	1.23913e+09	1.24143e+09	1.72195e+09	1.78714e+09	1.3117e+09	1.10291e+09	1.12969e+09	3.85529e+08	3.57822e+08	3.07044e+08	2.97135e+08	2.64041e+08	2.86827e+08	2.59268e+08	2.74508e+08
High	XP_022670288.1	cytochrome b-c1 complex subunit 2, mitochondrial-like [Varroa destructor]	0	FALSE	569.168	74	38	950	38	1	463	49.9	2531.33	0	-2.81	0.712566	2.26808e+09	2.58145e+09	2.78812e+09	3.30465e+09	3.38906e+09	2.57093e+09	2.38576e+09	2.14632e+09	7.24008e+08	7.46319e+08	6.9049e+08	5.70721e+08	5.01099e+08	5.6253e+08	5.61474e+08	5.22546e+08
High	XP_022673454.1	proline-rich extensin-like protein EPR1 [Varroa destructor]	0	FALSE	556.819	82	45	1361	45	1	430	47.5	3571.67	0	3.28	4.13901e-07	4.06932e+08	4.39077e+08	4.32182e+08	5.70017e+08	4.70043e+08	3.60539e+08	4.25515e+08	4.44738e+08	1.28986e+08	1.2592e+08	1.06145e+08	9.79327e+07	6.89778e+07	7.80985e+07	9.95622e+07	1.07668e+08
High	XP_022660223.1	vitellogenin-6-like [Varroa destructor]	0	FALSE	556.399	46	65	673	2	1	1835	209.9	1727.62	74	-5.4	0.965192	8.48339e+08	9.71437e+08	6.90318e+08	9.17787e+08	1.78094e+09	1.25809e+09	1.03609e+09	1.03153e+09	2.70489e+08	2.80716e+08	1.70594e+08	1.58155e+08	2.63327e+08	2.75113e+08	2.43659e+08	2.50907e+08
High	XP_022661319.1	vinculin-like isoform X4 [Varroa destructor]	0	FALSE	549.805	58	43	727	3	1	944	105.1	1949.16	8	-4.6	0.997268	2.86931e+07	4.12756e+07	4.69697e+07	4.6639e+07	5.98777e+07	4.15924e+07	3.35981e+07	3.27147e+07	9.04547e+06	1.19092e+07	1.15508e+07	8.00905e+06	8757150	8.97205e+06	7.84582e+06	7.91883e+06
High	XP_022671659.1	tubulin alpha-1D chain [Varroa destructor]	0	FALSE	545.757	73	40	962	17	1	452	50	2788.75	51	-2.31	0.440937	3.80574e+09	4.77239e+09	4.31455e+09	5.41755e+09	6.24504e+09	4.44977e+09	4.09021e+09	4.07577e+09	1.2152e+09	1.3805e+09	1.06883e+09	9.35812e+08	9.23859e+08	9.743e+08	9.62869e+08	9.92829e+08
High	AFN88464.1	vitellogenin 2 [Varroa destructor]	0	FALSE	539.723	46	64	661	1	1	1835	209.9	1693.43	0	0.38	0.0031662	90760.2	86835.9	193776	84324.8	137936	172469	1.69338e+07	144311							3.98902e+06
High	XP_022646803.1	ADP,ATP carrier protein 1-like [Varroa destructor]	0	FALSE	531.176	84	42	1035	34	1	305	33.4	3106.83	10	-3.63	0.953543	4.34664e+09	4.73396e+09	4.71635e+09	5.86977e+09	7.47679e+09	6.42361e+09	3.95374e+09	3.82477e+09	1.38835e+09	1.36944e+09	1.16869e+09	1.01415e+09	1.10631e+09	1.40694e+09	9.31086e+08	9.31812e+08
High	XP_022659024.1	mitochondrial-processing peptidase subunit beta-like [Varroa destructor]	0	FALSE	528.198	75	36	842	36	1	477	53.1	2108.98	0	-1.91	0.268829	2.40463e+09	2.46328e+09	2.53639e+09	3.08109e+09	3.18399e+09	2.63687e+09	2.13083e+09	2.15378e+09	7.67422e+08	7.1224e+08	6.27877e+08	5.31862e+08	4.70695e+08	5.76986e+08	5.01455e+08	5.24212e+08
High	XP_022649986.1	uncharacterized protein LOC111245618 [Varroa destructor]	0	FALSE	523.064	51	32	1176	30	1	481	48.8	3136.45	2	0.1	0.00750396	1.11334e+09	1.25323e+09	1.28989e+09	1.74805e+09	1.55552e+09	1.26394e+09	1.11093e+09	1.05013e+09	3.54955e+08	3.61543e+08	3.19063e+08	3.01588e+08	2.29743e+08	2.76285e+08	2.61091e+08	2.55169e+08
High	XP_022648590.1	glutamate dehydrogenase, mitochondrial-like isoform X1 [Varroa destructor]	0	FALSE	515.538	72	37	750	37	1	548	60.8	2231.03	53	-5.35	0.967337	1.53587e+09	1.74934e+09	1.89496e+09	2.65825e+09	2.58145e+09	2.10955e+09	1.57937e+09	1.49032e+09	4.90384e+08	5.06042e+08	4.69312e+08	4.59166e+08	3.81886e+08	4.61754e+08	3.71744e+08	3.62765e+08
High	XP_022650111.1	cuticle protein-like [Varroa destructor]	0	FALSE	513.714	77	28	1430	27	1	379	38.3	4461.12	12	0.07	0.00799347	2.553e+09	2.97318e+09	3.26769e+09	4.31335e+09	4.42029e+09	3.5331e+09	2.81491e+09	2.65109e+09	815125706	8.59902e+08	8.09392e+08	7.45139e+08	6.53848e+08	7.73561e+08	6.62507e+08	6.4553e+08
High	XP_022672519.1	78 kDa glucose-regulated protein-like [Varroa destructor]	0	FALSE	513.2	61	52	916	49	1	659	72.6	2690.66	33	-4.51	0.997852	2.35821e+09	2.59568e+09	2.86489e+09	4.07192e+09	3.79414e+09	3.0415e+09	2.48499e+09	2.3472e+09	7.53214e+08	7.50821e+08	7.09684e+08	7.03394e+08	5.61293e+08	6.65895e+08	5.85122e+08	5.7166e+08
High	XP_022650657.1	laminin subunit beta-2-like isoform X1 [Varroa destructor]	0	FALSE	499.76	32	62	606	62	1	1929	216.2	1651.74	69	-4.91	0.997268	8.21701e+08	8.69484e+08	1.09882e+09	1.34168e+09	1.2907e+09	1.07691e+09	7.08329e+08	6.6628e+08	2.61845e+08	2.5107e+08	2.7181e+08	2.31505e+08	1.90764e+08	2.35498e+08	1.66397e+08	1.61945e+08
High	XP_022657341.1	elongation factor 1-alpha 1-like [Varroa destructor]	0	FALSE	497.993	50	24	1194	10	1	462	50.9	3061.84	64	-4.74	0.997268	4.50329e+09	5.221e+09	5.1874e+09	6.77575e+09	7.41326e+09	5.67098e+09	4.59833e+09	4.59944e+09	1.4382e+09	1.51032e+09	1.28503e+09	1.17053e+09	1.09675e+09	1.24182e+09	1.08277e+09	1.12051e+09
High	XP_022669158.1	protein hu-li tai shao-like isoform X1 [Varroa destructor]	0	FALSE	497.474	69	48	743	48	1	759	83.9	1990.69	61	-3.58	0.949063	9.64372e+08	1.13783e+09	1.22191e+09	1.50946e+09	1.384e+09	1.07455e+09	8.04321e+08	8.04161e+08	3.07615e+08	3.28709e+08	3.02206e+08	2.60423e+08	2.04378e+08	2.34802e+08	1.89036e+08	1.95433e+08
High	XP_022650750.1	probable citrate synthase 2, mitochondrial isoform X1 [Varroa destructor]	0	FALSE	497.338	71	42	738	42	1	467	51.7	2245.88	53	-2.3	0.436813	3.03417e+09	3.39302e+09	3.71802e+09	4.43191e+09	4.336e+09	3.29297e+09	3.25548e+09	3.16726e+09	9.68864e+08	9.81323e+08	9.20828e+08	7.65594e+08	6.41362e+08	7.20792e+08	7.66311e+08	7.71186e+08
High	XP_022666073.1	heat shock 70 kDa protein 4-like [Varroa destructor]	0	FALSE	483.502	67	54	701	54	1	848	94.6	1839.17	0	-4.44	0.997268	1.06545e+09	1.23722e+09	1.38022e+09	1.84026e+09	1.87687e+09	1.39582e+09	1.12313e+09	1.07225e+09	3.39768e+08	3.57298e+08	3.41505e+08	3.17587e+08	2.77492e+08	3.05324e+08	2.64174e+08	2.60683e+08
High	XP_022668776.1	enolase-like [Varroa destructor]	0	FALSE	483.14	68	34	767	34	1	434	46.8	2302.64	38	-3.76	0.965192	2.49517e+09	2.91502e+09	3.34764e+09	4.3294e+09	5.29881e+09	3.60975e+09	2.53969e+09	2.44886e+09	7.96576e+08	8.43156e+08	8.29051e+08	7.47799e+08	7.8385e+08	7.90363e+08	5.97934e+08	5.96372e+08
High	XP_022643829.1	LOW QUALITY PROTEIN: heat shock cognate 71 kDa protein-like [Varroa destructor]	0	FALSE	476.482	60	40	1124	21	1	650	70.9	3130.7	3	-2.96	0.77706	4.239e+08	4.64979e+08	5.46491e+08	7.11108e+08	7.37527e+08	6.0349e+08	4.77775e+08	4.23667e+08	1.34841e+08	1.34028e+08	1.35071e+08	1.2263e+08	1.08983e+08	1.31923e+08	1.12229e+08	1.02958e+08
High	XP_022654376.1	troponin T-like [Varroa destructor]	0	FALSE	467.378	62	42	961	40	1	397	47.2	2891.96	46	-6.26	0.757762	5.2641e+09	6.2881e+09	7.52638e+09	9.39573e+09	7.83868e+09	5.80712e+09	4.8722e+09	4.7157e+09	1.68187e+09	1.81965e+09	1.86537e+09	1.62365e+09	1.16003e+09	1.27207e+09	1.1477e+09	1.14919e+09
High	XP_022664845.1	alpha-2-macroglobulin-like isoform X3 [Varroa destructor]	0	FALSE	464.341	42	56	608	4	1	1582	176.5	1561.69	66	-4.64	0.998709	1.19643e+09	1.31212e+09	1.34675e+09	1.79717e+09	2.06267e+09	1.55432e+09	1.21364e+09	1.30671e+09	3.81879e+08	3.79178e+08	3.3327e+08	3.1015e+08	3.04858e+08	3.39979e+08	2.8546e+08	3.18082e+08
High	XP_022673201.1	ATP synthase subunit d, mitochondrial-like [Varroa destructor]	0	FALSE	462.317	78	26	746	26	1	178	21.1	2512.88	21	-6.64	1.72029e-16	2.84242e+09	2.93168e+09	3.1517e+09	4.84806e+09	4.17785e+09	2.84421e+09	2.7456e+09	2.62128e+09	9.08046e+08	8.48217e+08	7.80895e+08	8.37752e+08	6.18222e+08	6.22906e+08	6.46589e+08	6.38734e+08
High	XP_022652133.1	uncharacterized protein LOC111246577 [Varroa destructor]	0	FALSE	461.009	75	32	912	32	1	281	30.2	2980.87	0	-2.07	0.330809	1.5762e+09	1.89115e+09	1.65316e+09	2.30446e+09	2.17989e+09	1.93626e+09	1.71015e+09	1.44356e+09	5.03065e+08	5.46653e+08	4.0921e+08	3.97865e+08	3.22321e+08	4.23703e+08	4.02432e+08	3.51574e+08
High	XP_022646499.1	stress-70 protein, mitochondrial-like [Varroa destructor]	0	FALSE	458.648	55	47	722	47	1	677	73	2026.43	0	-5.12	0.987655	1.78375e+09	2.00257e+09	2.30098e+09	3.24014e+09	3.13584e+09	2.35624e+09	1.81727e+09	1.75842e+09	5.69409e+08	5.79067e+08	5.69813e+08	5.59603e+08	4.63719e+08	5.15668e+08	4.27782e+08	428131436
High	XP_022666601.1	LOW QUALITY PROTEIN: sex peptide receptor-like [Varroa destructor]	0	FALSE	447.683	24	23	799	23	1	591	66	2629.57	44	-6.13	0.821976	5.40866e+09	5.57606e+09	9.12731e+09	1.22556e+10	1.01436e+10	7.87328e+09	5.67513e+09	5.55923e+09	1.72798e+09	1.6135e+09	2.26207e+09	2117850348	1.50109e+09	1.72469e+09	1.33659e+09	1.35458e+09
High	XP_022664854.1	alpha-2-macroglobulin-like isoform X12 [Varroa destructor]	0	FALSE	447.245	41	53	578	1	1	1531	171.2	1510.99	0	-5.61	0.958591	5.27982e+06	5.63755e+06	5.66876e+06	7.71433e+06	9.21984e+06	5.90915e+06	4.88698e+06	4.29912e+06	1.68698e+06	1.63148e+06	1405023	1.33315e+06	1.36453e+06	1.29456e+06	1.1512e+06	1.04774e+06
High	XP_022664853.1	alpha-2-macroglobulin-like isoform X11 [Varroa destructor]	0	FALSE	444.656	42	54	580	2	1	1534	171.6	1498.15	1	-5.75	0.953543	1.2228e+07	1.61061e+07	1.37831e+07	2.19416e+07	2.44775e+07	1.77412e+07	1.34984e+07	1.38613e+07	3.90702e+06	4.66104e+06	3.41618e+06	3.79184e+06	3622635	3.88669e+06	3.17976e+06	3378157
High	XP_022644600.1	fumarate hydratase, mitochondrial-like isoform X1 [Varroa destructor]	0	FALSE	442.182	65	28	916	28	1	496	53.3	1882.19	49	-3.95	0.978775	1.47641e+09	1.60814e+09	1.76976e+09	2.39695e+09	2.40662e+09	1.66718e+09	1.41808e+09	1.46597e+09	4.711e+08	4.64916e+08	4.38241e+08	4.13897e+08	3.55755e+08	3.64771e+08	3.33615e+08	3.56889e+08
High	BAF32577.1	cytoplasmic actin, partial [Varroa destructor]	0	FALSE	440.493	84	17	2229	2	1	117	12.9	6034.74	0	1.9	5.79556e-05	8.75529e+06	2.13815e+07	3.86802e+07	6.58424e+06	3.19082e+07	2.25055e+07	2.36094e+06	1.30837e+06	2.4235e+06	5.83006e+06	9.41213e+06	998294	4.58668e+06	4.74411e+06	272938
High	XP_022664848.1	alpha-2-macroglobulin-like isoform X6 [Varroa destructor]	0	FALSE	439.981	41	54	588	2	1	1555	173.8	1526.85	2	-4.93	0.997852	2.25424e+07	2.37749e+07	3.13653e+07	4.23237e+07	4.85644e+07	3.62121e+07	1.7287e+07	1.55766e+07	7202657	6.88033e+06	7.774e+06	7.31419e+06	7.18747e+06	7.93325e+06	4.07221e+06	3.79618e+06
High	XP_022661934.1	tropomyosin isoform X9 [Varroa destructor]	0	FALSE	435.073	78	38	1282	16	1	252	29.2	3712.29	26	-5.39	0.965192	2.24948e+09	2.3935e+09	2.54565e+09	3.50636e+09	3.00696e+09	2.43803e+09	1.99825e+09	2.11154e+09	7.18742e+08	6.92623e+08	6.30902e+08	6.05929e+08	4.45011e+08	5.34107e+08	4.70681e+08	5.14597e+08
High	XP_022664933.1	protein disulfide-isomerase A3-like [Varroa destructor]	0	FALSE	433.917	64	38	578	38	1	496	56	1544.07	0	-5.15	0.984713	1.05533e+09	1.2432e+09	1.33556e+09	1.71998e+09	1.90237e+09	1.41525e+09	1.07273e+09	1.09896e+09	3.36702e+08	3.5943e+08	3.307e+08	2.97044e+08	2.81283e+08	3.0956e+08	2.52468e+08	2.67547e+08
High	XP_022659282.1	uncharacterized protein LOC111249545 [Varroa destructor]	0	FALSE	433.006	84	30	1296	30	1	366	40.7	2195.48	0	1.29	0.000357042	3.08881e+08	3.52077e+08	3.58611e+08	3.73715e+08	3.00027e+08	2.92921e+08	2.20161e+08	3.01577e+08	9.77394e+07	100951533	8.82852e+07	6.41565e+07	4.40006e+07	6.35157e+07	5.11138e+07	7.28204e+07
High	XP_022664847.1	alpha-2-macroglobulin-like isoform X5 [Varroa destructor]	0	FALSE	431.937	40	53	568	1	1	1559	174	1473.1	0
High	XP_022663949.1	tubulin alpha-1C chain-like [Varroa destructor]	0	FALSE	429.857	71	36	652	18	1	449	49.9	1885.12	4	-3.72	0.960923	1.40101e+09	1.4846e+09	1.46699e+09	1.9961e+09	1.91809e+09	1.50559e+09	1.43645e+09	1.29764e+09	4.47375e+08	4.29422e+08	3.63409e+08	3.44834e+08	2.83692e+08	3.29586e+08	3.38211e+08	3.16041e+08
High	XP_022655065.1	glucose-6-phosphate isomerase-like isoform X1 [Varroa destructor]	0	FALSE	422.657	61	35	579	35	1	565	63.6	1699.73	50	-4.76	0.997268	9.82504e+08	1.08093e+09	1.14551e+09	1.36507e+09	1.74498e+09	1.29337e+09	9.86153e+08	9.67962e+08	3.13641e+08	3.12364e+08	2.83554e+08	2.35522e+08	2.57924e+08	2.82911e+08	2.32051e+08	2.35516e+08
High	XP_022651744.1	laminin-like protein epi-1 isoform X1 [Varroa destructor]	0	FALSE	417.687	20	57	455	57	1	3704	413.4	1235.76	65	-5.41	0.965192	6.69408e+08	7.1575e+08	8.0022e+08	1.06084e+09	1.13847e+09	8.4908e+08	6.71709e+08	6.55452e+08	2.13576e+08	2.06569e+08	1.9797e+08	1.83017e+08	1.68294e+08	1.8569e+08	1.57697e+08	1.59229e+08
High	XP_022654239.1	probable electron transfer flavoprotein subunit alpha, mitochondrial [Varroa destructor]	0	FALSE	411.99	78	30	611	30	1	339	35.3	1879.22	29	-4.33	0.997268	1.039e+09	1.22251e+09	1.21098e+09	1.68917e+09	1.56284e+09	1.18865e+09	1.00648e+09	1.09342e+09	3.31685e+08	3.53494e+08	2.99954e+08	2.91772e+08	2.31057e+08	2.60158e+08	2.36786e+08	266249702
High	XP_022662284.1	succinate dehydrogenase [ubiquinone] flavoprotein subunit, mitochondrial-like [Varroa destructor]	0	FALSE	411.943	79	38	505	33	1	552	61	1492.61	7	-3.28	0.893813	1.22855e+09	1.32946e+09	1.41156e+09	1.77478e+09	2.08048e+09	1.50558e+09	1.15671e+09	1.13255e+09	3.91779e+08	3.83926e+08	3.49255e+08	3.0635e+08	3.07548e+08	3.29261e+08	2.72003e+08	2.75596e+08
High	XP_022660458.1	trifunctional enzyme subunit alpha, mitochondrial-like isoform X1 [Varroa destructor]	0	FALSE	406.317	53	41	545	41	1	760	83.3	1631.97	54	-4.78	0.997268	1.38184e+09	1.78846e+09	1.64889e+09	2.27957e+09	2.29915e+09	1.64964e+09	1.44937e+09	1.40413e+09	4.41181e+08	5.17241e+08	4.08347e+08	3.93702e+08	3.39998e+08	3.61069e+08	3.41154e+08	3.41911e+08
High	XP_022650235.1	tubulin beta chain-like isoform X1 [Varroa destructor]	0	FALSE	396.595	69	32	895	15	1	455	51.1	2631.09	17	-4.63	0.998709	4.92104e+08	5.46909e+08	5.99007e+08	8.01925e+08	9.35182e+08	6.02652e+08	4.821e+08	4.9513e+08	1.57093e+08	1.58102e+08	1.4828e+08	1.38504e+08	1.38337e+08	1.31921e+08	1.13389e+08	1.20556e+08
High	XP_022666130.1	NADH-ubiquinone oxidoreductase 75 kDa subunit, mitochondrial-like isoform X1 [Varroa destructor]	0	FALSE	396.498	60	38	503	38	1	721	79.4	1489.77	49	-4.65	0.997852	1.25134e+09	1.32535e+09	1.35876e+09	1.83843e+09	1.76263e+09	1.41067e+09	1.22175e+09	1.19878e+09	3.99485e+08	3.8312e+08	3.36419e+08	3.17435e+08	2.60679e+08	3.08697e+08	2.87473e+08	2.91811e+08
High	XP_022652035.1	uncharacterized protein LOC111246540 [Varroa destructor]	0	FALSE	395.257	64	24	714	12	1	402	41	2132.45	19	-0.44	0.0238432	2.63791e+09	2.95727e+09	2.83429e+09	3.90024e+09	3.81708e+09	3.06515e+09	2.82695e+09	2.6942e+09	8.42363e+08	8.55177e+08	7.02171e+08	6.7369e+08	5.64654e+08	6.71039e+08	6.65627e+08	6.56213e+08
High	XP_022663063.1	arginine kinase-like isoform X2 [Varroa destructor]	0	FALSE	386.692	73	36	574	25	1	393	44.3	1640.8	33	-5.12	0.987655	5.02206e+08	5.08316e+08	6.51703e+08	8.13149e+08	9.14557e+08	7.74251e+08	3.77771e+08	4.22164e+08	1.60189e+08	1.468e+08	1.61377e+08	1.40359e+08	1.35181e+08	1.69435e+08	8.88154e+07	1.02714e+08
High	XP_022652690.1	uncharacterized protein LOC111246781 isoform X4 [Varroa destructor]	0	FALSE	386.216	42	57	410	57	1	1818	211	1087.57	58	-4.41	0.997268	2.98901e+08	3.47502e+08	3.66634e+08	5.19865e+08	6.57861e+08	4.22581e+08	3.54555e+08	3.38296e+08	9.48323e+07	1.00169e+08	9.04752e+07	8.96175e+07	9.71115e+07	9.21908e+07	8.32668e+07	8.20707e+07
High	XP_022652031.1	protein disulfide-isomerase 2-like [Varroa destructor]	0	FALSE	385.113	73	40	489	40	1	501	56.3	1490.14	0	-5.26	0.978775	1.24252e+09	1.35952e+09	1.59958e+09	2.02076e+09	1.81157e+09	1.72137e+09	1.1618e+09	1.06672e+09	3.96796e+08	3.9316e+08	3.96143e+08	3.48939e+08	2.6783e+08	3.76821e+08	2.73485e+08	2.59718e+08
High	XP_022651686.1	uncharacterized protein LOC111246406 [Varroa destructor]	0	FALSE	383.071	32	46	558	46	1	1945	220	1437.09	0	-4.43	0.997268	1.37124e+09	1.44706e+09	1.25496e+09	1.81794e+09	1.70082e+09	1.36546e+09	1.13799e+09	1.07364e+09	4.37429e+08	4.18132e+08	3.10463e+08	3.13735e+08	2.51449e+08	2.98686e+08	2.67558e+08	2.61291e+08
High	XP_022653924.1	acetyl-CoA acetyltransferase, mitochondrial-like isoform X1 [Varroa destructor]	0	FALSE	381.518	70	28	584	28	1	410	42.6	1727.16	38	-3.12	0.857087	9.28016e+08	1.06784e+09	1.15387e+09	1.58736e+09	1.74337e+09	1.22388e+09	1.07937e+09	9.46366e+08	2.95901e+08	3.08489e+08	2.85553e+08	2.73996e+08	2.57716e+08	2.67816e+08	2.53899e+08	2.30248e+08
High	XP_022646546.1	uncharacterized protein LOC111244124 [Varroa destructor]	0	FALSE	380.579	82	36	589	36	1	473	50.6	1785.67	46	-3.57	0.946977	1.81579e+09	1.91934e+09	2.25668e+09	2.9173e+09	3.0494e+09	2.29024e+09	1.88513e+09	1.78791e+09	5.79669e+08	5.55058e+08	5.58904e+08	5.03813e+08	4.50911e+08	5.0138e+08	4.4371e+08	4.35375e+08
High	XP_022647424.1	calphotin-like isoform X1 [Varroa destructor]	0	FALSE	373.46	65	35	539	35	1	910	90.9	1742.71	39	-0.84	0.0500774	4.65864e+08	5.66548e+08	5.15881e+08	6.67622e+08	5.632e+08	4.68244e+08	4.98804e+08	4.66126e+08	1.48173e+08	1.63534e+08	1.27488e+08	1.1507e+08	8.30851e+07	1.02271e+08	1.17104e+08	1.13128e+08
High	5L7Q	C Chain C, vp3	0	FALSE	368.739	51	20	845	1	1	416	46.6	2511.76	0	-5.58	0.953543	2.50883e+06	3.68483e+06	1.04603e+07	5.52906e+06	2.92242e+06	2.22363e+06	5.85502e+06	7.4041e+06	801609	1.06637e+06	2.59263e+06	955507	432515	487146	1.37924e+06	1.80446e+06
High	XP_022671281.1	pyruvate kinase PKM-like isoform X1 [Varroa destructor]	0	FALSE	366.476	66	33	346	33	1	524	56.5	1207.04	30	-4.97	0.997268	8.79154e+08	9.63333e+08	9.62559e+08	1.41169e+09	1.61134e+09	1.15928e+09	8.43111e+08	8.0916e+08	2.80592e+08	2.78581e+08	2.38248e+08	2.43822e+08	238303763	2.53687e+08	1.98394e+08	1.96878e+08
High	XP_022658156.1	transitional endoplasmic reticulum ATPase-like isoform X1 [Varroa destructor]	0	FALSE	355.452	54	40	398	39	1	815	90.2	1148.26	45	-4.93	0.997268	4.71321e+08	4.63119e+08	5.02361e+08	7.32627e+08	8.17009e+08	5.61329e+08	4.73918e+08	4.52749e+08	1.50221e+08	1.33777e+08	1.24187e+08	1.26467e+08	1.20723e+08	1.2266e+08	1.11291e+08	1.10039e+08
High	XP_022658054.1	hydroxyacid-oxoacid transhydrogenase, mitochondrial-like [Varroa destructor]	0	FALSE	354.996	83	31	482	31	1	465	50.7	1474.37	41	-2.76	0.691731	7.64637e+08	8.6991e+08	1.03806e+09	1.57056e+09	2.07636e+09	1.40477e+09	9.3621e+08	1.07471e+09	2.43746e+08	2.51249e+08	2.56962e+08	2.71131e+08	3.07108e+08	3.07477e+08	2.20022e+08	2.61471e+08
High	XP_022667480.1	aldehyde dehydrogenase, mitochondrial-like [Varroa destructor]	0	FALSE	352.774	69	30	528	30	1	512	56.5	1491.73	44	-4.46	0.997852	7.79499e+08	8.81142e+08	9.36465e+08	1.04502e+09	1.25258e+09	9.15042e+08	8.60762e+08	7.34865e+08	2.486e+08	2.54649e+08	2.31689e+08	1.80315e+08	1.85133e+08	2.00088e+08	2.02462e+08	1.7874e+08
High	XP_022650430.1	NADP-dependent malic enzyme-like isoform X1 [Varroa destructor]	0	FALSE	351.85	58	33	472	33	1	594	65.9	1209.06	45	-5.14	0.984713	8.15066e+08	9.08491e+08	9.33135e+08	1.38497e+09	1.38958e+09	9.36192e+08	8.59428e+08	8.38021e+08	260061046	2.62631e+08	2.30924e+08	2.39141e+08	2.055e+08	2.04755e+08	2.02156e+08	2.03925e+08
High	XP_022653244.1	uncharacterized protein LOC111247001 [Varroa destructor]	0	FALSE	350.635	88	27	600	27	1	226	24.8	1800.34	0	-1.18	0.0902414	4.08363e+09	4.73116e+09	6.2355e+09	6.27194e+09	6.57133e+09	6.42258e+09	3.99577e+09	3.97632e+09	1.30441e+09	1.36875e+09	1.54512e+09	1.08361e+09	9.72313e+08	1.40672e+09	9.40919e+08	9.68675e+08
High	XP_022662585.1	heat shock cognate 71 kDa protein-like [Varroa destructor]	0	FALSE	349.457	27	23	913	5	1	643	70.3	2651.75	0	-0.64	0.015237	4.94539e+07	2.68726e+07	1.84931e+07	1.85387e+07	8.51144e+07	1.3637e+07	1.82741e+07	3.40463e+07	1.57809e+07	7.72808e+06	4.53689e+06	3.15951e+06	1.25646e+07	2.9154e+06	4243486	8.24313e+06
High	XP_022660124.1	cuticle protein 14-like [Varroa destructor]	0	FALSE	341.822	87	16	488	11	1	149	16.2	1583.96	5	-3.05	0.821976	1.54897e+09	1.75736e+09	1.65015e+09	2.28473e+09	2.45145e+09	1.75237e+09	1.37253e+09	1.36701e+09	4.94775e+08	5.08414e+08	4.08777e+08	3.94758e+08	3.6267e+08	3.83707e+08	3.23299e+08	3.33073e+08
High	XP_022650527.1	voltage-dependent anion-selective channel protein 2-like [Varroa destructor]	0	FALSE	337.032	68	26	649	26	1	282	30.3	1547.41	0	-4.13	0.997022	2.49175e+09	2.76394e+09	2.91255e+09	3.66322e+09	3.92733e+09	2.99007e+09	2.62745e+09	2.73829e+09	7.95693e+08	7.99442e+08	7.21527e+08	6.32775e+08	5.80999e+08	6.54751e+08	6.18617e+08	6.67104e+08
High	XP_022647659.1	papilin-like isoform X1 [Varroa destructor]	0	FALSE	330.009	33	62	464	62	1	2364	261.9	920.86	53	-0.48	0.0256925	7.78088e+08	8.58817e+08	8.77506e+08	1.0841e+09	9.76327e+08	7.90027e+08	6.32457e+08	6.46762e+08	2.47585e+08	2.47498e+08	2.16499e+08	1.86504e+08	1.43791e+08	1.72311e+08	148214052	1.56734e+08
High	XP_022648786.1	PDZ and LIM domain protein Zasp-like isoform X1 [Varroa destructor]	0	FALSE	327.583	58	22	424	22	1	636	68.6	1339.94	33	-1.05	0.0734661	6.93496e+08	8.0347e+08	8.86857e+08	1.1729e+09	1.02428e+09	7.83714e+08	6.37826e+08	6.62068e+08	2.21124e+08	2.31993e+08	2.19373e+08	2.02309e+08	1.51341e+08	1.71285e+08	1.49782e+08	1.60969e+08
High	XP_022645189.1	CD109 antigen-like isoform X2 [Varroa destructor]	0	FALSE	325.601	34	31	429	31	1	1476	165.4	1006.94	42	-5.03	0.997268	2.61481e+08	2.83349e+08	3.07601e+08	4.42422e+08	4.25342e+08	3.32023e+08	2.86467e+08	2.84012e+08	8.3213e+07	8.16251e+07	7.60217e+07	7.63459e+07	6.27966e+07	7.26053e+07	6.71931e+07	6.88237e+07
High	XP_022666481.1	uncharacterized protein LOC111252575 isoform X1 [Varroa destructor]	0	FALSE	324.93	70	14	575	14	1	241	26.3	1376.77	17	-5.65	0.939996	1.43461e+09	1.57979e+09	1.65932e+09	2.183e+09	1.99891e+09	1.61232e+09	1.28124e+09	1.28763e+09	4.58199e+08	456945732	4.11152e+08	3.77175e+08	2.95749e+08	3.53121e+08	3.01622e+08	3.13602e+08
High	AFN88463.1	vitellogenin 1 [Varroa destructor]	0	FALSE	322.516	33	40	307	39	1	1850	212.9	792.61	49	-5.51	0.956525	4.58218e+08	4.77195e+08	3.74156e+08	6.53775e+08	8.05936e+08	6.12785e+08	5.69354e+08	5.66107e+08	1.46223e+08	1.37772e+08	9.23654e+07	1.12666e+08	1.19157e+08	1.34054e+08	1.33916e+08	1.37769e+08
High	XP_022654744.1	isocitrate dehydrogenase [NAD] subunit gamma, mitochondrial-like isoform X1 [Varroa destructor]	0	FALSE	319.256	60	22	406	22	1	386	42.8	1330.32	32	-4.12	0.996677	6.52263e+08	6.93435e+08	7.78104e+08	1.06792e+09	1.28928e+09	8.96186e+08	5.9054e+08	5.75835e+08	2.08165e+08	2.00536e+08	1.92661e+08	1.84405e+08	1.90581e+08	1.9609e+08	1.38937e+08	1.40117e+08
High	XP_022665665.1	elongation factor 1-alpha [Varroa destructor]	0	FALSE	318.58	47	21	625	7	1	462	51	2054.29	0	-1.74	0.213269	4.31422e+08	5.23066e+08	4.531e+08	6.19388e+08	7.28903e+08	4.65189e+08	3.84761e+08	3.80527e+08	1.37751e+08	1.51169e+08	1.12082e+08	1.06907e+08	1.07734e+08	1.01781e+08	9.04974e+07	9.25601e+07
High	XP_022658415.1	synaptopodin-2-like isoform X1 [Varroa destructor]	0	FALSE	317.967	58	28	330	28	1	795	85.2	936.24	43	-4.47	0.997852	2.95974e+08	3.4578e+08	4.33866e+08	5.56111e+08	5.35101e+08	3.49986e+08	2.73416e+08	2.57503e+08	9.39898e+07	9.98239e+07	1.07246e+08	9.57817e+07	7.89748e+07	7.62741e+07	6.3948e+07	6.22002e+07
High	XP_022660478.1	trifunctional enzyme subunit beta, mitochondrial-like [Varroa destructor]	0	FALSE	316.982	57	23	466	23	1	465	50.4	1383.67	0	-3.42	0.918179	9.00555e+08	1.00184e+09	1.08493e+09	1.4862e+09	1.63059e+09	1.04414e+09	9.83722e+08	9.4068e+08	2.87226e+08	2.89468e+08	2.68522e+08	2.5655e+08	2.41084e+08	2.28428e+08	2.31346e+08	2.28963e+08
High	MSTRG.26501.1.orf1	complete:84-39956 strand:+	0	FALSE	316.744	9	53	275	50	1	13290	1499	688.97	55	-4.28	0.997268	1.52601e+08	1.55352e+08	1.76255e+08	2.55972e+08	2.75786e+08	2.07234e+08	1.35375e+08	1.08609e+08	4.81842e+07	4.42463e+07	4.33145e+07	4.39349e+07	4.0563e+07	4.51772e+07	3.14399e+07	2.59847e+07
High	XP_022653541.1	muscle-specific protein 20-like isoform X1 [Varroa destructor]	0	FALSE	310.123	92	25	469	3	1	186	20.5	1170.44	34	-3.27	0.893813	1.08301e+09	1.06156e+09	1.65966e+09	1.66939e+09	1.61428e+09	1.44035e+09	7.07666e+08	7.19529e+08	3.45757e+08	3.06764e+08	4.11059e+08	2.88332e+08	2.38578e+08	3.1525e+08	1.66404e+08	1.75016e+08
High	XP_022672513.1	probable medium-chain specific acyl-CoA dehydrogenase, mitochondrial isoform X1 [Varroa destructor]	0	FALSE	307.483	66	23	388	23	1	420	46.3	1157.45	30	-4.3	0.997268	7.85184e+08	8.89311e+08	1.12714e+09	1.37341e+09	1.54943e+09	1.2017e+09	8.16481e+08	7.59573e+08	2.50445e+08	2.57201e+08	2.79194e+08	2.37182e+08	2.2913e+08	2.63081e+08	1.92249e+08	1.84973e+08
High	XP_022653542.1	muscle-specific protein 20-like isoform X2 [Varroa destructor]	0	FALSE	300.925	90	23	464	1	1	186	20.5	1147.79	0	-6.64	1.72029e-16	3.33529e+08	3.53036e+08	4.85077e+08	5.82142e+08	5.22806e+08	4.31745e+08	2.94238e+08	2.89516e+08	106567573	102166848	120228207	1.00603e+08	7.73746e+07	9.45856e+07	6.93123e+07	7.05583e+07
High	XP_022661438.1	3-ketoacyl-CoA thiolase, mitochondrial-like isoform X1 [Varroa destructor]	0	FALSE	300.685	67	25	355	25	1	399	42.1	1144.07	30	-5.68	0.939996	8.7905e+08	9.77176e+08	1.04745e+09	1.24081e+09	1.08807e+09	9.08465e+08	8.90602e+08	9.30263e+08	2.80598e+08	2.82421e+08	2.59415e+08	2.14209e+08	1.6086e+08	1.98769e+08	2.0936e+08	2.26507e+08
High	XP_022653989.1	delta-1-pyrroline-5-carboxylate dehydrogenase, mitochondrial-like [Varroa destructor]	0	FALSE	298.937	57	30	347	30	1	574	63.3	978.91	28	-5.68	0.939524	7.80186e+08	9.07767e+08	9.4202e+08	1.21105e+09	1.15471e+09	9.27891e+08	8.09178e+08	8.17424e+08	2.48924e+08	2.62446e+08	2.33368e+08	2.09132e+08	1.70786e+08	2.03102e+08	1.90529e+08	1.99053e+08
High	XP_022654216.1	calreticulin-like [Varroa destructor]	0	FALSE	298.811	66	30	416	30	1	409	47.5	1211.61	0	-6.45	0.680825	9.26163e+08	9.82537e+08	1.35142e+09	1.71192e+09	2.10559e+09	1.41814e+09	9.82794e+08	9.40601e+08	2.95765e+08	2.8418e+08	3.34767e+08	2.9566e+08	3.115e+08	3.10533e+08	2.31326e+08	2.29086e+08
High	XP_022667663.1	bifunctional 3'-phosphoadenosine 5'-phosphosulfate synthase-like isoform X2 [Varroa destructor]	0	FALSE	296.474	63	30	341	30	1	617	69.5	902.7	35	-4.12	0.996677	4.79724e+08	5.00594e+08	4.84815e+08	5.07638e+08	6.87689e+08	5.225e+08	4.54603e+08	4.56309e+08	1.52968e+08	1.44605e+08	1.19945e+08	8.74916e+07	1.0161e+08	1.1411e+08	1.06798e+08	1.11005e+08
High	XP_022647165.1	uncharacterized protein LOC111244382 isoform X1 [Varroa destructor]	0	FALSE	295.195	80	14	491	6	1	278	29.2	1738.5	25	-1.35	0.118108	9.2083e+08	1.01573e+09	1.13289e+09	1.44119e+09	1.38826e+09	1.0178e+09	8.10439e+08	8.3853e+08	2.93767e+08	2.93531e+08	2.80595e+08	2.48839e+08	2.05307e+08	2.22675e+08	1.90549e+08	2.04111e+08
High	XP_022663038.1	ATP-citrate synthase-like isoform X2 [Varroa destructor]	0	FALSE	291.005	48	39	388	39	1	1084	118.5	1049.72	45	-4.93	0.997268	5.60704e+08	5.84362e+08	5.95819e+08	8.1847e+08	9.25409e+08	6.90077e+08	4.89158e+08	4.44886e+08	1.78812e+08	1.68761e+08	1.47344e+08	1.41277e+08	1.36775e+08	1.50922e+08	1.14945e+08	1.08056e+08
High	XP_022663764.1	translation elongation factor 2-like [Varroa destructor]	0	FALSE	289.554	46	32	400	32	1	844	93.9	1129.8	0	-4.51	0.997852	7.03567e+08	8.08412e+08	7.93079e+08	9.69423e+08	1.03963e+09	8.20003e+08	6.56792e+08	6.89757e+08	2.24357e+08	2.33612e+08	1.96272e+08	1.67336e+08	1.53721e+08	1.79372e+08	1.54422e+08	1.67883e+08
High	XP_022656860.1	actin, cytoplasmic 3-like [Varroa destructor]	0	FALSE	288.761	46	22	2664	9	1	375	42	6762.95	0	0.81	0.31799	242450	104595	247049	206371	140882	14854.2	149867	159979
High	XP_022649946.1	endoplasmin homolog [Varroa destructor]	0	FALSE	288.724	47	31	332	31	1	785	90	956.23	0	-4.79	0.997268	2.99432e+08	3.26161e+08	3.78143e+08	4.80395e+08	5.46273e+08	4.42236e+08	3.02529e+08	3.66523e+08	9.52009e+07	9.40054e+07	9.34194e+07	8.28102e+07	8.06474e+07	9.65979e+07	7.10032e+07	8.90501e+07
High	XP_022671986.1	tubulin alpha-1A chain-like isoform X1 [Varroa destructor]	0	FALSE	288.577	60	28	444	8	1	452	50.2	1333.56	6	-4.83	0.998709	4.28548e+07	4.50002e+07	4.84934e+07	5.45869e+07	8.1932e+07	5.768e+07	5.61735e+07	5.06377e+07	1.3637e+07	12965628	1.19608e+07	9.38233e+06	1.21209e+07	1.25359e+07	1.31613e+07	1.2307e+07
High	XP_022658484.1	uncharacterized protein LOC111249193 [Varroa destructor]	0	FALSE	287.754	76	16	566	6	1	286	30	1518.15	16	-3.32	0.903025	1.53636e+09	1.70937e+09	1.73175e+09	2.27308e+09	2.30399e+09	1.55312e+09	1.35231e+09	1.1936e+09	4.90414e+08	4.94258e+08	4.28853e+08	3.92599e+08	3.40797e+08	3.39917e+08	3.18376e+08	2.90653e+08
High	XP_022661718.1	sarcalumenin-like isoform X1 [Varroa destructor]	0	FALSE	287.616	37	33	388	33	1	875	97.6	1053.46	38	-4.84	0.997268	7.49148e+08	8.44385e+08	7.78508e+08	1.15807e+09	1.2317e+09	8.7506e+08	7.88524e+08	6.81486e+08	2.39148e+08	2.44084e+08	1.92768e+08	1.99967e+08	1.82159e+08	1.91494e+08	185574379	1.65837e+08
High	XP_022653294.1	pro-resilin-like [Varroa destructor]	0	FALSE	284.216	84	11	771	8	1	134	14.1	2089.95	0	-5.65	0.940027	1.66037e+09	1.76819e+09	2.23037e+09	3.67104e+09	3.38474e+09	2.63412e+09	1.46997e+09	1.3787e+09	5.30295e+08	5.11529e+08	5.52682e+08	6.34372e+08	5.00886e+08	5.76936e+08	3.46241e+08	3.35915e+08
High	XP_022665166.1	protein Skeletor, isoforms B/C-like isoform X1 [Varroa destructor]	0	FALSE	284.024	32	24	330	24	1	957	106.1	939.06	36	-4.94	0.997268	5.02737e+08	5.17107e+08	5.77205e+08	7.93923e+08	9.26216e+08	7.06028e+08	5.39786e+08	5.32965e+08	160426578	1.49349e+08	142837767	1.37018e+08	1.36921e+08	1.54465e+08	1.26924e+08	1.29592e+08
High	XP_022664689.1	cuticle protein-like [Varroa destructor]	0	FALSE	283.891	76	24	506	24	1	293	31.3	1359.63	0	0.16	0.00661173	4.01442e+08	4.56171e+08	5.57799e+08	6.61672e+08	5.7915e+08	4.0898e+08	3.90935e+08	3.59734e+08	1.27841e+08	1.31476e+08	1.3786e+08	1.14061e+08	8.54615e+07	8.9118e+07	9.17746e+07	8.72498e+07
High	MSTRG.5021.4.orf1	complete:592-1581 strand:+	0	FALSE	283.875	72	22	340	22	1	329	37.8	1162.57	28	-4.82	0.997268	7.97318e+08	8.65912e+08	9.77354e+08	1.37182e+09	1.82032e+09	1.3708e+09	1.17008e+09	1.07274e+09	2.54372e+08	2.50341e+08	2.41987e+08	2.36947e+08	2.69238e+08	3.00076e+08	2.75443e+08	2.61297e+08
High	XP_022653346.1	adult-specific rigid cuticular protein 15.7-like [Varroa destructor]	0	FALSE	281.579	79	16	585	13	1	155	15.2	2044.42	16	-1.42	0.13228	2.39532e+09	2.78118e+09	2.62377e+09	3.26064e+09	3.3041e+09	2.09861e+09	2.43812e+09	2.34321e+09	7.65176e+08	8.04692e+08	6.50233e+08	5.63419e+08	4.88882e+08	4.59607e+08	5.74178e+08	5.70959e+08
High	XP_022650420.1	probable isocitrate dehydrogenase [NAD] subunit alpha, mitochondrial [Varroa destructor]	0	FALSE	275.881	56	23	580	23	1	354	38.4	1640.45	26	-2.18	0.374953	1.86442e+09	2.03974e+09	2.31199e+09	3.05768e+09	2.81096e+09	2.0516e+09	1.87858e+09	1.85749e+09	5.95241e+08	5.89742e+08	5.72651e+08	5.28062e+08	4.15748e+08	4.49001e+08	4.42229e+08	4.52256e+08
High	MSTRG.14211.2.orf1	complete:84-878 strand:+	0	FALSE	274.427	78	18	480	18	1	264	30	1360.02	26	-3.09	0.83814	7.0987e+08	6.89998e+08	7.24378e+08	1.16188e+09	1.16697e+09	8.53515e+08	7.41366e+08	6.86078e+08	2.26534e+08	1.99387e+08	1.79177e+08	2.00663e+08	1.72561e+08	1.86781e+08	1.74512e+08	1.67023e+08
High	XP_022659202.1	peroxidase-like isoform X1 [Varroa destructor]	0	FALSE	272.537	64	28	410	28	1	706	79.3	889.88	38	1.22	0.000435994	1.03655e+08	1.23445e+08	8.87032e+07	1.39671e+08	1.31035e+08	9.39585e+07	1.18183e+08	1.05329e+08	3.23837e+07	3.48796e+07	2.12274e+07	2.3646e+07	1.90093e+07	1.99776e+07	2.72603e+07	2.49565e+07
High	XP_022666874.1	glycogen phosphorylase-like [Varroa destructor]	0	FALSE	270.516	44	29	296	29	1	847	97.5	808.43	0	-5.16	0.981233	5.55124e+08	5.89382e+08	6.75316e+08	7.42947e+08	9.74822e+08	7.01931e+08	5.84891e+08	6.2026e+08	1.77185e+08	1.704e+08	1.6722e+08	1.28299e+08	1.44132e+08	1.53639e+08	1.37622e+08	1.50967e+08
High	XP_022643449.1	2,3-bisphosphoglycerate-independent phosphoglycerate mutase-like isoform X1 [Varroa destructor]	0	FALSE	269.902	59	24	318	24	1	570	63	947.75	33	-4.04	0.984713	7.50179e+08	8.46053e+08	1.06163e+09	1.44197e+09	1.27042e+09	1.05072e+09	7.12282e+08	6.9942e+08	2.39184e+08	2.44488e+08	2.62875e+08	2.48963e+08	1.87815e+08	2.29895e+08	1.67475e+08	1.70123e+08
High	XP_022660123.1	adult-specific rigid cuticular protein 15.5-like [Varroa destructor]	0	FALSE	267.357	84	13	457	13	1	153	16.1	1515.72	0	-4.1	0.990676	2.56406e+09	2.78382e+09	3.20557e+09	4.66767e+09	5.28546e+09	3.52854e+09	2.10282e+09	2.16758e+09	8.19099e+08	8.05523e+08	7.94344e+08	8.06604e+08	7.82202e+08	7.72907e+08	4.95219e+08	5.28123e+08
High	XP_022657280.1	dihydropyrimidinase-like isoform X4 [Varroa destructor]	0	FALSE	266.547	65	26	291	26	1	593	64.5	819.76	36	-3.25	0.891922	4.94323e+08	5.00825e+08	5.52928e+08	6.96088e+08	6.82792e+08	5.06367e+08	4.18222e+08	4.01473e+08	1.57449e+08	1.44479e+08	1.36713e+08	1.20058e+08	1.00851e+08	1.10572e+08	9.81738e+07	9.74815e+07
High	XP_022650762.1	peroxidase-like isoform X3 [Varroa destructor]	0	FALSE	265.207	50	33	287	33	1	732	83.8	654.78	37	2.83	2.20407e-06	2.39613e+07	2.35058e+07	3.27594e+07	3.79821e+07	4.65816e+07	2.97355e+07	2.2787e+07	1.71352e+07	6.39997e+06	5.86932e+06	7.15834e+06	5.94269e+06	6.40279e+06	5.8022e+06	4.54147e+06	3.42775e+06
High	XP_022670275.1	laminin subunit gamma-1-like isoform X1 [Varroa destructor]	0	FALSE	264.015	24	35	258	35	1	1637	184.8	700.94	38	-4.41	0.997268	7.07647e+08	7.45247e+08	7.8792e+08	6.36646e+08	6.99272e+08	6.60894e+08	5.45704e+08	6.09562e+08	2.25876e+08	2.15518e+08	1.94949e+08	1.09839e+08	1.03285e+08	1.44375e+08	1.28268e+08	1.48333e+08
High	XP_022670463.1	transketolase-like protein 2 [Varroa destructor]	0	FALSE	263.133	69	30	340	30	1	614	66.1	938.8	25	-3.53	0.939996	5.61086e+08	6.42977e+08	7.0353e+08	9.31675e+08	1.16541e+09	9.19948e+08	6.42579e+08	6.22245e+08	1.78836e+08	1.85671e+08	1.74049e+08	1.60734e+08	1.72228e+08	2.01202e+08	1.51076e+08	1.51304e+08
High	XP_022663451.1	succinate--CoA ligase [ADP/GDP-forming] subunit alpha, mitochondrial-like [Varroa destructor]	0	FALSE	262.908	62	21	387	21	1	326	34.4	1242.11	23	-1.41	0.129366	7.31985e+08	8.16358e+08	1.01331e+09	1.32654e+09	1.21578e+09	9.21402e+08	5.90852e+08	6.10242e+08	2.33437e+08	2.35853e+08	2.50851e+08	2.28987e+08	1.79742e+08	2.01479e+08	1.38854e+08	1.48292e+08
High	XP_022656962.1	hydroxyacyl-coenzyme A dehydrogenase, mitochondrial-like [Varroa destructor]	0	FALSE	261.456	69	24	270	24	1	310	33.7	777.08	28	-4.78	0.997268	7.42664e+08	7.374e+08	7.47478e+08	1.07816e+09	1.17087e+09	7.57123e+08	7.90299e+08	7.41081e+08	2.37067e+08	2.13291e+08	1.85045e+08	1.86113e+08	1.73122e+08	1.65607e+08	1.85988e+08	1.80391e+08
High	XP_022658647.1	adhesive plaque matrix protein-like isoform X1 [Varroa destructor]	0	FALSE	258.697	67	22	703	1	1	520	56.7	958.18	35	0.48	0.00313849	1.89142e+08	2.03758e+08	2.13849e+08	2.60128e+08	2.8939e+08	2.01856e+08	2.03454e+08	1.80171e+08	5.96496e+07	5.81836e+07	5.23018e+07	4.46059e+07	4.24269e+07	4.37274e+07	4.73751e+07	4.32754e+07
High	XP_022659156.1	probable phosphoglycerate kinase [Varroa destructor]	0	FALSE	258.558	82	33	422	33	1	416	44.1	1162.5	37	-4.15	0.997268	1.45184e+09	1.56882e+09	1.73984e+09	2.38548e+09	2.63096e+09	1.95814e+09	1.47831e+09	1.44989e+09	4.63523e+08	4.53594e+08	4.30869e+08	4.11998e+08	3.89115e+08	4.28691e+08	3.47874e+08	3.5307e+08
High	XP_022655955.1	annexin A4-like isoform X2 [Varroa destructor]	0	FALSE	256.48	80	23	313	1	1	314	35	886.28	1	-6.64	1.72029e-16	1.80953e+07	163872	2.68957e+07	4.07103e+07	3.37566e+07	2.28932e+07	123544	2.30171e+07	5.78172e+06		6.6662e+06	7.03537e+06	4995932	5015386		5609513
High	XP_022655947.1	annexin A13-like isoform X1 [Varroa destructor]	0	FALSE	254.951	78	23	318	1	1	323	36.1	899.29	33	-3.21	0.891922	8.11872e+08	7.98162e+08	9.88755e+08	1.15712e+09	1.26927e+09	9.49174e+08	6.74633e+08	7.18144e+08	2.59007e+08	2.30625e+08	2.44813e+08	1.99615e+08	1.87621e+08	2.075e+08	1.58584e+08	1.74651e+08
High	XP_022658649.1	DNA-directed RNA polymerase II subunit RPB1-like isoform X3 [Varroa destructor]	0	FALSE	252.218	78	22	695	1	1	449	48.7	915.09	0	-0.59	0.013554	226524	4.07007e+06	5.89825e+06	5.12505e+06	1.15164e+07	1.17486e+07	1.11182e+07	1.52089e+07		1116667	1.37785e+06	845298	1.6759e+06	2.52812e+06	2.61114e+06	3.70656e+06
High	XP_022665322.1	fatty acid-binding protein homolog 5-like [Varroa destructor]	0	FALSE	251.736	68	21	422	19	1	136	15.6	1309.86	24	-6.13	0.821976	1.35212e+09	1.55323e+09	1.93503e+09	2.77661e+09	2.83114e+09	2.1402e+09	1.43015e+09	1.297e+09	4.31815e+08	4.49392e+08	4.79513e+08	4.79757e+08	4.18868e+08	4.68731e+08	3.36775e+08	3.15905e+08
High	XP_022648461.1	ATP synthase subunit gamma, mitochondrial-like [Varroa destructor]	0	FALSE	250.756	73	20	385	20	1	292	31.8	1152.51	17	-2.85	0.733637	7.33606e+08	8.12332e+08	7.60798e+08	1.04038e+09	1.39427e+09	8.30619e+08	6.97661e+08	7.30474e+08	2.3406e+08	2.34895e+08	1.88406e+08	1.79625e+08	206253260	1.81786e+08	1.64099e+08	1.77895e+08
High	XP_022671310.1	uncharacterized protein LOC111254590 isoform X1 [Varroa destructor]	0	FALSE	249.721	72	15	281	15	1	256	26.3	900.86	20	-4.49	0.997852	6.23447e+08	6.35876e+08	6.20166e+08	8.29194e+08	7.21906e+08	5.6319e+08	4.67429e+08	4.51123e+08	1.98973e+08	183811474	1.53553e+08	1.43236e+08	1.0672e+08	1.23282e+08	1.09944e+08	1.09699e+08
High	XP_022650957.1	pyruvate carboxylase, mitochondrial-like [Varroa destructor]	0	FALSE	249.528	33	26	332	26	1	1177	130.6	890.56	12	-5.42	0.965192	2.89482e+08	3.00444e+08	3.22509e+08	4.51207e+08	4.63974e+08	3.6123e+08	3.08015e+08	2.97494e+08	9.22242e+07	8.68159e+07	7.97929e+07	7.78373e+07	6.85131e+07	7.89358e+07	7.23557e+07	7.2274e+07
High	XP_022652407.1	dipeptidyl peptidase 3-like isoform X1 [Varroa destructor]	0	FALSE	249.027	40	32	338	32	1	909	102.7	818.18	39	-5.17	0.978852	5.24993e+08	5.84669e+08	6.01534e+08	7.82207e+08	9.06256e+08	6.801e+08	5.69006e+08	5.44047e+08	1.67321e+08	1.68918e+08	1.48848e+08	1.3498e+08	1.33949e+08	1.48733e+08	1.33772e+08	1.32345e+08
High	XP_022649351.1	V-type proton ATPase subunit B [Varroa destructor]	0	FALSE	246.3	54	21	396	21	1	512	56.8	893.93	0	-3.64	0.953543	2.57309e+08	2.92039e+08	2.83656e+08	3.59534e+08	3.93095e+08	3.16986e+08	2.51594e+08	2.42186e+08	8.20276e+07	8.43088e+07	6.99039e+07	6.1946e+07	5.80546e+07	6.93126e+07	5.91178e+07	5.87886e+07
High	XP_022643336.1	uncharacterized protein LOC111242789 isoform X1 [Varroa destructor]	0	FALSE	245.913	49	35	361	35	1	720	82.1	991.26	38	0.72	0.00170348	2.78653e+08	2.74277e+08	3.1483e+08	3.36729e+08	2.94536e+08	2.45144e+08	2.47813e+08	2.50633e+08	8.84783e+07	7.88203e+07	7.76158e+07	5.78004e+07	4.3224e+07	5.32054e+07	5.80136e+07	6.07349e+07
High	5MUP	B Chain B, VP2	0	FALSE	245.664	67	18	395	3	1	253	28.3	1189.14	3	0.67	0.00118935	215375	368011	3.18192e+06	365873	6.23485e+06	2.25617e+06	1.61414e+07	9.50916e+06			750395		883837	436171	3.73215e+06	2.24541e+06
High	MSTRG.7397.1.orf1	complete:368-1045 strand:+	0	FALSE	244.91	82	13	443	5	1	225	22.7	1544.51	0	0.2	0.00239024	5.04824e+07	5.72145e+07	6.90233e+07	4.14675e+06	6.58533e+07	5.42738e+07	4.90593e+07	4.46121e+07	1.59726e+07	16383227	1.70554e+07	607655	9.69529e+06	1.1817e+07	1.1525e+07	1.08294e+07
High	XP_022667545.1	glycerol-3-phosphate dehydrogenase, mitochondrial-like isoform X1 [Varroa destructor]	0	FALSE	244.494	43	26	322	26	1	736	81.7	903.28	34	-3.79	0.965192	6.11812e+08	6.74157e+08	6.96902e+08	8.84277e+08	9.35082e+08	7.40599e+08	5.5496e+08	5.30812e+08	1.95282e+08	1.94842e+08	1.72469e+08	1.52594e+08	1.38256e+08	1.62048e+08	1.30538e+08	1.29095e+08
High	XP_022668190.1	troponin I-like isoform X1 [Varroa destructor]	0	FALSE	241.951	46	19	278	19	1	218	25.1	760.93	26	-4.36	0.997268	9.8238e+08	9.641e+08	1.38166e+09	1.13439e+09	1.21277e+09	1.0005e+09	7.93293e+08	7.58563e+08	3.1368e+08	2.78804e+08	3.42267e+08	1.9593e+08	1.79358e+08	218969041	1.86715e+08	1.84724e+08
High	XP_022666114.1	hemicentin-1-like [Varroa destructor]	0	FALSE	239.208	66	25	255	25	1	434	47.8	756.72	25	-3.76	0.965192	6.05739e+08	6.44322e+08	7.64923e+08	1.12876e+09	1.16014e+09	8.73017e+08	5.78872e+08	6.25525e+08	1.93261e+08	1.86068e+08	1.89418e+08	1.94797e+08	1.71534e+08	1.91023e+08	1.36101e+08	1.52159e+08
High	XP_022648447.1	glutathione S-transferase Mu 1-like [Varroa destructor]	0	FALSE	233.577	66	23	402	23	1	242	28.3	1131.31	21	-5.31	0.974385	1.92252e+09	2.1247e+09	2.44905e+09	3.32059e+09	4.41561e+09	3.38829e+09	2.06858e+09	2.09077e+09	6.14073e+08	6.14564e+08	6.06877e+08	5.73611e+08	6.53355e+08	7.42044e+08	4.86972e+08	5.09244e+08
High	XP_022646285.1	histone H2A-like [Varroa destructor]	0	FALSE	232.98	66	19	618	13	1	245	26.8	1491.22	29	-3.16	0.87366	2.81937e+09	3.07288e+09	3.46707e+09	4.38005e+09	3.55593e+09	2.61721e+09	2.5945e+09	2.62075e+09	9.00625e+08	8.89157e+08	8.59119e+08	7.56766e+08	5.26061e+08	5.73186e+08	6.11053e+08	6.38586e+08
High	XP_022669625.1	uncharacterized protein LOC111253821 [Varroa destructor]	0	FALSE	232.684	53	16	379	16	1	217	23.9	1288.15	23	-5.37	0.96668	1.11595e+09	1.2802e+09	1.58218e+09	2.14335e+09	2.34097e+09	1.74765e+09	1.24373e+09	1.1881e+09	3.56311e+08	3.70198e+08	3.92064e+08	3.70299e+08	346305426	3.82763e+08	2.92877e+08	2.8946e+08
High	APZ76640.1	saliva protein, partial [Varroa destructor]	0	FALSE	232.133	65	14	563	14	1	134	14.7	1938.69	17	-2.18	0.376869	5.53505e+09	4.13661e+09	9.13428e+09	8.11478e+09	9.10342e+09	1.18207e+10	3.58995e+09	3.77522e+09	1.76841e+09	1.19691e+09	2.26388e+09	1.40234e+09	1.34727e+09	2.58951e+09	8.45597e+08	9.20016e+08
High	XP_022652728.1	ubiquitin-like modifier-activating enzyme 1 isoform X1 [Varroa destructor]	0	FALSE	227.711	33	27	292	27	1	1157	126.8	748.2	33	-4.7	0.997852	2.80363e+08	2.68454e+08	2.70359e+08	5.56975e+08	3.83627e+08	3.70048e+08	3.6024e+08	3.47445e+08	8.91501e+07	7.72438e+07	6.67324e+07	9.61295e+07	5.66087e+07	8.07634e+07	8.46173e+07	8.44628e+07
High	XP_022649805.1	aspartate aminotransferase, mitochondrial-like [Varroa destructor]	0	FALSE	227.277	51	18	284	18	1	422	46.9	885.45	19	-3.37	0.903025	5.10714e+08	5.87945e+08	5.75346e+08	8.20626e+08	8.79902e+08	6.82655e+08	5.00529e+08	4.8819e+08	1.62807e+08	1.69705e+08	1.42428e+08	1.4166e+08	1.30067e+08	1.49412e+08	1.17728e+08	1.18672e+08
High	XP_022659854.1	involucrin-like isoform X1 [Varroa destructor]	0	FALSE	226.747	54	42	425	42	1	884	102.7	793.93	47	-4.64	0.998709	4.31638e+08	5.04829e+08	6.57461e+08	8.21043e+08	7.28498e+08	5.92508e+08	3.77646e+08	3.67432e+08	1.37333e+08	1.45684e+08	1.62753e+08	141610069	1.07554e+08	1.29518e+08	8.86759e+07	8.93075e+07
High	XP_022670644.1	MICOS complex subunit MIC60-1-like isoform X1 [Varroa destructor]	0	FALSE	225.876	44	28	315	28	1	691	76.4	805.31	36	-4.48	0.997852	4.65158e+08	5.15586e+08	5.65857e+08	8.30147e+08	7.72557e+08	5.73994e+08	5.19193e+08	4.8469e+08	1.48103e+08	1.48824e+08	1.39968e+08	1.43266e+08	1.1414e+08	1.25337e+08	1.22104e+08	1.17943e+08
High	XP_022670783.1	V-type proton ATPase catalytic subunit A-like isoform X1 [Varroa destructor]	0	FALSE	225.462	56	24	263	24	1	619	68.8	734.83	30	-5.3	0.97605	5.98027e+08	6.47131e+08	6.80328e+08	8.2636e+08	8.79517e+08	6.70052e+08	5.71163e+08	5.67023e+08	1.90896e+08	1.87126e+08	1.68468e+08	1.4262e+08	1.30063e+08	1.46529e+08	1.34391e+08	1.37942e+08
High	XP_022649065.1	neuroglian-like [Varroa destructor]	0	FALSE	223.731	36	32	293	32	1	1283	142.9	709.42	0	-3.85	0.967864	3.91678e+08	4.10204e+08	4.67682e+08	5.66907e+08	6.20838e+08	4.57305e+08	3.95765e+08	3.75217e+08	124767902	1.18399e+08	1.15586e+08	9.76797e+07	9.16833e+07	9.99012e+07	9.29592e+07	9.11809e+07
High	MSTRG.24141.1.orf1	complete:226-1029 strand:+	0	FALSE	218.768	68	23	440	23	1	267	30.7	1270.29	30	-5.91	0.893813	1.2385e+09	1.25938e+09	1.64784e+09	2.22263e+09	2.22583e+09	1.73698e+09	1.13889e+09	1.09843e+09	3.95587e+08	3.64299e+08	4.08276e+08	3.84058e+08	3.29342e+08	3.80438e+08	2.68078e+08	2.67598e+08
High	XP_022653891.1	uncharacterized protein LOC111247352 [Varroa destructor]	0	FALSE	217.504	33	11	441	8	1	364	39.2	1245.97	21	-4.86	0.997268	8.9864e+08	1.05662e+09	1.29173e+09	1.57454e+09	2.08293e+09	1.61023e+09	4.69017e+08	5.09916e+08	2.86941e+08	3.05741e+08	3.20097e+08	2.71967e+08	3.08178e+08	3.52651e+08	1.10281e+08	1.24064e+08
High	XP_022650905.1	ATP synthase subunit O, mitochondrial-like [Varroa destructor]	0	FALSE	216.594	70	18	322	18	1	211	23.1	992.72	17	-4.68	0.997852	9.39149e+08	1.05334e+09	1.09111e+09	1.52817e+09	1.37732e+09	1.05155e+09	1.00816e+09	9.55219e+08	2.99715e+08	3.04489e+08	2.70247e+08	2.63961e+08	2.03745e+08	2.30163e+08	2.37338e+08	2.32625e+08
High	XP_022646972.1	leucine-rich PPR motif-containing protein, mitochondrial-like [Varroa destructor]	0	FALSE	216.034	30	28	302	28	1	1297	146.5	670.82	0	-4.61	0.998843	2.61506e+08	2.66554e+08	2.29122e+08	3.78554e+08	4.33824e+08	3.1309e+08	2.62537e+08	2.16776e+08	8.3393e+07	7.6869e+07	5.64422e+07	6.52469e+07	6.40179e+07	6.83376e+07	6.15991e+07	5.25759e+07
High	XP_022655493.1	cytochrome c oxidase subunit 4 isoform 1, mitochondrial-like isoform X1 [Varroa destructor]	0	FALSE	215.274	42	14	485	14	1	224	25.6	1209.65	22	-5.42	0.965192	1.2496e+09	1.28653e+09	1.30243e+09	1.85974e+09	1.41163e+09	1.28041e+09	1.20686e+09	1.20754e+09	399228036	3.72179e+08	3.22692e+08	3.21317e+08	2.08792e+08	2.80405e+08	2.84214e+08	2.94097e+08
High	XP_022670864.1	peptidyl-prolyl cis-trans isomerase-like [Varroa destructor]	0	FALSE	215.192	59	21	363	21	1	258	27.2	952.82	5	-4.17	0.997268	1.38619e+09	1.50451e+09	1.65661e+09	2.27625e+09	2.06977e+09	1.86017e+09	1.39896e+09	1.31998e+09	4.42647e+08	4.35195e+08	4.10279e+08	393177456	3.06101e+08	4.07236e+08	3.29343e+08	3.21473e+08
High	XP_022659661.1	muscle LIM protein 1-like [Varroa destructor]	0	FALSE	212.823	69	8	348	7	1	114	12.6	867.55	2	-5.32	0.971837	8.9056e+08	1.07754e+09	1.17111e+09	1.56381e+09	1.76414e+09	1.3037e+09	8.88553e+08	8.84038e+08	2.84218e+08	3.11633e+08	2.90064e+08	2.70153e+08	2.60996e+08	2.85426e+08	2.09087e+08	2.15225e+08
High	XP_022650517.1	succinate--CoA ligase [ADP-forming] subunit beta, mitochondrial-like isoform X1 [Varroa destructor]	0	FALSE	212.465	57	28	346	28	1	438	47.8	835.62	32	-4.88	0.997268	8.63706e+08	1.00888e+09	1.34525e+09	1.2166e+09	1.07362e+09	1.02024e+09	8.64759e+08	8.75843e+08	2.75774e+08	2.91687e+08	3.33149e+08	2.10084e+08	1.5871e+08	2.23287e+08	2.03525e+08	2.13136e+08
High	XP_022651097.1	X-linked retinitis pigmentosa GTPase regulator-like isoform X1 [Varroa destructor]	0	FALSE	209.458	43	16	257	16	1	573	61.6	766.24	25	-4.24	0.997268	2.63817e+08	3.60908e+08	4.10978e+08	5.14573e+08	6.03495e+08	4.8488e+08	3.81826e+08	3.13152e+08	8.3893e+07	1.0411e+08	1.0161e+08	8.88069e+07	8.91809e+07	1.0603e+08	8.98031e+07	7.61192e+07
High	XP_022655023.1	ADP,ATP carrier protein 1-like [Varroa destructor]	0	FALSE	209.028	61	24	427	16	1	303	33.2	1153.84	0	-3.33	0.903025	4.18717e+08	6.04234e+08	6.49745e+08	8.08637e+08	1.03713e+09	7.54676e+08	5.2287e+08	5.10813e+08	1.33541e+08	1.74627e+08	1.60827e+08	1.39625e+08	1.5341e+08	1.65144e+08	1.22961e+08	1.24302e+08
High	XP_022666610.1	uncharacterized protein LOC111252649 isoform X1 [Varroa destructor]	0	FALSE	208.787	74	21	380	21	1	263	29.4	1047.76	16	-1.91	0.269068	4.29966e+08	4.46084e+08	4.59771e+08	6.37813e+08	5.61471e+08	3.96539e+08	3.89734e+08	3.90498e+08	1.37018e+08	1.28804e+08	1.13661e+08	1.10073e+08	8.29847e+07	8.66634e+07	9.14666e+07	9.49635e+07
High	XP_022668049.1	NADH-ubiquinone oxidoreductase 49 kDa subunit-like [Varroa destructor]	0	FALSE	208.263	43	19	277	5	1	467	53.6	782.1	15	-5.79	0.908843	6.34516e+08	6.80642e+08	7.19249e+08	9.66015e+08	1.06396e+09	7.79085e+08	6.65719e+08	6.31299e+08	2.02639e+08	1.96953e+08	178179459	1.66867e+08	1.57397e+08	1.7063e+08	1.5675e+08	1.5373e+08
High	XP_022667207.1	thioredoxin reductase 2, mitochondrial-like isoform X1 [Varroa destructor]	0	FALSE	206.06	55	16	192	16	1	527	57.7	670.88	18	-5.37	0.96668	2.12309e+08	2.52902e+08	2.77734e+08	3.5149e+08	4.99532e+08	3.13525e+08	2.20119e+08	2.22565e+08	6.77025e+07	7.30247e+07	6.87552e+07	6.06299e+07	7.38603e+07	6.85735e+07	5.17388e+07	5.40871e+07
High	XP_022660099.1	ice-structuring glycoprotein-like [Varroa destructor]	0	FALSE	205.712	56	22	286	22	1	545	54.3	1160.17	0	1.14	0.000548	2.14157e+08	2.11707e+08	2.25325e+08	3.24447e+08	2.32844e+08	1.79174e+08	2.12163e+08	2.03237e+08	6.79903e+07	6.09019e+07	5.54403e+07	5.58816e+07	3.43238e+07	3.90106e+07	4.97048e+07	4.92479e+07
High	XP_022650615.1	uncharacterized protein LOC111245898 [Varroa destructor]	0	FALSE	202.332	83	22	534	22	1	172	20.1	1453.47	22	-5.22	0.978775	4.73628e+09	4.93184e+09	5.62653e+09	6.50944e+09	6.31988e+09	5.26203e+09	4.58608e+09	4.38528e+09	1.51312e+09	1.42719e+09	1.3944e+09	1.12491e+09	9.35256e+08	1.15261e+09	1.08025e+09	1.06865e+09
High	XP_022655741.1	dihydrolipoyl dehydrogenase, mitochondrial-like [Varroa destructor]	0	FALSE	201.432	48	22	271	22	1	499	53.1	924.86	0	-2.96	0.775553	1.26677e+09	1.35867e+09	1.59998e+09	2.15993e+09	2.00959e+09	1.53881e+09	1.13159e+09	1.07338e+09	4.04484e+08	3.92778e+08	3.9625e+08	3.73069e+08	2.97234e+08	3.36804e+08	2.66374e+08	2.61311e+08
High	XP_022666531.1	clathrin heavy chain 1-like [Varroa destructor]	0	FALSE	200.579	21	27	217	27	1	1700	192.7	574.32	0	-5.19	0.978775	1.18341e+08	1.60511e+08	1.29022e+08	1.81677e+08	2.39435e+08	2.17762e+08	1.34348e+08	1.38261e+08	3.74855e+07	4.63359e+07	3.17572e+07	3.12465e+07	3.53622e+07	4.76297e+07	3.1548e+07	3.35472e+07
High	XP_022649016.1	uncharacterized protein LOC111245225 [Varroa destructor]	0	FALSE	199.254	47	25	266	25	1	682	76.8	600.7	27	-4.74	0.997268	2.08631e+08	2.56984e+08	2.68961e+08	2.76908e+08	3.72914e+08	2.87565e+08	2.26317e+08	2.41749e+08	6.63161e+07	7.41705e+07	6.64414e+07	4.77694e+07	5.50391e+07	6.28364e+07	5.31407e+07	5.87642e+07
High	XP_022659790.1	nidogen-1-like [Varroa destructor]	0	FALSE	198.721	32	27	301	27	1	1138	125.2	783.21	0	-3.82	0.96668	3.61053e+08	4.00206e+08	4.29146e+08	5.63924e+08	6.04196e+08	4.41072e+08	3.47475e+08	3.60055e+08	1.14887e+08	1.1546e+08	1.06137e+08	9.72088e+07	8.92524e+07	9.62775e+07	8.1504e+07	8.74306e+07
High	XP_022646592.1	laminin subunit alpha-1-like isoform X1 [Varroa destructor]	0	FALSE	198.109	13	32	254	32	1	3200	358.7	577.37	34	-4.31	0.997268	2.21095e+08	2.55286e+08	2.89541e+08	3.51491e+08	3.71151e+08	2.73424e+08	2.11775e+08	2.03825e+08	7.03458e+07	7.36429e+07	7.14874e+07	6.05488e+07	5.47354e+07	5.95936e+07	4.97101e+07	4.94465e+07
High	XP_022647564.1	rab GDP dissociation inhibitor beta-like [Varroa destructor]	0	FALSE	197.736	64	25	253	25	1	443	49.9	800.08	0	-5.4	0.965192	6.02293e+08	6.34791e+08	7.07891e+08	9.35686e+08	1.09415e+09	8.98549e+08	6.28039e+08	6.25941e+08	1.923e+08	1.83505e+08	1.75217e+08	1.61537e+08	1.61786e+08	1.96736e+08	1.4782e+08	1.52403e+08
High	XP_022662055.1	hypoxia up-regulated protein 1-like [Varroa destructor]	0	FALSE	194.977	43	31	217	31	1	962	107.9	529.41	0	-5.04	0.997268	2.56062e+08	2.95948e+08	2.85491e+08	4.071e+08	4.16858e+08	2.92195e+08	2.66107e+08	2.68074e+08	8.15884e+07	8.54328e+07	7.05094e+07	7.01982e+07	6.15237e+07	6.37618e+07	6.25228e+07	6.5192e+07
High	XP_022654717.1	peroxiredoxin-2-like [Varroa destructor]	0	FALSE	194.714	63	19	327	19	1	229	25.2	850.15	0	-3.91	0.978621	7.46042e+08	8.44856e+08	8.93689e+08	1.38655e+09	1.41185e+09	1.00661e+09	8.17174e+08	8.22392e+08	2.38139e+08	2.44257e+08	2.21296e+08	2.39465e+08	2.08842e+08	2.2037e+08	1.92253e+08	2.00267e+08
High	XP_022645011.1	heat shock 70 kDa protein 1-like [Varroa destructor]	0	FALSE	194.309	13	13	531	1	1	657	72.2	1635.94	0	-6.64	1.72029e-16	1.1983e+07	1.53097e+07	3.27052e+07	3.76955e+07	4.98483e+07	2.58549e+07	1.42339e+07	9.91354e+06	3828743	4430541	8106105	6.51436e+06	7377492	5664212	3.35302e+06	2.41604e+06
High	XP_022656524.1	triosephosphate isomerase-like [Varroa destructor]	0	FALSE	193.942	82	18	265	18	1	249	27.1	832.81	0	-0.81	0.0474488	1.13503e+09	1.31409e+09	1.27798e+09	1.83261e+09	2.04246e+09	1.32796e+09	1.36715e+09	1.25037e+09	3.62285e+08	3.79873e+08	3.16401e+08	3.16555e+08	3.02097e+08	2.90593e+08	3.21757e+08	3.04424e+08
High	XP_022653151.1	tropomodulin-like isoform X1 [Varroa destructor]	0	FALSE	193.829	55	15	218	14	1	404	45.3	694.31	23	-5.24	0.978775	2.25464e+08	2.61525e+08	2.96583e+08	4.24443e+08	4.92231e+08	3.44012e+08	2.15958e+08	2.16985e+08	7.16861e+07	7.52729e+07	7.33817e+07	7.32302e+07	7.27476e+07	7.52427e+07	5.06703e+07	52668870
High	XP_022657802.1	cytochrome c oxidase subunit 5B, mitochondrial-like [Varroa destructor]	0	FALSE	193.294	44	12	225	12	1	124	14.1	801.76	0	-6.64	1.72029e-16	1.2801e+09	1.41696e+09	1.36923e+09	1.95852e+09	1.8691e+09	1.34441e+09	1.01012e+09	1.00454e+09	4.08942e+08	4.10032e+08	3.39284e+08	3.38408e+08	2.76582e+08	2.94432e+08	2.3791e+08	2.44762e+08
High	XP_022650404.1	Na(+)/H(+) exchange regulatory cofactor NHE-RF2-like isoform X1 [Varroa destructor]	0	FALSE	192.936	44	19	211	19	1	604	67.2	522.44	27	-5.58	0.952904	2.15664e+08	2.75977e+08	2.82634e+08	4.1107e+08	3.95074e+08	2.77923e+08	2.04452e+08	1.8557e+08	6.87778e+07	7.97145e+07	6.98513e+07	7.09199e+07	5.83371e+07	6.07431e+07	4.79787e+07	4.50333e+07
High	XP_022659632.1	T-complex protein 1 subunit beta-like [Varroa destructor]	0	FALSE	192.478	48	19	189	19	1	536	57.9	594.36	15	-4	0.978775	1.90798e+08	2.08233e+08	2.42586e+08	3.10336e+08	3.58515e+08	2.5359e+08	1.96843e+08	1.94215e+08	6.07438e+07	5.99824e+07	5.99332e+07	5.34983e+07	5.29289e+07	5.53689e+07	4.62873e+07	4.72611e+07
High	MSTRG.18501.3.orf1	incomplete_5prime:2-1255 strand:+	0	FALSE	192.082	44	15	308	15	1	417	45.2	838.31	27	-2.18	0.374953	5.32006e+08	6.04451e+08	6.85725e+08	7.93281e+08	8.26786e+08	7.59665e+08	5.92548e+08	5.91409e+08	1.69394e+08	1.74583e+08	1.69741e+08	1.36868e+08	1.22169e+08	1.66166e+08	1.39343e+08	1.43858e+08
High	XP_022665128.1	LOW QUALITY PROTEIN: ryanodine receptor-like [Varroa destructor]	0	FALSE	190.765	12	36	193	36	1	5165	581.4	358.3	2	-4.21	0.997268	9.45509e+07	1.02995e+08	1.21535e+08	1.28642e+08	1.91779e+08	1.54491e+08	1.21015e+08	1.0167e+08	2.98163e+07	2.94313e+07	2.99006e+07	2.20286e+07	28188987	3.36628e+07	2.8343e+07	2.45392e+07
High	XP_022669259.1	dynein light chain 2, cytoplasmic [Varroa destructor]	0	FALSE	189.726	51	7	264	7	1	90	10.4	687.09	0	-5.94	0.891922	2.03535e+08	2.1196e+08	2.77143e+08	3.73803e+08	3.98622e+08	2.85906e+08	2.00656e+08	2.03462e+08	6.49292e+07	6.1221e+07	6.85741e+07	6.4478e+07	5.89342e+07	6.25273e+07	4.71386e+07	4.95519e+07
High	MSTRG.13616.1.orf1	complete:27-581 strand:+	0	FALSE	189.229	82	13	336	1	1	184	18.3	935.44	0	-1.95	0.166884	7.28505e+06	1.19522e+07	2.4663e+07	2.37508e+07	3.6797e+07	1.85619e+07	1.95799e+07	1.61459e+07	2.32769e+06	3458919	6.11282e+06	4104506	5.44591e+06	4.06648e+06	4612352	3.93492e+06
High	MSTRG.4945.3.orf1	complete:82-687 strand:+	0	FALSE	188.68	71	18	317	18	1	201	22.9	841.89	30	-4.78	0.997268	2.84113e+08	3.40889e+08	4.57206e+08	6.16098e+08	6.32899e+08	4.35066e+08	3.58091e+08	3.42423e+08	9.04138e+07	9.82902e+07	1.13125e+08	1.06359e+08	9.3514e+07	9.50634e+07	8.42171e+07	8.32462e+07
High	XP_022652032.1	dihydrolipoyllysine-residue acetyltransferase component of pyruvate dehydrogenase complex, mitochondrial-like [Varroa destructor]	0	FALSE	187.188	48	23	267	23	1	490	52.4	877.65	12	-5.62	0.945174	9.20013e+08	1.04032e+09	1.20184e+09	1.69588e+09	1.45189e+09	1.14403e+09	1.07265e+09	1.03943e+09	2.9388e+08	3.00927e+08	2.97761e+08	2.92987e+08	2.1479e+08	2.50564e+08	2.52577e+08	2.53234e+08
High	XP_022669247.1	uncharacterized protein LOC111253709 [Varroa destructor]	0	FALSE	186.791	72	22	286	22	1	227	25.8	765.82	9	-5.84	0.903025	1.13865e+09	1.2717e+09	1.41667e+09	2.19019e+09	1.94602e+09	1.44341e+09	1.23065e+09	1.1453e+09	3.63673e+08	3.67928e+08	3.50993e+08	3.78438e+08	2.87933e+08	3.16096e+08	2.89862e+08	2.7902e+08
High	XP_022651773.1	calphotin-like [Varroa destructor]	0	FALSE	185.803	43	9	328	9	1	384	37.6	1171.27	0	-0.64	0.0352207	4.20063e+08	4.44895e+08	4.52495e+08	5.5125e+08	5.02409e+08	3.63285e+08	4.58981e+08	3.58809e+08	1.34092e+08	1.28644e+08	1.12009e+08	9.52062e+07	7.42722e+07	7.9426e+07	1.08023e+08	8.73129e+07
High	XP_022661938.1	tropomyosin isoform X12 [Varroa destructor]	0	FALSE	185.712	66	23	633	2	1	252	29	1932.77	2	-4.03	0.965192	1.21852e+07	1.1859e+07	2.37878e+07	2.75865e+07	2.3823e+07	2.24585e+07	1.14144e+07	1.43627e+07	3.89337e+06	3431925	5.8959e+06	4.76737e+06	3.52577e+06	4.92014e+06	2.68884e+06	3.50036e+06
High	XP_022648844.1	hsc70-interacting protein-like [Varroa destructor]	0	FALSE	185.234	55	17	237	17	1	362	39.5	629.47	15	-4.4	0.997268	3.71521e+08	4.0192e+08	4.93829e+08	6.84565e+08	5.99739e+08	4.65351e+08	3.7333e+08	3.77434e+08	1.18484e+08	1.16e+08	1.22255e+08	1.18162e+08	8.85813e+07	1.01777e+08	8.77827e+07	9.17734e+07
High	XP_022655635.1	uncharacterized protein LOC111248113 isoform X1 [Varroa destructor]	0	FALSE	185.159	75	12	408	12	1	194	20.7	1096.83	11	-3.23	0.891922	4.42986e+08	5.53691e+08	4.88611e+08	6.50117e+08	5.76854e+08	4.53673e+08	4.25534e+08	4.10185e+08	1.41249e+08	1.60154e+08	1.20965e+08	1.12221e+08	8.52723e+07	9.92491e+07	9.99894e+07	9.97835e+07
High	XP_022656163.1	succinate--CoA ligase [GDP-forming] subunit beta, mitochondrial-like [Varroa destructor]	0	FALSE	183.906	49	19	189	19	1	419	45.6	526.73	0	-5.68	0.939996	3.4855e+08	3.4376e+08	3.7287e+08	4.48625e+08	5.10318e+08	3.72911e+08	3.40611e+08	3.40085e+08	1.11294e+08	9.93707e+07	9.23278e+07	7.74431e+07	7.54791e+07	81604197	8.01582e+07	8.28469e+07
High	XP_022672637.1	torsin-1A-like isoform X2 [Varroa destructor]	0	FALSE	182.267	52	21	225	21	1	365	41	645.29	24	-2.81	0.713347	4.31234e+08	4.46318e+08	4.70972e+08	6.16735e+08	7.02163e+08	5.38285e+08	4.09698e+08	4.19432e+08	1.37497e+08	1.28953e+08	1.16395e+08	1.06332e+08	1.03731e+08	1.17627e+08	9.62809e+07	1.01919e+08
High	XP_022663188.1	14-3-3 protein zeta-like [Varroa destructor]	0	FALSE	181.992	71	19	266	16	1	245	27.7	730.51	21	-4.88	0.997268	9.0287e+08	8.15706e+08	1.08179e+09	1.38834e+09	1.37559e+09	1.13627e+09	7.81074e+08	7.78781e+08	2.88188e+08	2.35676e+08	2.67855e+08	2.39742e+08	2.03424e+08	2.48756e+08	1.83892e+08	1.89606e+08
High	XP_022652627.1	pyruvate dehydrogenase E1 component subunit alpha, mitochondrial-like [Varroa destructor]	0	FALSE	181.615	53	22	239	22	1	394	43.6	661.42	11	-4.72	0.997852	4.86335e+08	6.50325e+08	7.49132e+08	8.90884e+08	1.02512e+09	6.90109e+08	5.75434e+08	5.94908e+08	1.55269e+08	1.88034e+08	1.85563e+08	1.53772e+08	1.51582e+08	1.51028e+08	1.35465e+08	1.44766e+08
High	XP_022649177.1	vacuolar protein sorting-associated protein 13-like isoform X1 [Varroa destructor]	0	FALSE	181.308	17	30	152	30	1	3341	373	396.38	32	-4.22	0.988516	9.86347e+07	9.55339e+07	9.40429e+07	1.20688e+08	1.78414e+08	1.20029e+08	9.63472e+07	8.07521e+07	3.1325e+07	2.73511e+07	2.29411e+07	2.06049e+07	2.62859e+07	2.60646e+07	2.25299e+07	1.93438e+07
High	XP_022664342.1	dihydrolipoyllysine-residue succinyltransferase component of 2-oxoglutarate dehydrogenase complex, mitochondrial-like [Varroa destructor]	0	FALSE	180.362	52	16	282	16	1	448	48.2	711.91	0	-4.58	0.998843	8.62926e+08	9.4305e+08	9.88363e+08	1.4206e+09	1.27748e+09	9.11305e+08	9.35358e+08	9.06761e+08	2.75539e+08	2.72712e+08	2.44778e+08	2.45358e+08	1.88964e+08	1.99455e+08	2.2022e+08	2.20793e+08
High	XP_022657950.1	extensin-2-like isoform X1 [Varroa destructor]	0	FALSE	179.251	42	13	250	13	1	603	64.9	576.42	17	-4.96	0.997268	1.47036e+08	1.89791e+08	2.32469e+08	2.34393e+08	2.66109e+08	1.97736e+08	1.30854e+08	1.32964e+08	4.68308e+07	5.47984e+07	5.753e+07	4.04462e+07	3.93294e+07	4.31876e+07	30677100	3.23309e+07
High	XP_022660122.1	cuticle protein 14-like [Varroa destructor]	0	FALSE	178.551	73	12	234	5	1	154	16.3	806.64	2	-0.56	0.0294405	2.0333e+09	2.36362e+09	2.50571e+09	3.40591e+09	3.05215e+09	2.39135e+09	1.5183e+09	1.48363e+09	649617765	6.83974e+08	6.20993e+08	5.88584e+08	4.51693e+08	5.23849e+08	3.57572e+08	3.61497e+08
High	XP_022653248.1	adult-specific rigid cuticular protein 15.7-like [Varroa destructor]	0	FALSE	178.167	67	10	308	8	1	155	16.1	1028.21	1	-0.37	0.0206286	1.50996e+08	1.56415e+08	2.14993e+08	2.8479e+08	2.44012e+08	1.97435e+08	1.59436e+08	1.53363e+08	4.80845e+07	4.51389e+07	5.31351e+07	49146333	3.60595e+07	4.31589e+07	3.74793e+07	3.72365e+07
High	XP_022657680.1	cuticle protein 14-like [Varroa destructor]	0	FALSE	176.416	84	10	339	8	1	159	16.9	828.43	0	-2.41	0.496963	1.71746e+08	2.01233e+08	2.48973e+08	3.50612e+08	3.15922e+08	2.3471e+08	2.46497e+08	1.85985e+08	5.47044e+07	5.81586e+07	6.16606e+07	6.0452e+07	4.66609e+07	5.12068e+07	5.80111e+07	4.51743e+07
High	XP_022644543.1	uncharacterized protein LOC111243365 [Varroa destructor]	0	FALSE	175.627	74	13	316	13	1	229	24.7	945.57	16	-0.13	0.0124844	1.63124e+09	1.79679e+09	2.07631e+09	2.45541e+09	2.56423e+09	1.95368e+09	1.68231e+09	1.74453e+09	5.20855e+08	5.19709e+08	5.14333e+08	4.24152e+08	3.79319e+08	4.27777e+08	3.96064e+08	4.24945e+08
High	XP_022647560.1	glycogen debranching enzyme-like [Varroa destructor]	0	FALSE	175.421	19	17	144	17	1	1490	168.4	457.36	0	-2.6	0.332234	5.12776e+07	6.01034e+07	4.12771e+07	5.82207e+07	8.00883e+07	6.08453e+07	5.12821e+07	5.71194e+07	1.60667e+07	1.71533e+07	9.95991e+06	9.87297e+06	1.17111e+07	1.31009e+07	1.18496e+07	1.37375e+07
High	XP_022645714.1	uncharacterized protein LOC111243821 [Varroa destructor]	0	FALSE	175.268	63	14	374	14	1	163	17.8	1107.61	0	-0.65	0.0354475	4.46788e+09	5.07466e+09	7.09914e+09	9.64639e+09	9.28414e+09	7.73218e+09	4.27835e+09	3.97796e+09	1.4273e+09	1.46833e+09	1.75933e+09	1.6669e+09	1.37387e+09	1.6937e+09	1.00761e+09	9.69181e+08
High	XP_022669954.1	probable isocitrate dehydrogenase [NAD] subunit beta, mitochondrial isoform X1 [Varroa destructor]	0	FALSE	174.341	48	16	267	16	1	381	41.5	874.54	20	-5.42	0.965192	6.00818e+08	5.93621e+08	5.84564e+08	7.77583e+08	8.77121e+08	6.97538e+08	5.10993e+08	5.29117e+08	1.91656e+08	1.71684e+08	1.44752e+08	1.34289e+08	1.29747e+08	1.52691e+08	1.20257e+08	1.28907e+08
High	XP_022666453.1	fasciclin-1-like [Varroa destructor]	0	FALSE	173.02	36	17	282	17	1	685	76	610.01	0	-5.47	0.960923	2.71486e+08	2.81281e+08	2.95344e+08	3.57311e+08	3.50536e+08	2.65628e+08	2.45349e+08	2.26538e+08	8.66043e+07	8.12573e+07	7.31001e+07	6.16715e+07	5.1806e+07	5.8108e+07	5.7666e+07	5.51174e+07
High	XP_022670336.1	T-complex protein 1 subunit zeta-like [Varroa destructor]	0	FALSE	172.995	39	12	209	12	1	532	58.3	645.35	3	-3.71	0.960923	1.48439e+08	1.44364e+08	1.55173e+08	2.2612e+08	2.55983e+08	1.82289e+08	1.61232e+08	1.72205e+08	4.72297e+07	4.16468e+07	3.82688e+07	3.89771e+07	3.77657e+07	39764816	3.7872e+07	4.18719e+07
High	XP_022655226.1	phosphoglucomutase-like [Varroa destructor]	0	FALSE	172.921	47	14	152	14	1	561	60.6	529.05	0	-5	0.997268	1.75798e+08	2.03121e+08	2.13081e+08	2.80786e+08	3.00217e+08	2.35897e+08	1.95585e+08	1.91872e+08	5.60638e+07	5.86876e+07	5.26345e+07	4.84249e+07	4.43715e+07	5.15611e+07	4.59893e+07	4.67078e+07
High	XP_022665555.1	electron transfer flavoprotein subunit beta-like [Varroa destructor]	0	FALSE	172.522	82	24	216	24	1	255	27.7	623.81	0	-4.94	0.997268	1.88164e+09	1.91693e+09	1.6449e+09	1.97034e+09	1.95224e+09	1.47471e+09	1.39684e+09	1.40273e+09	6.00936e+08	5.54519e+08	4.0753e+08	3.40379e+08	2.88777e+08	3.22838e+08	3.289e+08	3.41752e+08
High	MSTRG.11233.4.orf1	complete:238-780 strand:+	0	FALSE	172.376	69	17	336	17	1	180	20.8	1056.25	23	-5.4	0.965192	1.43919e+09	1.52109e+09	1.54873e+09	2.02915e+09	1.88145e+09	1.34446e+09	1.25939e+09	1.29031e+09	4.59729e+08	4.40137e+08	3.83755e+08	3.50613e+08	2.78427e+08	2.94532e+08	2.96662e+08	3.14463e+08
High	XP_022669071.1	retinal dehydrogenase 1-like isoform X1 [Varroa destructor]	0	FALSE	172.309	40	18	201	17	1	499	54.1	643.47	22	-4.29	0.997268	2.17019e+08	2.63289e+08	2.15595e+08	3.04543e+08	3.93385e+08	2.68999e+08	2.82668e+08	2.88462e+08	6.90122e+07	7.59258e+07	5.32041e+07	5.24982e+07	5.8112e+07	5.88429e+07	6.6414e+07	7.01276e+07
High	XP_022658338.1	cytochrome c [Varroa destructor]	0	FALSE	172.011	67	15	445	2	1	108	11.8	1296.03	18	-5.86	0.903025	3.14375e+09	3.62756e+09	3.76396e+09	5.63613e+09	4.52201e+09	3.6825e+09	3.06499e+09	3.21463e+09	1.0044e+09	1.04966e+09	9.32824e+08	9.7395e+08	6.6917e+08	8.06681e+08	7.21966e+08	7.83326e+08
High	XP_022646147.1	sodium/potassium-transporting ATPase subunit alpha-B-like [Varroa destructor]	0	FALSE	171.023	8	8	240	1	1	1113	123.6	669.18	0
High	XP_022666134.1	synaptic vesicle membrane protein VAT-1 homolog-like isoform X1 [Varroa destructor]	0	FALSE	169.788	44	19	252	19	1	472	51.7	701.43	23	-3.52	0.939996	5.16863e+08	5.41652e+08	5.25796e+08	7.5822e+08	8.06591e+08	5.82319e+08	4.98854e+08	4.80881e+08	1.64879e+08	1.5656e+08	1.30092e+08	1.30841e+08	1.19193e+08	1.27418e+08	1.17281e+08	1.16937e+08
High	XP_022671356.1	14-3-3 protein zeta-like isoform X1 [Varroa destructor]	0	FALSE	166.755	57	12	280	9	1	243	27.5	581.62	13	-5.82	0.903025	1.78245e+08	1.56036e+08	2.21161e+08	2.19558e+08	2.39412e+08	3.12465e+08	1.49767e+08	1.48537e+08	5.68545e+07	4.50758e+07	5.46892e+07	3.78513e+07	3.53558e+07	6.83436e+07	3.51697e+07	3.61413e+07
High	XP_022663866.1	periaxin-like [Varroa destructor]	0	FALSE	166.264	56	31	271	31	1	1030	109	557.35	0	-3.31	0.900283	2.75771e+08	2.78104e+08	3.06384e+08	2.58424e+08	3.96427e+08	3.5428e+08	4.14958e+08	3.86348e+08	8.77409e+07	8.00406e+07	75597518	4.43597e+07	5.84133e+07	77256344	9.74626e+07	93819229
High	5L8Q	A Chain A, VP1	0	FALSE	166.261	40	12	320	1	1	258	28.6	849.39	1	-2.04	0.128794	2.47747e+07	2.58957e+07	4.70283e+07	6.00288e+07	1.95898e+07	1.49131e+07	7.29783e+07	7.71627e+07	7915890	7.49409e+06	1.16561e+07	10373907	2.89926e+06	3.26713e+06	1.71912e+07	1.88054e+07
High	XP_022670053.1	uncharacterized protein LOC111253979 isoform X1 [Varroa destructor]	0	FALSE	166.219	62	15	351	15	1	243	24.4	1005.5	18	-3.75	0.965192	5.48427e+08	5.89708e+08	5.29691e+08	7.80738e+08	7.91794e+08	6.16288e+08	4.39149e+08	4.19545e+08	175111867	1.70557e+08	1.31179e+08	1.34836e+08	1.17104e+08	1.34947e+08	1.03357e+08	1.02195e+08
High	MSTRG.17419.11.orf1	complete:184-831 strand:+	0	FALSE	165.89	67	11	270	1	1	215	22.2	786.84	0	-0.25	0.0282276	1.30937e+07	1.43587e+07	1.25574e+07	6.73839e+06	1.89935e+07	7.67979e+06	8.84908e+06	8.05912e+06	4109079	4.08192e+06	3066935	1.13934e+06	2.8003e+06	1.64404e+06	2.03907e+06	1883956
High	XP_022669227.1	protein disulfide-isomerase A6 homolog [Varroa destructor]	0	FALSE	165.725	53	20	207	20	1	442	48.8	609.66	0	-5.65	0.939996	3.04874e+08	3.55941e+08	4.01693e+08	5.99925e+08	5.51936e+08	3.75111e+08	3.98749e+08	3.64528e+08	9.72081e+07	1.02879e+08	99303279	1.03549e+08	8.15912e+07	8.18992e+07	9.38736e+07	8.86885e+07
High	XP_022673057.1	calphotin-like [Varroa destructor]	0	FALSE	165.635	70	23	235	23	1	338	34.9	773.15	0	0.63	0.00214604	1.00403e+08	1.13219e+08	1.15768e+08	9.49314e+07	8.95702e+07	7.5319e+07	1.09664e+08	1.14725e+08	3.16901e+07	3.24309e+07	2.84453e+07	1.61394e+07	1.3046e+07	1.61523e+07	2.56181e+07	2.76586e+07
High	XP_022645048.1	uncharacterized protein LOC111243552 [Varroa destructor]	0	FALSE	165.271	53	20	228	20	1	460	51.3	594.18	0	-5.47	0.960923	3.92321e+08	3.59575e+08	4.58756e+08	7.62407e+08	8.08738e+08	6.38001e+08	4.12019e+08	4.44436e+08	1.25117e+08	1.03824e+08	1.13565e+08	1.31697e+08	1.19628e+08	1.39615e+08	9.70143e+07	1.08103e+08
High	XP_022654885.1	putative aminopeptidase W07G4.4 isoform X1 [Varroa destructor]	0	FALSE	165.217	42	19	192	19	1	628	67.9	560.72	25	-4.07	0.988516	2.27223e+08	2.16491e+08	2.78038e+08	3.9292e+08	3.79081e+08	3.36401e+08	2.38195e+08	2.32151e+08	7.23177e+07	6.23324e+07	6.87118e+07	6.77788e+07	5.59885e+07	7.35232e+07	5.59153e+07	5.6295e+07
High	XP_022656514.1	protein NDRG3-like isoform X1 [Varroa destructor]	0	FALSE	164.008	37	16	204	16	1	397	44.5	608.1	20	-5.85	0.903025	3.38166e+08	3.79832e+08	3.83497e+08	5.82551e+08	6.57209e+08	5.1676e+08	4.02802e+08	3.5694e+08	1.07925e+08	1.09771e+08	9.49372e+07	1.0064e+08	9.71795e+07	1.1308e+08	9.48371e+07	8.68302e+07
High	XP_022655742.1	superoxide dismutase [Cu-Zn]-like [Varroa destructor]	0	FALSE	163.633	70	10	212	10	1	153	15.9	792.21	1	-5.5	0.958591	5.95307e+08	6.51108e+08	7.18204e+08	9.96864e+08	1.06654e+09	7.89157e+08	7.41472e+08	6.72695e+08	1.90091e+08	1.88414e+08	1.77935e+08	1.72237e+08	1.57833e+08	1.72857e+08	1.74601e+08	1.63907e+08
High	XP_022661279.1	protein D2-like isoform X5 [Varroa destructor]	0	FALSE	162.777	66	11	256	1	1	179	20.3	679.1	0	-1.8	0.549909	1.03119e+07	6.98174e+06	5.19544e+06	7.59675e+06	5.45693e+06	300474	5.1725e+06	8.28735e+06	3274648	1.99053e+06	1.26701e+06	1.30045e+06	797637		1.17531e+06	1.98299e+06
High	MSTRG.18209.8.orf1	complete:682-1401 strand:+	0	FALSE	162.749	51	11	245	1	1	239	26.8	645	15	-5.19	0.978775	3.38605e+08	3.66551e+08	5.43016e+08	7.56906e+08	9.00583e+08	6.40196e+08	3.1636e+08	3.07666e+08	1.08029e+08	1.05991e+08	1.34518e+08	1.3073e+08	1.33218e+08	1.40165e+08	7.43663e+07	7.48735e+07
High	XP_022645465.1	uncharacterized protein LOC111243734 [Varroa destructor]	0	FALSE	162.54	71	13	285	13	1	327	34.5	872.04	0	-0.31	0.0182742	2.26952e+08	2.83848e+08	2.97063e+08	4.11761e+08	3.98188e+08	2.90753e+08	2.63099e+08	2.48545e+08	7.22219e+07	8.19446e+07	7.33082e+07	7.10339e+07	5.87531e+07	6.34579e+07	6.18331e+07	6.03429e+07
High	XP_022643827.1	heat shock-related 70 kDa protein 2-like [Varroa destructor]	0	FALSE	157.094	25	17	417	8	1	653	71.5	1270.57	0	-5.54	0.971505	2.38583e+07	2.36686e+07	2.69635e+07	3.08897e+07	3.1084e+07	1.95747e+07	3.11707e+07	3.15726e+07	7.61018e+06	6.809e+06	6681478	5.31612e+06	4542112	4.24821e+06	7305665	7.6946e+06
High	XP_022665835.1	cytochrome b-c1 complex subunit Rieske, mitochondrial-like [Varroa destructor]	0	FALSE	156.524	62	17	194	17	1	275	29.6	604.61	0	-6.31	0.742123	5.56758e+08	6.07741e+08	5.92849e+08	8.90343e+08	9.09364e+08	7.12604e+08	6.16518e+08	5.88503e+08	1.77859e+08	1.75793e+08	1.46903e+08	1.53833e+08	1.34507e+08	1.56069e+08	1.45191e+08	1.43405e+08
High	XP_022646997.1	hillarin-like isoform X2 [Varroa destructor]	0	FALSE	155.813	39	18	198	1	1	706	81.9	531.64	0	-5.25	0.997022	1.71099e+07	1.63385e+07	1.1185e+07	178277	1.04109e+07	8.98146e+06	1.68634e+07	1.52429e+07	5466870	4.72827e+06	2.77225e+06		1.5408e+06	1.96763e+06	3.97245e+06	3714862
High	XP_022665601.1	venom metalloproteinase antarease-like TtrivMP_A [Varroa destructor]	0	FALSE	155.663	64	20	241	20	1	581	63.9	626.06	0	-0.01	0.00969182	1.07447e+08	1.23038e+08	1.09259e+08	1.50347e+08	1.32856e+08	9.9894e+07	1.02033e+08	8.93171e+07	3.3822e+07	3.521e+07	2.6791e+07	2.57597e+07	1.94328e+07	2.15101e+07	2.36726e+07	2.13921e+07
High	XP_022646996.1	hillarin-like isoform X1 [Varroa destructor]	0	FALSE	155.183	37	19	196	2	1	802	92.1	521.04	19	-5.12	0.987655	1.51052e+08	1.91828e+08	2.08019e+08	2.09283e+08	2.87479e+08	1.77103e+08	1.56439e+08	1.56154e+08	4.81896e+07	5.53098e+07	5.13318e+07	3.60144e+07	4.24675e+07	3.86632e+07	3.67314e+07	3.79321e+07
High	XP_022656584.1	AFG3-like protein 2 isoform X1 [Varroa destructor]	0	FALSE	154.936	33	22	151	22	1	823	91.1	415.85	27	-4.6	0.998843	1.56994e+08	1.90852e+08	2.00331e+08	3.17315e+08	3.10002e+08	2.27601e+08	1.7873e+08	1.57388e+08	4.992e+07	5.48627e+07	4.94494e+07	5.46788e+07	4.57565e+07	4.96593e+07	4.19127e+07	3.80965e+07
High	XP_022667248.1	carboxypeptidase Q-like isoform X1 [Varroa destructor]	0	FALSE	153.701	37	14	130	14	1	545	60.4	423.2	16	-5.97	0.891922	1.72015e+08	1.8654e+08	2.30616e+08	2.53871e+08	2.92454e+08	2.14679e+08	2.22568e+08	1.83783e+08	5.47829e+07	5.38207e+07	5.70648e+07	4.37263e+07	4.32153e+07	4.69287e+07	5.23691e+07	4.47371e+07
High	XP_022664134.1	T-complex protein 1 subunit eta-like isoform X1 [Varroa destructor]	0	FALSE	152.575	55	23	130	23	1	535	58.5	360.87	23	-4.34	0.997268	2.68111e+08	3.23407e+08	3.33912e+08	4.56981e+08	6.23925e+08	4.29635e+08	3.06557e+08	2.95369e+08	8.54608e+07	9.32765e+07	8.24912e+07	7.88325e+07	9.21913e+07	9.38982e+07	7.20271e+07	7.17599e+07
High	XP_022658639.1	insulin-degrading enzyme-like [Varroa destructor]	0	FALSE	152.441	31	21	195	21	1	1015	117.1	507.95	2	-5.18	0.978775	2.6445e+08	2.47753e+08	2.85855e+08	3.53071e+08	3.6729e+08	2.90995e+08	2.46e+08	2.28122e+08	8.43874e+07	7.14816e+07	7.07322e+07	6.0939e+07	5.42886e+07	6.35962e+07	5.78759e+07	5.5528e+07
High	XP_022647959.1	cinnamoyl-CoA reductase 2-like [Varroa destructor]	0	FALSE	150.126	42	13	136	13	1	356	39.7	511.63	0	-5.27	0.978775	1.54249e+08	1.57537e+08	1.77195e+08	2.60095e+08	2.70689e+08	1.97576e+08	1.39496e+08	1.47214e+08	4.90814e+07	4.54424e+07	4.38387e+07	4.48893e+07	3.99738e+07	4.32224e+07	3.27535e+07	3.57996e+07
High	XP_022650000.1	lamin Dm0-like [Varroa destructor]	0	FALSE	149.633	39	20	217	20	1	593	67.6	568.73	0	-4.82	0.997268	3.27045e+08	4.28736e+08	4.87052e+08	6.2653e+08	5.57142e+08	4.87295e+08	3.48043e+08	2.83377e+08	1.04335e+08	1.23932e+08	1.20602e+08	1.08232e+08	8.23439e+07	1.06641e+08	8.18357e+07	6.88024e+07
High	XP_022667072.1	4-aminobutyrate aminotransferase, mitochondrial-like isoform X1 [Varroa destructor]	0	FALSE	149.489	45	19	209	19	1	514	57.1	526.65	23	-5.9	0.893813	3.49358e+08	3.22091e+08	4.22093e+08	5.5399e+08	6.51171e+08	4.78259e+08	3.86401e+08	3.65665e+08	1.11551e+08	9.29634e+07	1.04551e+08	9.56552e+07	9.63222e+07	1.04705e+08	9.09628e+07	8.90607e+07
High	XP_022658137.1	glycine-rich cell wall structural protein 1.8-like [Varroa destructor]	0	FALSE	149.355	26	10	208	10	1	730	69.3	579.32	16	-5.28	0.978621	1.96782e+08	2.0598e+08	2.60818e+08	2.92109e+08	3.87847e+08	2.6259e+08	1.34884e+08	1.35744e+08	6.26721e+07	5.94297e+07	6.45465e+07	5.04125e+07	5.73544e+07	5.74328e+07	3.16794e+07	3.29999e+07
High	XP_022655667.1	glycine-rich cell wall structural protein 1.8-like [Varroa destructor]	0	FALSE	148.375	36	8	486	8	1	379	37.5	1291.01	0	0.93	0.000997963	2.47683e+08	1.73869e+08	2.29671e+08	3.29519e+08	3.43608e+08	2.54303e+08	2.14354e+08	1.89342e+08	7.88971e+07	5.01652e+07	5.66854e+07	5.67859e+07	5.07584e+07	5.55896e+07	5.02898e+07	4.59867e+07
High	XP_022658034.1	NADH dehydrogenase [ubiquinone] 1 alpha subcomplex subunit 10, mitochondrial-like [Varroa destructor]	0	FALSE	148.169	51	21	180	21	1	405	47.6	492.64	21	-4.79	0.997268	3.93901e+08	4.28224e+08	4.60066e+08	5.4439e+08	5.84893e+08	5.95249e+08	4.20159e+08	3.76857e+08	1.2557e+08	1.23878e+08	1.1387e+08	9.39881e+07	8.64512e+07	1.30316e+08	9.89225e+07	9.16549e+07
High	XP_022673181.1	LIM and SH3 domain protein 1-like [Varroa destructor]	0	FALSE	147.831	50	18	293	18	1	492	55.2	472.82	0	-4.92	0.997268	1.95664e+08	2.19902e+08	2.71254e+08	3.54377e+08	3.20587e+08	2.36309e+08	1.93966e+08	1.68193e+08	6.2381e+07	6.34022e+07	6.70518e+07	6.11448e+07	4.73029e+07	5.15959e+07	4.55425e+07	4.08057e+07
High	XP_022649326.1	muscle LIM protein 1-like [Varroa destructor]	0	FALSE	147.538	66	8	324	6	1	106	11.4	991.87	5	-6.22	0.783041	1.46683e+09	1.57061e+09	1.90356e+09	2.60139e+09	2.5215e+09	2.01013e+09	1.20182e+09	1.07813e+09	4.68509e+08	4.54399e+08	4.71666e+08	4.49531e+08	3.73069e+08	4.40286e+08	2.82986e+08	2.62583e+08
High	XP_022656964.1	cytochrome c-like [Varroa destructor]	0	FALSE	146.818	58	12	324	1	1	116	12.8	963.37	1	-5.88	0.929201	6.42076e+06	6.87216e+06	6.58543e+06	1.52873e+07	8.7989e+06	6.79253e+06	5.59472e+06	5.81962e+06	2.05153e+06	1.98877e+06	1.63222e+06	2.64188e+06	1.30223e+06	1488089	1.31792e+06	1.4183e+06
High	XP_022652984.1	plasma membrane calcium-transporting ATPase 2-like isoform X2 [Varroa destructor]	0	FALSE	146.738	24	28	180	28	1	1347	145.8	401.07	30	-4.31	0.997268	2.64695e+08	2.94663e+08	2.45441e+08	3.14918e+08	3.00026e+08	2.7345e+08	2.52426e+08	2.3583e+08	8.42872e+07	8.50725e+07	6.0506e+07	5.42208e+07	4.42561e+07	5.95947e+07	5.92667e+07	5.72494e+07
High	XP_022666943.1	pyruvate dehydrogenase protein X component, mitochondrial-like [Varroa destructor]	0	FALSE	146.478	46	15	225	15	1	465	49	601.11	0	-4.87	0.997268	2.98114e+08	3.37969e+08	3.84416e+08	4.87949e+08	4.88389e+08	3.72744e+08	2.58872e+08	2.74524e+08	9.50946e+07	9.76082e+07	9.51777e+07	84287122	7.21697e+07	8.15427e+07	6.09094e+07	6.68772e+07
High	XP_022670582.1	myosin light chain kinase, smooth muscle-like, partial [Varroa destructor]	0	FALSE	146.055	27	18	217	15	1	1217	134.9	552.48	0	-5.81	0.903625	1.32863e+08	1.50287e+08	1.46184e+08	2.24843e+08	2.10709e+08	1.59603e+08	1.29887e+08	1.32003e+08	4.23388e+07	4.34687e+07	3.62247e+07	3.87791e+07	3.11598e+07	3.49186e+07	3.04981e+07	3.20876e+07
High	XP_022661062.1	T-complex protein 1 subunit delta-like [Varroa destructor]	0	FALSE	145.998	51	18	185	18	1	541	58.3	410.27	0	-4.94	0.997268	1.53838e+08	1.51317e+08	1.66604e+08	2.08302e+08	2.51243e+08	2.03455e+08	1.571e+08	1.54704e+08	4.893e+07	4.35507e+07	4.10985e+07	3.59045e+07	3.70549e+07	4.44516e+07	3.68334e+07	3.75376e+07
High	XP_022657382.1	cytoplasmic aconitate hydratase-like isoform X1 [Varroa destructor]	0	FALSE	145.577	29	16	159	16	1	927	101.4	465.13	19	-4.97	0.997268	1.50197e+08	1.83995e+08	1.97077e+08	2.73663e+08	3.04202e+08	2.21578e+08	1.83116e+08	1.77824e+08	4.77739e+07	5.30398e+07	4.86816e+07	4.71741e+07	4.49503e+07	4.84819e+07	4.30514e+07	4.32149e+07
High	XP_022657877.1	glutamine synthetase 2 cytoplasmic-like isoform X1 [Varroa destructor]	0	FALSE	143.428	49	13	175	13	1	402	45.1	474.05	17	-2.66	0.645937	2.48269e+08	2.91993e+08	3.14939e+08	4.5116e+08	4.84001e+08	3.64346e+08	3.09144e+08	3.24629e+08	7.92337e+07	8.42806e+07	7.79019e+07	7.78636e+07	7.15508e+07	7.96259e+07	7.26677e+07	7.88856e+07
High	XP_022657927.1	zingipain-2-like [Varroa destructor]	0	FALSE	143.003	41	17	223	17	1	388	44.2	476.96	0	-6.15	0.816278	3.65202e+08	4.21028e+08	4.11109e+08	5.71047e+08	9.52479e+08	7.28015e+08	4.10739e+08	3.85807e+08	1.16633e+08	1.21795e+08	1.0185e+08	9.86185e+07	1.40891e+08	1.59355e+08	9.66765e+07	9.39391e+07
High	XP_022646251.1	6-phosphogluconate dehydrogenase, decarboxylating-like isoform X1 [Varroa destructor]	0	FALSE	142.954	40	21	186	21	1	506	55.4	453.14	21	-5.5	0.958341	2.2205e+08	2.5129e+08	2.85048e+08	3.71437e+08	5.03265e+08	3.50267e+08	2.30327e+08	2.2472e+08	7.08717e+07	7.25383e+07	7.04872e+07	6.406e+07	7.44063e+07	7.66436e+07	5.4138e+07	5.46154e+07
High	XP_022654854.1	pyrimidodiazepine synthase-like [Varroa destructor]	0	FALSE	142.331	60	16	194	16	1	238	26.7	540.58	19	-4.18	0.997268	2.26183e+08	2.54288e+08	2.9814e+08	3.97454e+08	5.28458e+08	3.73291e+08	2.73941e+08	2.63817e+08	7.21249e+07	7.3278e+07	7.37531e+07	6.86299e+07	7.80712e+07	8.16164e+07	6.42853e+07	6.41124e+07
High	XP_022660070.1	LOW QUALITY PROTEIN: troponin I-like [Varroa destructor]	0	FALSE	142.307	39	12	199	12	1	217	25.1	577.05	13	-3.8	0.965192	4.15433e+08	4.28257e+08	6.6851e+08	8.44334e+08	9.32984e+08	6.1915e+08	3.84563e+08	3.68945e+08	132678774	123864799	1.65573e+08	1.45831e+08	1.38e+08	1.35543e+08	9.05596e+07	8.99127e+07
High	XP_022646882.1	bifunctional purine biosynthesis protein PURH-like isoform X1 [Varroa destructor]	0	FALSE	141.554	50	18	159	18	1	608	66.3	424.03	17	-5.38	0.965192	2.39664e+08	2.72253e+08	3.2838e+08	4.40445e+08	5.87921e+08	4.26634e+08	3.50858e+08	3.16249e+08	7.64628e+07	7.86154e+07	8.12706e+07	7.60649e+07	8.6929e+07	9.34141e+07	8.25622e+07	7.69433e+07
High	XP_022666479.1	LOW QUALITY PROTEIN: uncharacterized protein LOC111252583 [Varroa destructor]	0	FALSE	141.497	6	16	293	16	1	4214	456.4	655.97	3	1.49	0.000196083	1.03807e+08	1.56024e+08	1.63583e+08	1.15901e+08	8.38904e+07	6.41559e+07	1.22779e+08	1.19878e+08	3.27193e+07	4.47805e+07	4.02359e+07	1.96893e+07	1.21846e+07	1.36857e+07	2.86666e+07	2.89435e+07
High	XP_022649311.1	epididymal secretory protein E1-like [Varroa destructor]	0	FALSE	141.05	72	9	288	9	1	176	19.5	446.75	6	-1.31	0.112216	8.92912e+07	1.14559e+08	1.46187e+08	1.68665e+08	2.09343e+08	1.43187e+08	9.27379e+07	1.00211e+08	2.8315e+07	3.28694e+07	3.60462e+07	2.90248e+07	3.08908e+07	3.12213e+07	2.16708e+07	2.42578e+07
High	XP_022659027.1	cAMP-dependent protein kinase type II regulatory subunit-like [Varroa destructor]	0	FALSE	140.729	48	14	247	14	1	388	43.8	489.19	4	-5.11	0.988516	2.70492e+08	2.91866e+08	2.87468e+08	4.55325e+08	5.90705e+08	3.78793e+08	2.99631e+08	2.66998e+08	8.63542e+07	8.43371e+07	7.1127e+07	7.86573e+07	8.73718e+07	8.29759e+07	7.04963e+07	6.50158e+07
High	XP_022673138.1	proline-rich extensin-like protein EPR1 [Varroa destructor]	0	FALSE	140.069	60	18	154	18	1	416	46.1	412.08	0	4.17	1.025e-08	5.15459e+06	1.85257e+06	1.79151e+06	1.9194e+06	9.57159e+06	2.01674e+06	1.52367e+06	2.88815e+06	1.12022e+06				1.1729e+06			328207
High	XP_022664511.1	NADH dehydrogenase [ubiquinone] 1 alpha subcomplex subunit 9, mitochondrial-like [Varroa destructor]	0	FALSE	139.437	53	19	217	19	1	395	44.8	608.7	19	-4.18	0.997268	5.02832e+08	4.70947e+08	5.98104e+08	6.84441e+08	6.96843e+08	5.19316e+08	4.2666e+08	4.059e+08	1.60563e+08	1.36175e+08	1.48099e+08	1.18157e+08	1.02968e+08	1.13574e+08	1.00352e+08	9.87289e+07
High	XP_022661605.1	malate dehydrogenase, cytoplasmic-like [Varroa destructor]	0	FALSE	139.034	44	13	142	13	1	333	36.1	391.64	0	-4.67	0.997852	4.20329e+08	4.36547e+08	4.40421e+08	6.07889e+08	6.97139e+08	5.10095e+08	4.80439e+08	4.66732e+08	1.34181e+08	1.26154e+08	1.08967e+08	1.04988e+08	1.03121e+08	1.11607e+08	1.1303e+08	1.13584e+08
High	XP_022645873.1	adult-specific rigid cuticular protein 15.5-like [Varroa destructor]	0	FALSE	138.499	82	11	237	10	1	164	17.4	800.46	0	-3.08	0.83657	3.07662e+08	3.28534e+08	3.45282e+08	4.56403e+08	5.26871e+08	3.79434e+08	3.35243e+08	2.84981e+08	9.81562e+07	9.50419e+07	8.5455e+07	7.8831e+07	7.78963e+07	83004900	7.89688e+07	6.93309e+07
High	XP_022669203.1	uncharacterized protein LOC111253693 [Varroa destructor]	0	FALSE	137.951	17	9	171	9	1	369	40.5	708.56	0	-3.81	0.965192	4.43254e+08	4.79494e+08	5.0655e+08	7.15771e+08	7.13656e+08	4.60497e+08	3.91969e+08	3.78921e+08	1.41552e+08	1.3865e+08	1.2545e+08	1.23629e+08	1.05579e+08	1.00783e+08	9.22729e+07	9.22276e+07
High	XP_022654882.1	succinate-semialdehyde dehydrogenase, mitochondrial-like isoform X1 [Varroa destructor]	0	FALSE	137.43	38	16	124	16	1	512	54.9	342.87	16	-4.55	0.997268	9.08888e+07	1.04591e+08	9.30744e+07	1.53598e+08	2.06804e+08	1.61569e+08	9.85449e+07	9.14868e+07	2.87644e+07	3.00486e+07	2.28779e+07	2.64178e+07	3.04913e+07	3.52335e+07	2.3105e+07	2.21278e+07
High	XP_022644688.1	aspartate aminotransferase, cytoplasmic-like [Varroa destructor]	0	FALSE	137.011	46	17	132	17	1	411	45.7	451.61	0	-4.64	0.998709	2.30519e+08	2.56791e+08	2.37081e+08	3.69287e+08	3.3811e+08	2.58346e+08	1.69263e+08	1.77684e+08	7.34287e+07	7.42132e+07	5.85837e+07	6.37255e+07	4.99892e+07	5.6467e+07	3.98061e+07	4.32021e+07
High	XP_022644515.1	vinexin-like isoform X1 [Varroa destructor]	0	FALSE	134.954	38	16	182	1	1	581	65.6	581.5	1	-6.64	1.72029e-16	7.86065e+06	8.77401e+06	8.22665e+06	1.34126e+07	1.49627e+07	7.89416e+06	7.30316e+06	8.36842e+06	2.5116e+06	2.53916e+06	2039007	2.31791e+06	2.21447e+06	1.72943e+06	1720374	2.03948e+06
High	XP_022661668.1	glycine-rich cell wall structural protein-like [Varroa destructor]	0	FALSE	134.559	40	11	344	11	1	544	50.5	821.44	18	-4.33	0.997268	1.46436e+09	1.73652e+09	1.90248e+09	2.46905e+09	2.33833e+09	1.75602e+09	1.48936e+09	1.60398e+09	4.67759e+08	5.02456e+08	4.71394e+08	4.26589e+08	3.46004e+08	3.84541e+08	3.5071e+08	3.90728e+08
High	XP_022661622.1	cuticle protein 21-like [Varroa destructor]	0	FALSE	134.523	58	8	458	8	1	152	14.2	1859.97	5	-0.99	0.0650863	2.39303e+09	2.66195e+09	2.87842e+09	4.00603e+09	2.9902e+09	2.38622e+09	2.90972e+09	2.84973e+09	7.64585e+08	7.70333e+08	7.13427e+08	6.92303e+08	4.42535e+08	5.22761e+08	6.85405e+08	6.94493e+08
High	XP_022644517.1	vinexin-like isoform X3 [Varroa destructor]	0	FALSE	134.049	38	16	175	1	1	576	65.1	561.76	16	-5.48	0.960923	3.05009e+08	3.41621e+08	3.0634e+08	4.08846e+08	4.31352e+08	2.76616e+08	3.01501e+08	2.889e+08	9.74401e+07	98829766	7.58839e+07	7.06098e+07	63790700	6.05728e+07	7.10041e+07	7.03774e+07
High	XP_022651532.1	uncharacterized protein LOC111246338 isoform X1 [Varroa destructor]	0	FALSE	132.534	49	8	134	5	1	196	23.7	487.4	13	-5.62	0.946977	5.60299e+08	6.51124e+08	7.49529e+08	9.70881e+08	1.00557e+09	6.59825e+08	6.19437e+08	6.041e+08	1.78838e+08	1.8823e+08	1.85624e+08	1.67681e+08	1.48787e+08	1.44474e+08	1.45858e+08	1.4708e+08
High	XP_022670478.1	glycogenin-1-like isoform X4 [Varroa destructor]	0	FALSE	131.604	54	15	164	15	1	431	47.9	397.76	18	-3.54	0.941443	2.14979e+08	2.34217e+08	2.94391e+08	3.56705e+08	2.81884e+08	2.51686e+08	2.20385e+08	2.04821e+08	6.84324e+07	6.75369e+07	7.28282e+07	6.14935e+07	4.15331e+07	5.50293e+07	5.17433e+07	4.977e+07
High	XP_022669415.1	mucin-5AC-like [Varroa destructor]	0	FALSE	130.518	20	19	184	19	1	1734	184.2	407.59	0	2.37	1.64278e-05	3.90916e+07	1.68275e+07	4.66054e+07	4.03448e+07	5.84664e+07	3.47804e+07	4.67892e+07	4.34661e+07	1.19132e+07	4.18733e+06	1.10469e+07	6.54452e+06	8.33563e+06	7.06054e+06	1.03816e+07	1.01336e+07
High	XP_022659579.1	26S proteasome regulatory subunit 6B [Varroa destructor]	0	FALSE	130.472	42	13	187	13	1	411	46.3	352.01	0	-4.29	0.990768	8.19716e+07	8.66806e+07	1.00802e+08	1.1798e+08	1.48436e+08	1.04147e+08	8.67734e+07	7.95472e+07	2.61076e+07	2.49665e+07	2.48747e+07	2.02643e+07	2.19127e+07	2.2744e+07	2.03571e+07	1.92369e+07
High	XP_022653807.1	enoyl-CoA delta isomerase 2, mitochondrial-like [Varroa destructor]	0	FALSE	129.254	37	14	178	14	1	393	43.1	433.41	9	-4.11	0.99606	2.25385e+08	2.3162e+08	2.94129e+08	3.09358e+08	3.26094e+08	2.46302e+08	2.35849e+08	2.29294e+08	7.18941e+07	6.68979e+07	7.27175e+07	5.33903e+07	4.81636e+07	5.37892e+07	5.54196e+07	5.57639e+07
High	XP_022672048.1	NADH dehydrogenase [ubiquinone] iron-sulfur protein 3, mitochondrial-like [Varroa destructor]	0	FALSE	128.586	51	17	161	17	1	270	31.1	473.21	3	-5.7	0.929775	5.34309e+08	5.72463e+08	5.4056e+08	8.17054e+08	7.16215e+08	5.81585e+08	5.2874e+08	4.96979e+08	1.70532e+08	1.65472e+08	1.33849e+08	1.41093e+08	1.05958e+08	1.2735e+08	1.24473e+08	1.21004e+08
High	XP_022659567.1	putative defense protein Hdd11-like [Varroa destructor]	0	FALSE	128.492	78	15	227	15	1	155	16.1	631.62	12	-5.27	0.978775	6.97694e+08	7.84656e+08	8.6763e+08	1.09607e+09	1.19982e+09	9.36725e+08	6.87772e+08	6.80828e+08	2.22885e+08	2.27029e+08	2.14938e+08	1.89356e+08	177473626	2.05063e+08	1.61981e+08	1.65884e+08
High	XP_022647622.1	sodium/potassium-transporting ATPase subunit beta-2-like [Varroa destructor]	0	FALSE	128.154	52	15	204	15	1	301	33.9	612.2	0	-6.19	0.796478	7.74478e+08	8.63208e+08	8.19493e+08	1.17477e+09	1.208e+09	8.78915e+08	6.89948e+08	7.1036e+08	2.47397e+08	2.49715e+08	2.03033e+08	2.02977e+08	1.78711e+08	1.92451e+08	1.62409e+08	1.7299e+08
High	XP_022663789.1	very long-chain specific acyl-CoA dehydrogenase, mitochondrial-like isoform X3 [Varroa destructor]	0	FALSE	128.088	31	16	121	1	1	648	70.5	375.18	0	-4.58	0.997852	213276	9.42711e+06	7.22747e+06	1.23837e+07	2.15564e+07	8.15434e+06	6.48042e+06	131933		2.71949e+06	1.79136e+06	2.13652e+06	3.19033e+06	1.76202e+06	1.52656e+06
High	XP_022668380.1	vesicle-associated membrane protein/synaptobrevin-binding protein-like [Varroa destructor]	0	FALSE	128.064	36	10	121	10	1	275	30.5	391.46	0	-6.45	0.679423	2.21627e+08	2.60828e+08	2.92047e+08	3.61125e+08	3.49752e+08	2.72432e+08	1.92643e+08	1.80055e+08	7.07546e+07	7.54805e+07	7.22907e+07	6.23597e+07	5.16841e+07	5.96003e+07	4.53522e+07	4.37528e+07
High	XP_022664808.1	fatty acid synthase-like [Varroa destructor]	0	FALSE	127.708	15	24	131	23	1	2539	278.8	290.33	21	-4.67	0.997852	6.18413e+07	5.9856e+07	7.97579e+07	9.65549e+07	1.63629e+08	1.21783e+08	9.52719e+07	9.2957e+07	1.94473e+07	1.70502e+07	1.96763e+07	1.65187e+07	2.40972e+07	2.66286e+07	2.23221e+07	2.24884e+07
High	XP_022649270.1	cytosolic non-specific dipeptidase-like [Varroa destructor]	0	FALSE	127.262	39	15	169	15	1	477	53.2	534.16	13	-6.24	0.771533	3.32463e+08	3.78218e+08	4.09027e+08	5.65268e+08	7.2011e+08	5.16227e+08	3.68678e+08	3.03523e+08	1.06203e+08	1.09408e+08	1.01313e+08	9.76639e+07	1.06528e+08	1.13014e+08	8.68099e+07	7.39209e+07
High	XP_022647640.1	circumsporozoite protein-like [Varroa destructor]	0	FALSE	127.187	28	8	212	8	1	310	34.3	686.25	0	3.85	4.12107e-08	2.6785e+08	2.64757e+08	2.29686e+08	3.07082e+08	2.87618e+08	2.11376e+08	2.54276e+08	2.41016e+08	8.52116e+07	7.63407e+07	5.67657e+07	52935014	4.2454e+07	46200251	5.96852e+07	5.85395e+07
High	XP_022663787.1	very long-chain specific acyl-CoA dehydrogenase, mitochondrial-like isoform X1 [Varroa destructor]	0	FALSE	126.84	30	16	124	1	1	654	71	385.82	20	-5.31	0.972763	2.04145e+08	2.16105e+08	2.29355e+08	2.64641e+08	3.20362e+08	2.41436e+08	1.82642e+08	1.7649e+08	6.51598e+07	62390633	56714434	4.56294e+07	4.72976e+07	5.27608e+07	4.29367e+07	4.29136e+07
High	XP_022673281.1	ADP-ribosylation factor 1 [Varroa destructor]	0	FALSE	126.559	79	10	119	9	1	181	20.6	334.06	2	-4.27	0.988516	7.05606e+07	1.14367e+08	1.15773e+08	9.22473e+07	1.7366e+08	1.34122e+08	8.94119e+07	6.41481e+07	2.23535e+07	3.29563e+07	2.86569e+07	15844950	2.56164e+07	2.92726e+07	2.09946e+07	1.54911e+07
High	XP_022655850.1	moesin/ezrin/radixin homolog 1-like isoform X1 [Varroa destructor]	0	FALSE	126.433	43	25	191	25	1	573	67.5	416.78	25	-5.62	0.946977	3.91974e+08	4.49882e+08	5.02391e+08	6.97283e+08	7.56838e+08	6.01041e+08	4.36575e+08	2.5278e+08	1.25077e+08	1.29925e+08	1.24293e+08	1.20362e+08	1.11897e+08	1.31551e+08	1.02653e+08	6.14615e+07
High	XP_022649457.1	calphotin-like [Varroa destructor]	0	FALSE	126.389	51	14	213	14	1	459	45.4	520.79	3	-2.17	0.370835	1.23755e+08	1.2409e+08	1.26312e+08	1.81185e+08	2.89788e+08	2.01989e+08	2.06672e+08	2.16941e+08	3.93889e+07	3.57116e+07	3.11089e+07	3.1198e+07	4.2736e+07	4.4034e+07	4.85135e+07	5.26783e+07
High	XP_022644792.1	AP-1 complex subunit beta-1-like [Varroa destructor]	0	FALSE	125.247	17	12	158	12	1	950	102.8	341.83	0	-3.99	0.965192	7.2857e+07	7.05143e+07	1.07675e+08	9.91257e+07	1.66436e+08	1.09157e+08	5.82049e+07	6.84412e+07	2.30941e+07	2.0315e+07	2.66113e+07	1.69664e+07	2.45814e+07	2.37678e+07	1.35143e+07	1.65232e+07
High	XP_022669358.1	polyadenylate-binding protein 4-like [Varroa destructor]	0	FALSE	125.102	37	15	177	15	1	688	74.7	504.37	0	-5.71	0.929201	2.11885e+08	1.80093e+08	2.22706e+08	2.9571e+08	2.76544e+08	2.18631e+08	1.48219e+08	1.48629e+08	6.75103e+07	5.19298e+07	5.51456e+07	5.10141e+07	4.0855e+07	4.78153e+07	3.47196e+07	3.6131e+07
High	XP_022648127.1	peroxiredoxin-1-like [Varroa destructor]	0	FALSE	124.801	75	14	202	14	1	195	21.4	582.61	14	-3.77	0.965192	9.23303e+08	9.99444e+08	9.9151e+08	1.4625e+09	1.55625e+09	1.197e+09	1.14389e+09	1.03421e+09	2.94914e+08	2.89076e+08	2.45612e+08	2.52626e+08	2.30229e+08	2.62136e+08	2.69349e+08	2.51885e+08
High	XP_022649450.1	polycystic kidney disease protein 1-like 3 [Varroa destructor]	0	FALSE	124.724	37	16	170	16	1	431	45.8	504.22	0	-4.34	0.997268	2.71505e+08	2.69428e+08	3.15563e+08	4.1787e+08	3.84126e+08	2.81071e+08	2.67744e+08	2.71005e+08	8.66285e+07	7.77769e+07	7.80554e+07	7.20766e+07	5.6745e+07	6.1433e+07	6.29487e+07	6.59568e+07
High	XP_022673526.1	inorganic pyrophosphatase-like [Varroa destructor]	0	FALSE	123.993	44	12	145	12	1	359	40.3	411.68	0	-5.32	0.971837	2.91655e+08	3.13825e+08	2.2964e+08	4.63105e+08	3.96705e+08	3.24032e+08	2.1057e+08	2.20821e+08	9.30788e+07	9.07715e+07	5.67659e+07	7.99503e+07	5.86809e+07	7.09477e+07	4.95417e+07	5.37547e+07
High	XP_022668523.1	saccharopine dehydrogenase-like oxidoreductase isoform X1 [Varroa destructor]	0	FALSE	123.459	47	17	169	17	1	426	47.4	403.37	23	-5.23	0.978775	3.01998e+08	3.10772e+08	3.16568e+08	4.69327e+08	5.10032e+08	3.40115e+08	2.48646e+08	2.41888e+08	96382107	8.97949e+07	7.83305e+07	8.10392e+07	7.53445e+07	7.42841e+07	5.83947e+07	5.87823e+07
High	XP_022673140.1	uncharacterized protein LOC111255435 [Varroa destructor]	0	FALSE	123.44	24	18	194	18	1	807	88.8	347.98	0	3.07	2.8679e-07	1.93951e+06	8.83527e+06	1.05622e+07	3.8625e+07	5.29226e+07	3.72685e+07	4.98037e+06	3.02221e+06		2.03366e+06	2.21545e+06	6.35347e+06	7576137	7.7587e+06	783104	264126
High	XP_022656110.1	UTP--glucose-1-phosphate uridylyltransferase-like [Varroa destructor]	0	FALSE	122.623	42	17	111	16	1	515	57.6	257.6	1	-5.37	0.96668	1.6624e+08	1.7966e+08	2.02533e+08	2.68906e+08	2.62406e+08	2.05384e+08	1.7389e+08	1.67464e+08	5.30622e+07	5.19509e+07	5.00345e+07	4.63911e+07	3.87891e+07	4.49214e+07	4.09206e+07	4.07318e+07
High	MSTRG.5025.1.orf1	complete:471-1478 strand:+	0	FALSE	122.483	46	16	160	16	1	335	38.2	390.14	20	-5.73	0.929201	3.92691e+08	4.02528e+08	4.61601e+08	6.83013e+08	6.14246e+08	4.75976e+08	3.87548e+08	3.90153e+08	1.25278e+08	116260936	1.14243e+08	1.17956e+08	9.08061e+07	1.04125e+08	9.10536e+07	9.50041e+07
High	XP_022658926.1	paramyosin-like isoform X1 [Varroa destructor]	0	FALSE	122.39	51	15	167	3	1	234	26.8	542.96	16	-6.27	0.757317	7.92175e+08	8.41368e+08	8.91247e+08	1.42857e+09	1.01813e+09	7.35651e+08	6.85465e+08	7.34035e+08	2.53088e+08	243410223	2.20852e+08	246865565	1.50608e+08	1.61052e+08	161413381	1.78837e+08
High	XP_022661353.1	contactin-like [Varroa destructor]	0	FALSE	121.954	24	18	124	18	1	1238	140.1	335.55	6	-5.29	0.97744	1.42028e+08	1.46732e+08	1.65704e+08	2.16136e+08	1.84473e+08	1.62707e+08	1.55174e+08	1.30742e+08	4.52056e+07	4.23443e+07	4.10206e+07	3.72391e+07	2.72395e+07	3.55159e+07	3.64464e+07	3.18077e+07
High	XP_022657097.1	short-chain specific acyl-CoA dehydrogenase, mitochondrial-like [Varroa destructor]	0	FALSE	121.61	43	15	141	15	1	421	46	395.44	11	-5.55	0.953543	3.72327e+08	4.02217e+08	4.04313e+08	5.4628e+08	6.7067e+08	4.07894e+08	3.9803e+08	3.74357e+08	1.1882e+08	1.16291e+08	1.00049e+08	9.42928e+07	9.92101e+07	8.92264e+07	9.36999e+07	9.11567e+07
High	XP_022644917.1	heat shock 70 kDa protein 1-like [Varroa destructor]	0	FALSE	121.373	14	10	354	3	1	625	69.1	1175.61	0
High	XP_022660963.1	integrin alpha-PS1-like isoform X1 [Varroa destructor]	0	FALSE	121.056	23	19	134	19	1	1145	128.3	315.27	20	-5.18	0.978775	2.12523e+08	2.06934e+08	2.4939e+08	3.29887e+08	3.2085e+08	2.38198e+08	1.93344e+08	1.88652e+08	6.77445e+07	5.98054e+07	6.17369e+07	5.69159e+07	4.74224e+07	5.20406e+07	4.54771e+07	4.5834e+07
High	XP_022659000.1	peroxiredoxin-6-like [Varroa destructor]	0	FALSE	120.625	76	23	176	23	1	222	24.9	553.8	23	-5.8	0.906253	6.94388e+08	5.50867e+08	8.21177e+08	7.31651e+08	8.4182e+08	8.19921e+08	5.99383e+08	5.16909e+08	2.21838e+08	1.59366e+08	2.03415e+08	1.26393e+08	1.2454e+08	1.79509e+08	1.41066e+08	1.25923e+08
High	XP_022646492.1	glycerol-3-phosphate dehydrogenase [NAD(+)], cytoplasmic-like [Varroa destructor]	0	FALSE	120.55	43	18	150	18	1	359	39.3	407.27	20	-5.28	0.978621	4.11629e+08	4.83121e+08	4.7038e+08	6.57523e+08	8.32037e+08	6.97497e+08	5.17164e+08	4.97919e+08	1.31272e+08	1.39624e+08	1.1643e+08	1.13493e+08	1.22991e+08	1.52652e+08	1.21706e+08	1.21167e+08
High	XP_022664904.1	cuticle protein 63-like [Varroa destructor]	0	FALSE	120.52	54	10	345	10	1	130	12.3	1264.43	0	-0.87	0.052721	2.26188e+09	2.61167e+09	2.44732e+09	3.35149e+09	2.72599e+09	2.03838e+09	2.25338e+09	2.13028e+09	7.22653e+08	7.55786e+08	6.06572e+08	5.79161e+08	4.03422e+08	4.46528e+08	5.3081e+08	5.19169e+08
High	XP_022647163.1	uncharacterized protein LOC111244379 [Varroa destructor]	0	FALSE	120.459	33	8	167	8	1	149	16.2	655.24	9	-5.03	0.997268	7.71818e+08	8.82568e+08	1.10839e+09	1.52242e+09	1.07903e+09	8.95453e+08	7.21539e+08	7.08492e+08	2.46497e+08	2.55373e+08	2.74621e+08	2.63016e+08	1.59659e+08	1.96056e+08	1.69967e+08	1.72631e+08
High	XP_022664605.1	MICOS complex subunit MIC25-like isoform X1 [Varroa destructor]	0	FALSE	120.031	53	11	130	11	1	182	20.4	377.54	15	-4.45	0.997268	1.43658e+08	1.42297e+08	2.02661e+08	2.27874e+08	2.14948e+08	1.76627e+08	1.1132e+08	1.18009e+08	4.57934e+07	4.10914e+07	5.0103e+07	3.92747e+07	3.17393e+07	3.86025e+07	2.60447e+07	2.86206e+07
High	XP_022655008.1	glutamate synthase 1 [NADH], chloroplastic-like [Varroa destructor]	0	FALSE	119.793	15	17	116	17	1	2065	228.1	340.4	0	-5.27	0.978775	9.96886e+07	1.32114e+08	1.26377e+08	1.86938e+08	2.08598e+08	1.61106e+08	1.04777e+08	1.13081e+08	3.15828e+07	3.81312e+07	3.124e+07	3.22622e+07	3.08033e+07	3.5218e+07	2.4558e+07	2.73864e+07
High	XP_022660067.1	prohibitin-2-like [Varroa destructor]	0	FALSE	119.694	49	13	139	13	1	299	33	441.62	0	-6.64	1.72029e-16	3.45259e+08	3.52271e+08	3.63968e+08	4.19796e+08	4.64994e+08	3.75957e+08	3.06493e+08	3.12141e+08	1.1031e+08	101934929	9.0208e+07	7.25451e+07	6.87989e+07	8.23613e+07	7.2154e+07	7.60706e+07
High	XP_022660042.1	uncharacterized protein LOC111249869 [Varroa destructor]	0	FALSE	119.616	50	19	178	19	1	300	33.5	435.99	22	-5.88	0.900283	4.41153e+08	4.09755e+08	4.87303e+08	5.46465e+08	4.7601e+08	3.97375e+08	4.02543e+08	3.56603e+08	1.40688e+08	1.18304e+08	1.2066e+08	9.42985e+07	7.03415e+07	8.6855e+07	9.47076e+07	8.66527e+07
High	MSTRG.16035.1.orf1	incomplete_5prime:1-594 strand:+	0	FALSE	119.56	44	13	165	11	1	197	21.9	477.33	16	-6	0.88583	3.72148e+08	5.40573e+08	7.84155e+08	1.0685e+09	1.17586e+09	8.64476e+08	6.79011e+08	6.13292e+08	1.18803e+08	1.56332e+08	1.94304e+08	1.84562e+08	1.73956e+08	1.89318e+08	1.59904e+08	1.49399e+08
High	XP_022645339.1	four and a half LIM domains protein 2-like [Varroa destructor]	0	FALSE	119.494	62	16	167	16	1	239	27.4	410.77	14	0.36	0.00412131	4.21325e+08	4.78117e+08	5.16537e+08	5.44696e+08	5.7684e+08	4.09724e+08	4.93795e+08	5.02827e+08	1.34363e+08	1.38192e+08	1.2786e+08	9.39799e+07	8.52414e+07	8.95506e+07	1.16126e+08	1.22404e+08
High	XP_022645809.1	cAMP-dependent protein kinase catalytic subunit alpha-like isoform X1 [Varroa destructor]	0	FALSE	119.235	43	16	113	16	1	389	44.3	396.8	15	-6.52	0.645937	2.7422e+08	2.83381e+08	3.10495e+08	3.92943e+08	4.00474e+08	3.16812e+08	2.6711e+08	2.60229e+08	8.76146e+07	8.19556e+07	7.69219e+07	6.79067e+07	5.92544e+07	6.9364e+07	62892485	6.33768e+07
High	XP_022671402.1	extensin-like [Varroa destructor]	0	FALSE	119.013	27	15	161	15	1	831	90.3	327.82	0	2.66	1.3988e-06	9.27549e+06	8.85991e+06	8.00849e+06	1.06258e+07	1.37535e+07	1.21759e+07	1.29495e+07	1.10522e+07	2.61588e+06	2.25633e+06	1.66247e+06	1.55154e+06	1.78807e+06	2.48958e+06	2.74421e+06	2.35631e+06
High	BAP59979.1	coat protein, partial [Varroa destructor Macula-like virus]	0	FALSE	118.833	54	8	195	5	1	134	14.4	645.55	8	-5.38	0.965192	7.85257e+08	8.90946e+08	8.35741e+08	8.30333e+08	1.05307e+09	6.4705e+08	6.8725e+08	6.46729e+08	2.50873e+08	2.57747e+08	2.07083e+08	1.4343e+08	1.55805e+08	141730436	1.6185e+08	1.5757e+08
High	MSTRG.24593.27.orf1	complete:371-1777 strand:+	0	FALSE	118.046	38	15	147	1	1	468	53.9	370.63	0	-3.6	0.886299	3.59646e+07	4.7025e+07	8.46835e+07	74682.6	147088	151829	4.58588e+07	5.91374e+07	11491233	13608819	20989134				10802757	14412423
High	XP_022672446.1	ras GTPase-activating protein-binding protein 2-like [Varroa destructor]	0	FALSE	117.78	29	13	173	13	1	636	66.3	318.89	1	-3.5	0.938061	1.15915e+08	1.35323e+08	1.52007e+08	1.93835e+08	2.22126e+08	1.59696e+08	1.1817e+08	1.20561e+08	3.68579e+07	3.89413e+07	3.74675e+07	3.33737e+07	3.27577e+07	3.4726e+07	2.76777e+07	2.91868e+07
High	XP_022663189.1	hydroxysteroid dehydrogenase-like protein 2 [Varroa destructor]	0	FALSE	117.586	36	11	111	11	1	417	44.5	375.73	11	-5.75	0.923735	1.56575e+08	1.78892e+08	1.86922e+08	2.50319e+08	2.94378e+08	1.96659e+08	1.83226e+08	1.68579e+08	4.99388e+07	5.17514e+07	4.62124e+07	4.31851e+07	4.35614e+07	4.30281e+07	4.3068e+07	4.09593e+07
High	MSTRG.10882.2.orf1	incomplete_5prime:1-651 strand:+	0	FALSE	117.252	60	9	199	9	1	216	24	532.66	14	-3.81	0.965192	6.49456e+08	7.34623e+08	8.07883e+08	1.08176e+09	1.02945e+09	7.61851e+08	6.71298e+08	6.84243e+08	2.07371e+08	2.12502e+08	2.0009e+08	1.86869e+08	1.52282e+08	1.66789e+08	1.5805e+08	1.66669e+08
High	XP_022660079.1	NADH dehydrogenase [ubiquinone] flavoprotein 1, mitochondrial-like [Varroa destructor]	0	FALSE	117.065	45	18	140	18	1	462	50.8	378.74	0	-4.87	0.997268	2.43513e+08	2.61177e+08	3.00497e+08	4.35825e+08	4.31225e+08	3.28197e+08	2.30321e+08	2.24345e+08	7.76341e+07	7.5442e+07	7.43119e+07	7.52299e+07	6.37427e+07	7.17774e+07	5.41007e+07	5.45793e+07
High	XP_022655042.1	putative phospholipase B-like 2 isoform X1 [Varroa destructor]	0	FALSE	116.936	32	13	210	13	1	553	63.4	406.55	14	-5.63	0.943376	1.26149e+08	1.2313e+08	1.65119e+08	2.40225e+08	2.51369e+08	1.64853e+08	1.69833e+08	1.71887e+08	4.01819e+07	3.54717e+07	4.08734e+07	4.14428e+07	3.71765e+07	3.59564e+07	3.99242e+07	4.17332e+07
High	XP_022648627.1	myosin heavy chain, non-muscle-like isoform X2 [Varroa destructor]	0	FALSE	116.935	16	23	121	23	1	1965	226.6	295.55	21	-4.25	0.985098	9.75653e+07	9.07795e+07	1.06412e+08	1.42677e+08	1.12104e+08	9.79801e+07	6.17842e+07	7.77749e+07	3.11014e+07	2.60472e+07	2.62605e+07	2.45684e+07	16477091	2.1373e+07	1.4452e+07	1.87932e+07
High	XP_022651914.1	unc-112-related protein-like isoform X1 [Varroa destructor]	0	FALSE	116.009	32	17	135	17	1	698	79.3	291.56	19	-4.8	0.997268	1.93239e+08	2.0588e+08	2.59635e+08	2.9203e+08	3.69698e+08	2.69566e+08	2.07236e+08	1.92436e+08	6.1596e+07	5.948e+07	6.41809e+07	5.03897e+07	5.4652e+07	5.88993e+07	4.87032e+07	4.67838e+07
High	XP_022650953.1	adenylate kinase isoenzyme 1-like [Varroa destructor]	0	FALSE	115.764	67	15	164	15	1	196	21.6	505.72	0	-5.32	0.971837	4.5718e+08	5.61339e+08	6.05381e+08	8.29055e+08	8.23105e+08	6.42267e+08	4.70154e+08	4.36445e+08	1.46027e+08	1.62395e+08	1.49972e+08	1.43189e+08	1.21785e+08	140584406	1.10704e+08	1.06267e+08
High	XP_022665945.1	phosphate carrier protein, mitochondrial-like [Varroa destructor]	0	FALSE	115.657	51	20	221	20	1	356	39.3	449.83	0	-4.19	0.997268	9.54745e+08	9.37149e+08	9.45642e+08	1.38894e+09	1.35288e+09	1.24842e+09	8.64197e+08	8.07004e+08	3.04885e+08	2.70991e+08	2.34185e+08	2.39911e+08	2.00095e+08	2.73323e+08	2.0341e+08	1.96495e+08
High	XP_022651410.1	extensin-like [Varroa destructor]	0	FALSE	115.326	35	3	272	3	1	325	35.1	548.12	0	-0.92	0.0568088	3.73954e+07	5.2794e+07	5.17329e+07	6.249e+07	6.11296e+07	4.49079e+07	5.66684e+07	4.38885e+07	1.18206e+07	1.51656e+07	1.27758e+07	1.07433e+07	8.99285e+06	9.75268e+06	1.33273e+07	1.06137e+07
High	XP_022658929.1	paramyosin-like isoform X3 [Varroa destructor]	0	FALSE	115.311	61	14	127	2	1	185	21.1	446.97	0	-6.64	1.72029e-16	8.68733e+07	1.29138e+08	8.84829e+07	1.08221e+08	1.43691e+08	8.07413e+07	7.51533e+07	7.2917e+07	2.77574e+07	3.7372e+07	2.19308e+07	1.86766e+07	2.12662e+07	1.76886e+07	17674335	17755051
High	XP_022649014.1	ATPase inhibitor, mitochondrial-like [Varroa destructor]	0	FALSE	114.289	32	7	165	7	1	115	12.5	557.15	0	-6.64	1.72029e-16	5.69004e+08	6.46346e+08	8.86454e+08	1.20419e+09	1.30226e+09	8.22847e+08	4.89113e+08	4.53825e+08	1.8179e+08	187004924	2.19687e+08	2.08082e+08	1.92707e+08	1.8023e+08	1.15177e+08	1.10602e+08
High	XP_022663262.1	succinate dehydrogenase [ubiquinone] flavoprotein subunit, mitochondrial-like [Varroa destructor]	0	FALSE	113.782	66	8	132	3	1	185	19.9	461.52	3	-2.56	0.330027	2.32396e+07	2.65652e+07	4.46392e+07	4.72531e+07	9.78043e+07	7.17156e+07	1.7177e+07	1.86083e+07	7.40631e+06	7.6279e+06	1.10433e+07	8.14694e+06	1.4471e+07	1.57041e+07	3.98524e+06	4501188
High	XP_022644105.1	collagen alpha-5(IV) chain-like isoform X1 [Varroa destructor]	0	FALSE	113.768	10	13	141	13	1	1814	177.5	292.35	18	-2.71	0.671552	1.89557e+08	2.31866e+08	2.63626e+08	3.28028e+08	3.62849e+08	2.67239e+08	1.39377e+08	1.72444e+08	6.02563e+07	6.68143e+07	6.51837e+07	5.64769e+07	5.35565e+07	5.83449e+07	3.25432e+07	4.1812e+07
High	XP_022654968.1	protein henna-like [Varroa destructor]	0	FALSE	113.636	31	8	216	8	1	464	52.9	418.62	0	-3.69	0.903025	6.183e+07	6.18684e+07	5.54341e+07	8.36914e+07	1.20408e+08	7.49867e+07	7.60208e+07	7.08071e+07	1.96926e+07	1.77682e+07	1.36213e+07	1.43981e+07	1.77978e+07	1.63726e+07	1.78323e+07	1.71292e+07
High	XP_022644160.1	acyl-CoA dehydrogenase family member 9, mitochondrial-like isoform X1 [Varroa destructor]	0	FALSE	113.636	38	19	129	19	1	644	71.4	324.15	20	-4.43	0.997268	1.53902e+08	1.30704e+08	1.53894e+08	1.96151e+08	1.80743e+08	1.96787e+08	1.46498e+08	1.1704e+08	4.91031e+07	3.77092e+07	3.7937e+07	3.37394e+07	2.66242e+07	4.30499e+07	3.44644e+07	2.84103e+07
High	XP_022668615.1	eukaryotic initiation factor 4A-I-like isoform X1 [Varroa destructor]	0	FALSE	113.501	35	12	145	12	1	444	50	360.24	16	-4.65	0.997852	3.16947e+08	3.30089e+08	3.68234e+08	4.93719e+08	6.50521e+08	4.91203e+08	3.19435e+08	2.78636e+08	1.0115e+08	9.53888e+07	9.10989e+07	8.52185e+07	9.61845e+07	1.07458e+08	7.50725e+07	6.77503e+07
High	XP_022643440.1	soma ferritin-like [Varroa destructor]	0	FALSE	112.853	60	10	188	10	1	173	20.1	554.56	0	-5.14	0.984713	4.4994e+08	4.64736e+08	5.438e+08	6.68019e+08	7.61518e+08	7.30987e+08	5.50505e+08	6.17211e+08	1.43666e+08	1.34439e+08	1.34707e+08	1.15387e+08	1.12681e+08	1.60129e+08	1.29593e+08	1.50375e+08
High	XP_022661435.1	plastin-1-like [Varroa destructor]	0	FALSE	112.674	27	11	116	11	1	624	70	284.42	0	-3.88	0.943376	5.41857e+07	5.21127e+07	7.95384e+07	1.00792e+08	1.3637e+08	8.85806e+07	6.04384e+07	5.60816e+07	1.70709e+07	1.4826e+07	1.96554e+07	1.73154e+07	2.01501e+07	1.92954e+07	1.40554e+07	1.35347e+07
High	XP_022662853.1	protein l(2)37Cc-like [Varroa destructor]	0	FALSE	112.543	72	17	148	17	1	275	30	424.73	0	-4.13	0.997022	2.38333e+08	2.66031e+08	2.92741e+08	3.81369e+08	3.75476e+08	3.17296e+08	2.57573e+08	2.35091e+08	7.5988e+07	7.68649e+07	7.24374e+07	6.58373e+07	5.54529e+07	6.93866e+07	6.05368e+07	5.71793e+07
High	XP_022653950.1	sulfotransferase 1C2-like isoform X1 [Varroa destructor]	0	FALSE	112.354	56	19	158	18	1	402	45.6	412.57	18	-4.84	0.997268	4.11215e+08	3.79076e+08	4.63458e+08	5.66363e+08	6.65013e+08	5.62692e+08	4.89528e+08	3.90627e+08	1.31234e+08	1.09556e+08	1.14648e+08	9.77429e+07	9.83558e+07	1.23127e+08	1.1525e+08	9.51432e+07
High	XP_022667011.1	CAP-Gly domain-containing linker protein 1-like isoform X6 [Varroa destructor]	0	FALSE	112.172	12	11	136	11	1	1280	145.3	488.66	11	-6.49	0.661256	3.88531e+08	4.24098e+08	3.9194e+08	5.50395e+08	5.89444e+08	4.21676e+08	3.59137e+08	3.80804e+08	1.24103e+08	1.22668e+08	9.71268e+07	9.5099e+07	8.72171e+07	92364531	8.45347e+07	9.27657e+07
High	XP_022655981.1	neutral alpha-glucosidase AB-like isoform X1 [Varroa destructor]	0	FALSE	111.822	27	20	117	20	1	1027	116.8	271.24	24	-5.71	0.929201	2.10185e+08	1.89938e+08	1.93596e+08	2.82392e+08	4.29455e+08	3.31049e+08	1.96054e+08	2.16381e+08	6.69749e+07	5.49325e+07	47882750	4.86937e+07	6.35174e+07	7.24264e+07	4.59913e+07	5.25821e+07
High	XP_022651071.1	BAI1-associated protein 3-like isoform X2 [Varroa destructor]	0	FALSE	110.77	18	11	103	11	1	1102	125.3	287.67	11	-5.23	0.978775	2.82791e+08	3.33932e+08	3.36478e+08	4.82947e+08	6.17961e+08	3.79317e+08	3.33625e+08	3.16109e+08	9.03026e+07	9.65617e+07	8.33162e+07	8.34005e+07	9.14036e+07	8.30733e+07	7.85705e+07	7.70104e+07
High	XP_022645035.1	uncharacterized protein LOC111243547 [Varroa destructor]	0	FALSE	110.644	48	16	131	16	1	330	37.4	365.68	0	-4.49	0.997852	3.29258e+08	3.43627e+08	3.60136e+08	4.55916e+08	3.63195e+08	2.50131e+08	3.22295e+08	3.24388e+08	1.05133e+08	9.93307e+07	8.90746e+07	7.87225e+07	5.35712e+07	5.46251e+07	7.58011e+07	7.89554e+07
High	XP_022657854.1	cuticle protein 38-like [Varroa destructor]	0	FALSE	110.092	48	8	184	8	1	256	24.1	791.12	4	-0.87	0.0523535	4.31861e+08	4.92668e+08	4.94853e+08	6.55097e+08	6.55263e+08	4.87487e+08	4.97832e+08	4.84679e+08	1.37974e+08	1.42568e+08	1.22629e+08	1.13152e+08	9.69309e+07	1.06767e+08	1.17272e+08	1.18122e+08
High	XP_022670304.1	T-complex protein 1 subunit theta-like [Varroa destructor]	0	FALSE	109.929	42	17	97	17	1	545	59.3	206.45	0	-5.32	0.971837	1.63215e+08	1.36674e+08	1.91339e+08	2.6664e+08	2.78164e+08	2.62243e+08	1.65929e+08	1.39658e+08	5.21242e+07	3.94021e+07	4.72982e+07	4.59968e+07	4.11189e+07	5.74297e+07	39034106	3.39967e+07
High	XP_022645442.1	ATP-dependent 6-phosphofructokinase-like isoform X2 [Varroa destructor]	0	FALSE	108.75	28	19	98	19	1	778	85.4	266.87	20	-5.23	0.978775	1.5658e+08	1.81741e+08	1.78947e+08	2.55548e+08	3.53388e+08	2.73348e+08	2.03981e+08	1.81651e+08	4.97289e+07	5.24466e+07	4.42012e+07	44096771	5.21984e+07	5.97551e+07	4.79285e+07	4.41377e+07
High	XP_022673466.1	T-complex protein 1 subunit gamma-like [Varroa destructor]	0	FALSE	107.587	32	14	120	14	1	551	60.5	337.89	13	-3.99	0.978775	1.25326e+08	1.33207e+08	1.51787e+08	1.8714e+08	2.30033e+08	1.40391e+08	1.30018e+08	1.20555e+08	3.99496e+07	3.83651e+07	3.74604e+07	3.22301e+07	3.39955e+07	3.0694e+07	3.0499e+07	2.92797e+07
High	XP_022644147.1	reticulon-1-A-like [Varroa destructor]	0	FALSE	107.528	41	8	132	8	1	207	23.5	471.04	0	-1.48	0.146507	1.51719e+08	1.62778e+08	1.91731e+08	2.11257e+08	3.61764e+08	1.91928e+08	1.9084e+08	1.75894e+08	4.83596e+07	4.69992e+07	4.7258e+07	3.63915e+07	5.34564e+07	4.18796e+07	4.48784e+07	4.27203e+07
High	XP_022658141.1	caspase-3-like isoform X1 [Varroa destructor]	0	FALSE	106.901	47	11	169	11	1	298	33.5	297.68	16	-4.43	0.997268	1.64943e+08	1.67369e+08	1.80274e+08	2.81204e+08	2.60504e+08	1.99633e+08	1.59842e+08	1.60719e+08	5.25207e+07	4.82513e+07	4.45112e+07	4.84536e+07	3.84527e+07	4.36066e+07	3.75552e+07	3.89932e+07
High	XP_022648671.1	ubiquilin-1-like [Varroa destructor]	0	FALSE	106.595	27	7	154	7	1	546	58.2	263.99	0	-4.74	0.998709	7.65057e+07	9.82541e+07	8.33091e+07	1.27172e+08	1.1055e+08	8.83957e+07	8.19798e+07	8.17625e+07	2.42799e+07	2.83497e+07	2.05058e+07	2.19213e+07	1.63346e+07	1.93138e+07	1.92274e+07	1.9886e+07
High	MSTRG.640.7.orf1	complete:122-1564 strand:+	0	FALSE	106.342	42	18	98	18	1	480	54.5	267.71	19	-4.44	0.997268	1.14631e+08	1.17472e+08	1.71028e+08	2.14796e+08	2.14082e+08	1.78794e+08	1.24076e+08	1.38976e+08	36504192	3.37879e+07	4.22201e+07	3.70496e+07	3.15754e+07	3.90339e+07	2.90798e+07	3.37298e+07
High	MSTRG.21690.3.orf1	incomplete_5prime:3-920 strand:+	0	FALSE	105.949	44	9	109	9	1	305	32.9	313.92	12	0.18	0.00627538	2.96743e+08	3.4243e+08	3.50256e+08	4.76313e+08	5.0133e+08	3.38003e+08	3.08079e+08	2.7536e+08	9.45399e+07	9.89407e+07	8.66457e+07	8.21775e+07	7.40742e+07	7.39433e+07	7.24135e+07	6.69582e+07
High	XP_022655473.1	cuticle protein 14-like [Varroa destructor]	0	FALSE	105.746	53	6	191	5	1	184	19.2	667.58	1	-4.87	0.997268	4.85653e+08	5.68911e+08	6.33199e+08	8.16391e+08	7.3603e+08	5.18374e+08	4.97015e+08	4.94931e+08	1.55113e+08	1.64536e+08	1.56882e+08	1.41046e+08	1.08923e+08	1.13489e+08	1.17019e+08	1.2059e+08
High	XP_022648177.1	cytochrome c1, heme protein, mitochondrial-like [Varroa destructor]	0	FALSE	105.331	27	5	246	5	1	306	33.9	638.74	0	-5.01	0.997268	4.28414e+08	7.22396e+08	5.49534e+08	7.43991e+08	6.88385e+08	5.38508e+08	5.46279e+08	4.93244e+08	1.36705e+08	2.0895e+08	1.36062e+08	1.28506e+08	1.01852e+08	1.179e+08	1.28615e+08	1.20049e+08
High	XP_022667789.1	NADH dehydrogenase [ubiquinone] iron-sulfur protein 8, mitochondrial-like [Varroa destructor]	0	FALSE	104.943	50	8	107	8	1	212	23.9	385.39	7	-4.76	0.997268	1.11763e+08	1.18997e+08	1.7799e+08	2.24333e+08	2.65746e+08	1.52681e+08	9.33756e+07	8.49564e+07	3.56076e+07	3.4377e+07	4.40597e+07	3.87444e+07	3.93012e+07	3.33861e+07	2.19914e+07	2.066e+07
High	XP_022653159.1	dnaJ homolog subfamily A member 1-like [Varroa destructor]	0	FALSE	104.739	44	16	144	16	1	402	44.8	354.98	14	-5.66	0.939996	2.43581e+08	2.40228e+08	2.63754e+08	3.4946e+08	3.56703e+08	2.20504e+08	2.30057e+08	2.12281e+08	7.77094e+07	6.93357e+07	6.53055e+07	6.03708e+07	5.27342e+07	4.8172e+07	5.40685e+07	5.16331e+07
High	XP_022649355.1	probable NADH dehydrogenase [ubiquinone] 1 alpha subcomplex subunit 12 [Varroa destructor]	0	FALSE	104.427	77	10	114	10	1	133	16	327.36	0	-6.64	1.72029e-16	3.96107e+08	4.25321e+08	4.48913e+08	6.23506e+08	5.84471e+08	4.54006e+08	3.57656e+08	3.34567e+08	1.26562e+08	1.23065e+08	1.11172e+08	1.07716e+08	8.64631e+07	9.94575e+07	8.42078e+07	8.1527e+07
High	XP_022659414.1	adult-specific rigid cuticular protein 15.7-like [Varroa destructor]	0	FALSE	104.066	70	10	170	10	1	172	18.1	429.01	0	0.06	0.00824195	1.49432e+08	1.55063e+08	1.56451e+08	2.34795e+08	2.3547e+08	1.6002e+08	1.34513e+08	1.38331e+08	4.75415e+07	4.46196e+07	3.8568e+07	4.04521e+07	3.47741e+07	3.49411e+07	3.15844e+07	3.35883e+07
High	XP_022652668.1	3-hydroxyacyl-CoA dehydrogenase type-2-like [Varroa destructor]	0	FALSE	103.707	60	13	113	13	1	261	27.5	312.41	14	-5.51	0.956525	2.7086e+08	2.87469e+08	3.11855e+08	4.53595e+08	4.63148e+08	3.71868e+08	3.04567e+08	2.95313e+08	8.64636e+07	8.3137e+07	7.72337e+07	7.83612e+07	6.85169e+07	8.14098e+07	7.16933e+07	7.19344e+07
High	XP_022656938.1	glutathione S-transferase Mu 1-like [Varroa destructor]	0	FALSE	103.358	68	18	165	18	1	222	26.2	390.83	0	-6.55	0.631586	2.99958e+08	3.22082e+08	3.05508e+08	4.27192e+08	6.61474e+08	4.77393e+08	3.17345e+08	3.14014e+08	9.57415e+07	9.31495e+07	7.56164e+07	7.37977e+07	9.78531e+07	1.04503e+08	7.47468e+07	7.65103e+07
High	XP_022660639.1	cAMP-dependent protein kinase regulatory subunit-like isoform X2 [Varroa destructor]	0	FALSE	103.088	36	13	166	13	1	377	41.9	447.73	17	-5.26	0.978775	2.77075e+08	3.1132e+08	3.47328e+08	4.38237e+08	4.05172e+08	3.74406e+08	2.95155e+08	2.66814e+08	8.83846e+07	8.9946e+07	8.59855e+07	7.5638e+07	5.98878e+07	8.19214e+07	6.93777e+07	6.48657e+07
High	XP_022649767.1	stomatin-like protein 2, mitochondrial isoform X1 [Varroa destructor]	0	FALSE	102.59	42	12	122	12	1	401	43.7	333.82	9	-5.14	0.984713	2.06517e+08	2.10259e+08	2.3408e+08	3.00299e+08	3.23605e+08	2.47876e+08	1.67013e+08	1.76714e+08	6.59371e+07	6.07721e+07	5.79775e+07	5.18435e+07	4.78165e+07	5.42362e+07	3.92607e+07	4.30387e+07
High	XP_022660378.1	enoyl-CoA hydratase, mitochondrial-like [Varroa destructor]	0	FALSE	102.534	44	14	140	14	1	298	32.4	388.87	0	-5.46	0.962558	3.30446e+08	3.56091e+08	3.54877e+08	5.02327e+08	5.49286e+08	4.27729e+08	4.01817e+08	3.59483e+08	1.05438e+08	1.02924e+08	8.77589e+07	8.67206e+07	8.12006e+07	9.3612e+07	9.4456e+07	8.74462e+07
High	XP_022653556.1	probable aminopeptidase NPEPL1 isoform X1 [Varroa destructor]	0	FALSE	102.409	40	14	131	14	1	569	60.3	324.89	14	-5.67	0.939996	1.96147e+08	1.99393e+08	2.06168e+08	2.82497e+08	3.60308e+08	2.50661e+08	1.94841e+08	1.92377e+08	6.26022e+07	5.76716e+07	5.09664e+07	4.87742e+07	5.3249e+07	5.48362e+07	4.58444e+07	4.67774e+07
High	XP_022655937.1	lambda-crystallin-like [Varroa destructor]	0	FALSE	102.018	52	12	112	12	1	329	36.7	278.39	0	-3.98	0.978775	8.3566e+07	9.84584e+07	8.91471e+07	1.44633e+08	2.36723e+08	1.49606e+08	1.5656e+08	1.45262e+08	2.65168e+07	2.84047e+07	2.1973e+07	2.49141e+07	3.49699e+07	3.26657e+07	3.68009e+07	3.53546e+07
High	XP_022661701.1	leupaxin-like isoform X1 [Varroa destructor]	0	FALSE	101.668	32	12	129	12	1	580	65.7	338.73	10	-5.26	0.978775	3.12534e+08	3.31438e+08	3.55425e+08	4.51589e+08	4.6708e+08	3.42332e+08	2.49531e+08	2.34893e+08	9.97061e+07	9.5866e+07	8.80474e+07	7.80029e+07	6.90494e+07	7.49495e+07	5.87519e+07	5.71687e+07
High	XP_022647162.1	uncharacterized protein LOC111244381 [Varroa destructor]	0	FALSE	101.492	72	6	161	6	1	152	16.2	447.2	0	-0.77	0.0442041	6.05222e+07	7.15061e+07	7.4821e+07	6.90948e+07	1.22307e+08	6.93951e+07	8.4333e+07	4.79821e+07	1.91179e+07	2.05783e+07	1.83412e+07	1.179e+07	1.80286e+07	1.50665e+07	1.97395e+07	1.15327e+07
High	XP_022673100.1	glutamine synthetase 2 cytoplasmic-like [Varroa destructor]	0	FALSE	100.983	28	9	160	9	1	384	43.3	487.8	0	-3.53	0.939996	1.49824e+08	1.53987e+08	1.55451e+08	2.35137e+08	2.11924e+08	1.45121e+08	1.36854e+08	1.28519e+08	4.75915e+07	4.4284e+07	3.82985e+07	4.05756e+07	3.1239e+07	31624173	3.20458e+07	3.11178e+07
High	XP_022646476.1	acetylcholinesterase-1-like [Varroa destructor]	0	FALSE	100.89	28	12	96	12	1	677	74.8	296.87	12	-5.55	0.953543	1.52439e+08	1.64556e+08	1.80722e+08	3.39024e+08	2.64009e+08	1.95092e+08	1.30107e+08	1.24544e+08	4.85848e+07	4.75719e+07	4.46648e+07	5.85061e+07	3.9014e+07	4.26851e+07	3.06087e+07	3.02798e+07
High	XP_022652222.1	cuticle protein 38-like [Varroa destructor]	0	FALSE	100.206	60	11	261	11	1	120	11.5	963.19	0	-0.53	0.0282552	8.12192e+08	9.90189e+08	1.14436e+09	1.25728e+09	1.39742e+09	9.20135e+08	1.08836e+09	1.05225e+09	2.59416e+08	2.86501e+08	2.83634e+08	2.17264e+08	2.06807e+08	2.01561e+08	2.5638e+08	2.56412e+08
High	XP_022662595.1	tensin-like isoform X1 [Varroa destructor]	0	FALSE	99.226	27	12	70	12	1	659	74.6	272.12	13	-5.12	0.997268	9.43942e+07	9.8692e+07	1.00376e+08	1.38693e+08	1.31619e+08	1.06339e+08	8.86531e+07	8.75805e+07	3.00201e+07	2.84439e+07	24794872	2.39059e+07	1.94307e+07	2.32175e+07	2.08336e+07	2.12362e+07
High	XP_022665173.1	amphiphysin-like isoform X2 [Varroa destructor]	0	FALSE	98.861	49	12	138	1	1	442	49.9	317.31	0	-3.94	0.998843	1.61581e+06	47099.9	5.01555e+06	3.23116e+06	5.84413e+06	2.28497e+06	128665	170220	516278		1.24312e+06	558394	864925	500585
High	XP_022664892.1	actin-interacting protein 1-like isoform X1 [Varroa destructor]	0	FALSE	98.742	32	15	120	15	1	601	66.4	326.42	14	-5.53	0.953543	1.81918e+08	1.97409e+08	2.14587e+08	2.49154e+08	2.98112e+08	2.22979e+08	1.8369e+08	1.90576e+08	5.80115e+07	5.70375e+07	5.30638e+07	4.29905e+07	4.40677e+07	4.88096e+07	4.31626e+07	4.6375e+07
High	XP_022672078.1	heat shock protein 75 kDa, mitochondrial-like [Varroa destructor]	0	FALSE	98.458	32	16	86	16	1	700	79	253.06	11	-5.63	0.943376	2.01966e+08	1.79455e+08	2.21005e+08	3.01882e+08	2.71757e+08	2.14965e+08	1.60297e+08	1.34809e+08	6.44554e+07	5.18725e+07	5.47192e+07	5.21135e+07	4.01476e+07	4.69894e+07	3.76826e+07	3.28208e+07
High	XP_022673141.1	endochitinase-like [Varroa destructor]	0	FALSE	98.364	36	11	116	11	1	389	43.1	346.99	0	-5.47	0.960923	3.76011e+08	3.76691e+08	3.96686e+08	5.82358e+08	8.16863e+08	5.44445e+08	3.67072e+08	3.57421e+08	1.19862e+08	1.08816e+08	9.81829e+07	1.00567e+08	1.20843e+08	1.19118e+08	86258258	8.69421e+07
High	XP_022643532.1	40S ribosomal protein S8-like [Varroa destructor]	0	FALSE	98.324	52	12	131	12	1	209	23.7	398.43	0	-3.15	0.869102	1.28402e+08	1.28333e+08	1.27371e+08	1.94972e+08	1.8546e+08	1.55919e+08	1.36909e+08	1.24736e+08	40810954	3.68826e+07	3.14561e+07	3.36074e+07	2.73572e+07	3.40881e+07	3.21038e+07	3.03085e+07
High	XP_022646293.1	histone H4-like [Varroa destructor]	0	FALSE	98.003	57	13	236	13	1	107	11.7	700.5	13	-3.78	0.965192	1.05012e+09	1.19806e+09	1.25776e+09	1.69531e+09	1.37047e+09	1.04168e+09	1.04691e+09	1.00257e+09	3.35516e+08	3.46678e+08	3.11687e+08	2.92935e+08	2.02809e+08	2.28144e+08	2.4657e+08	2.44306e+08
High	XP_022652170.1	scavenger receptor class B member 1-like isoform X1 [Varroa destructor]	0	FALSE	97.801	32	12	94	12	1	558	62.9	269.16	15	-4.81	0.997268	2.10232e+08	2.42428e+08	2.91269e+08	3.67491e+08	3.54692e+08	3.25247e+08	2.04536e+08	1.7919e+08	6.69197e+07	6.99857e+07	7.20617e+07	6.33879e+07	5.24533e+07	7.11261e+07	4.80366e+07	4.34834e+07
High	XP_022646682.1	NADH dehydrogenase [ubiquinone] 1 alpha subcomplex subunit 6-like [Varroa destructor]	0	FALSE	97.696	66	8	101	8	1	121	14.2	300.09	0	-6.64	1.72029e-16	2.63421e+08	3.01219e+08	3.57384e+08	4.22694e+08	5.12266e+08	3.68004e+08	2.92622e+08	2.86882e+08	8.40994e+07	8.71201e+07	8.85052e+07	7.30331e+07	7.57996e+07	8.05877e+07	6.89316e+07	6.99164e+07
High	XP_022670744.1	putative defense protein 3 [Varroa destructor]	0	FALSE	97.255	73	10	205	10	1	154	16.4	385.76	0	-0.54	0.0284597	1.09054e+08	9.41451e+07	7.52507e+07	9.66765e+07	1.42039e+08	9.84355e+07	9.05022e+07	8.26805e+07	3.46032e+07	2.7002e+07	1.84163e+07	1.65408e+07	2.09264e+07	2.14508e+07	2.10239e+07	1.99928e+07
High	XP_022656019.1	T-complex protein 1 subunit alpha-like [Varroa destructor]	0	FALSE	97.015	43	17	86	17	1	553	59	220.85	0	-5.29	0.978621	1.98743e+08	2.0496e+08	2.14175e+08	2.42555e+08	2.66892e+08	1.91797e+08	1.92927e+08	2.0165e+08	6.3442e+07	59168628	5.29496e+07	4.17882e+07	3.93918e+07	4.1868e+07	4.53369e+07	4.90594e+07
High	XP_022655528.1	spectrin beta chain, non-erythrocytic 1-like isoform X1 [Varroa destructor]	0	FALSE	96.912	7	20	89	19	1	4189	482.4	211.78	18	-4.63	0.997268	7.17379e+07	6.59981e+07	8.45439e+07	7.04553e+07	7.18899e+07	7.83831e+07	4.32219e+07	4.21477e+07	2.27968e+07	1.89485e+07	2.08681e+07	1.20588e+07	1.05457e+07	1.71085e+07	1.01278e+07	1.01578e+07
High	XP_022667909.1	probable NADH dehydrogenase [ubiquinone] flavoprotein 2, mitochondrial isoform X1 [Varroa destructor]	0	FALSE	96.533	39	8	118	8	1	248	27.8	382.2	8	-6.6	0.600781	2.19236e+08	2.31015e+08	2.59033e+08	3.8526e+08	3.971e+08	2.67489e+08	2.27711e+08	2.01673e+08	7.00493e+07	6.68546e+07	6.42022e+07	6.65556e+07	58770278	5.86009e+07	5.36408e+07	4.91436e+07
High	XP_022661764.1	LOW QUALITY PROTEIN: polyubiquitin-C-like [Varroa destructor]	0	FALSE	96.251	82	12	132	11	1	892	100.1	359.55	12	-3.58	0.949843	3.48344e+08	3.98193e+08	3.90388e+08	5.45732e+08	6.12497e+08	5.11511e+08	2.46844e+08	2.79945e+08	111193820	1.15183e+08	9.66716e+07	9.4214e+07	9.05492e+07	1.11947e+08	5.81217e+07	6.8173e+07
High	XP_022671063.1	activator of 90 kDa heat shock protein ATPase homolog 1-like [Varroa destructor]	0	FALSE	95.945	38	11	104	3	1	353	39.8	273.83	9	-6.27	0.757317	1.73588e+08	2.3217e+08	2.36933e+08	3.07827e+08	3.21687e+08	2.55187e+08	2.09542e+08	2.0449e+08	5.53959e+07	6.71121e+07	5.87043e+07	5.31143e+07	4.75803e+07	5.57827e+07	4.92548e+07	4.97063e+07
High	XP_022670539.1	uncharacterized protein LOC111254201 [Varroa destructor]	0	FALSE	95.687	20	10	95	10	1	857	96.1	286.36	5	-5.85	0.903025	1.87727e+08	2.10306e+08	1.86483e+08	3.08844e+08	2.37388e+08	1.8753e+08	1.51913e+08	1.33942e+08	5.99643e+07	6.076e+07	4.61173e+07	5.33387e+07	3.50698e+07	4.10248e+07	3.57281e+07	3.26329e+07
High	XP_022656000.1	uncharacterized protein LOC111248251 [Varroa destructor]	0	FALSE	95.251	36	6	82	6	1	205	23.2	273.07	9	-3.84	0.967337	9.73899e+07	1.12478e+08	1.53209e+08	1.95271e+08	2.60301e+08	1.64327e+08	9.4644e+07	8.49095e+07	3.09789e+07	3.25268e+07	3.78205e+07	3.36706e+07	3.84575e+07	3.59202e+07	2.22466e+07	2.06361e+07
High	MSTRG.20073.2.orf1	complete:137-601 strand:+	0	FALSE	95.004	75	12	144	12	1	154	17.7	402.1	15	-5.39	0.965192	2.15173e+08	2.20634e+08	7.8059e+08	1.02026e+09	1.00396e+09	6.50662e+08	2.49692e+08	2.37671e+08	6.86351e+07	6.36464e+07	1.93424e+08	1.76243e+08	1.48515e+08	1.42431e+08	5.86909e+07	5.78636e+07
High	XP_022663899.1	major egg antigen-like isoform X1 [Varroa destructor]	0	FALSE	94.235	56	10	116	1	1	233	27	270.66	1	-6.04	0.891922	8.84659e+06	9.09833e+06	7.09141e+06	1.08138e+07	1.14863e+07	7.75963e+06	9.38251e+06	8.83934e+06	2.82662e+06	2.63301e+06	1.75763e+06	1868784	1.69996e+06	1.69996e+06	2210198	2.15424e+06
High	XP_022665172.1	amphiphysin-like isoform X1 [Varroa destructor]	0	FALSE	93.72	31	12	135	1	1	690	77.8	306.03	12	-3.73	0.939996	7.49571e+07	8.49275e+07	8.47251e+07	1.3053e+08	1.19263e+08	9.65857e+07	6.83767e+07	5.11921e+07	2.37252e+07	2.44298e+07	2.09195e+07	2.24848e+07	1.75596e+07	2.10892e+07	1.59071e+07	1.22095e+07
High	XP_022651395.1	ATP synthase subunit delta, mitochondrial-like [Varroa destructor]	0	FALSE	93.2	61	6	108	6	1	165	17.7	362.7	5	-3.62	0.952904	1.0091e+08	1.22395e+08	1.73051e+08	2.47754e+08	1.70099e+08	1.18577e+08	8.84122e+07	8.47735e+07	3.21824e+07	3.5359e+07	4.28418e+07	4.28042e+07	2.51364e+07	2.59065e+07	2.07642e+07	2.05672e+07
High	XP_022663900.1	heat shock protein Hsp-16.1/Hsp-16.11-like isoform X2 [Varroa destructor]	0	FALSE	93.083	56	10	129	1	1	232	26.9	276.29	12	-3.67	0.955638	1.54937e+08	1.33859e+08	1.74817e+08	2.15103e+08	2.14869e+08	1.58734e+08	1.1612e+08	1.35141e+08	4.93524e+07	3.85323e+07	4.31832e+07	3.70589e+07	3.1704e+07	3.46419e+07	2.72551e+07	3.27853e+07
High	XP_022660379.1	40S ribosomal protein SA-like isoform X1 [Varroa destructor]	0	FALSE	92.753	38	8	133	8	1	321	35.5	285.63	9	0.45	0.00331902	1.97192e+08	2.04516e+08	1.7679e+08	2.21935e+08	2.19718e+08	1.56642e+08	2.28348e+08	1.94847e+08	6.28847e+07	5.89444e+07	4.36317e+07	3.83091e+07	3.24527e+07	3.42813e+07	5.36967e+07	4.73704e+07
High	MSTRG.8632.1.orf1	complete:65-988 strand:+	0	FALSE	92.058	35	10	109	10	1	307	33.2	321.01	12	-5.33	0.978775	9.56944e+07	9.33593e+07	9.18115e+07	1.03707e+08	1.34348e+08	7.47428e+07	9.12562e+07	8.57074e+07	3.05138e+07	2.68895e+07	2.25955e+07	1.78428e+07	1.98328e+07	1.62788e+07	2.14913e+07	2.08878e+07
High	XP_022650168.1	uncharacterized protein LOC111245727 isoform X1 [Varroa destructor]	0	FALSE	91.348	77	11	123	11	1	141	16.8	225.57	12	4.06	1.67305e-08	1.97683e+08	2.30208e+08	2.73592e+08	1.92041e+08	1.64524e+08	1.95657e+08	2.18237e+08	2.07836e+08	6.28974e+07	6.63084e+07	6.75838e+07	3.30266e+07	2.41856e+07	4.26417e+07	5.11709e+07	5.03844e+07
High	XP_022665540.1	integrin beta-PS-like [Varroa destructor]	0	FALSE	90.811	20	12	93	12	1	799	89.2	291	0	-4.67	0.997852	1.25446e+08	1.85753e+08	1.76542e+08	3.01678e+08	3.29704e+08	2.6899e+08	1.83371e+08	1.72834e+08	3.99314e+07	5.36268e+07	4.36293e+07	52073313	4.87237e+07	5.87999e+07	4.31959e+07	4.20003e+07
High	XP_022655415.1	heterogeneous nuclear ribonucleoprotein Q-like isoform X2 [Varroa destructor]	0	FALSE	90.575	34	13	71	13	1	555	62.5	240.88	12	-6.64	1.72029e-16	1.32803e+08	1.42448e+08	1.878e+08	2.61933e+08	2.64538e+08	2.08753e+08	1.50055e+08	1.36088e+08	4.23864e+07	4.11593e+07	4.65194e+07	4.5266e+07	3.91373e+07	4.5651e+07	3.53477e+07	33157247
High	XP_022653165.1	ATP synthase subunit g, mitochondrial-like [Varroa destructor]	0	FALSE	90.392	56	5	232	5	1	90	9.8	559.06	0	-4.36	0.997268	1.93244e+08	2.41709e+08	2.18384e+08	3.19157e+08	3.56595e+08	2.25162e+08	2.3271e+08	2.30418e+08	6.17021e+07	6.9838e+07	5.40279e+07	5.51309e+07	5.27603e+07	4.92989e+07	5.47698e+07	5.60658e+07
High	XP_022654690.1	cuticle protein 65-like [Varroa destructor]	0	FALSE	90.142	46	4	111	4	1	109	10.5	508.96	0	0.8	0.00140611	4.75577e+08	5.50922e+08	6.39957e+08	8.47851e+08	7.58596e+08	5.20523e+08	5.40865e+08	4.67767e+08	1.51915e+08	1.59413e+08	1.58594e+08	1.46456e+08	1.12235e+08	1.13987e+08	1.27377e+08	1.13901e+08
High	XP_022668779.1	cytochrome c-like [Varroa destructor]	0	FALSE	89.416	62	11	266	7	1	108	11.9	649.64	0	-5.36	0.978775	5.62879e+07	6.3267e+07	7.53009e+07	9.84978e+07	9.45548e+07	7.52967e+07	5.74795e+07	6.15429e+07	1.79528e+07	1.82767e+07	1.86019e+07	1.6942e+07	1.3956e+07	1.64746e+07	1.34969e+07	1.49288e+07
High	XP_022654149.1	programmed cell death 6-interacting protein-like [Varroa destructor]	0	FALSE	89.152	23	10	97	10	1	834	92.9	172.3	0	-3.56	0.893813	2.40975e+07	3.15767e+07	2.38931e+07	4.08075e+07	3.36461e+07	1.64502e+07	3.09258e+07	1.83386e+07	7.56724e+06	9.06095e+06	5.88412e+06	6.99127e+06	4.90177e+06	3.50216e+06	7.23036e+06	4.38994e+06
High	XP_022654830.1	uncharacterized protein LOC111247770 [Varroa destructor]	0	FALSE	88.811	55	7	426	7	1	121	12.8	1083.68	0	-4.84	0.997268	1.65005e+09	1.77353e+09	2.15261e+09	3.35126e+09	3.38505e+09	2.41244e+09	1.54123e+09	1.42996e+09	5.27174e+08	5.13149e+08	5.33474e+08	5.79121e+08	5.00942e+08	5.28419e+08	3.63024e+08	3.48468e+08
High	XP_022666865.1	peroxisomal multifunctional enzyme type 2-like isoform X1 [Varroa destructor]	0	FALSE	88.607	20	14	110	14	1	1199	130.7	226.22	16	-5.21	0.987655	1.06225e+08	1.0966e+08	1.07327e+08	1.27939e+08	1.97734e+08	1.36393e+08	1.15057e+08	1.06119e+08	3.38312e+07	3.16245e+07	2.6457e+07	2.20547e+07	2.92552e+07	2.98179e+07	2.70317e+07	2.57369e+07
High	XP_022655015.1	proteasomal ubiquitin receptor ADRM1-B-like [Varroa destructor]	0	FALSE	88.509	41	8	103	8	1	405	42.8	272.17	0	-4.2	0.965192	4.26663e+07	4.65814e+07	5.78528e+07	4.81237e+07	6.55683e+07	5.52762e+07	3.77544e+07	3.48416e+07	1.34786e+07	1.32988e+07	1.42576e+07	8.17845e+06	9.58705e+06	1.20108e+07	8.7973e+06	8.32325e+06
High	XP_022662004.1	proteasome subunit beta type-6-like [Varroa destructor]	0	FALSE	88.254	42	6	110	6	1	213	23.2	262.64	0	-4.39	0.990676	4.67248e+07	5.8599e+07	6.40794e+07	5.46106e+07	8.25471e+07	1.07363e+08	6.03983e+07	5.30662e+07	1.49259e+07	1.69112e+07	1.58823e+07	9.43756e+06	1.22077e+07	2.35145e+07	1.42192e+07	1.28862e+07
High	XP_022650472.1	tumor protein D52-like isoform X1 [Varroa destructor]	0	FALSE	87.388	57	5	71	5	1	181	19.6	187.38	6	-4.37	0.995875	5.83284e+07	5.72957e+07	7.3991e+07	9.90146e+07	1.35125e+08	1.03153e+08	5.96365e+07	4.8802e+07	1.85079e+07	1.64252e+07	1.83002e+07	1.70707e+07	1.99632e+07	2.25608e+07	1.40266e+07	1.18316e+07
High	XP_022656084.1	profilin-like [Varroa destructor]	0	FALSE	86.147	42	7	178	7	1	131	14.3	336.94	0	-5.33	0.971505	6.64152e+08	7.63234e+08	7.25334e+08	1.03566e+09	1.06569e+09	8.17585e+08	6.41548e+08	6.42578e+08	2.12007e+08	2.20729e+08	1.79669e+08	1.78923e+08	1.57615e+08	1.79025e+08	1.51051e+08	1.56512e+08
High	XP_022660112.1	uncharacterized protein LOC111249912 isoform X1 [Varroa destructor]	0	FALSE	85.729	11	9	79	9	1	1818	197.5	152.85	13	-3.17	0.685031	3.85429e+07	2.73792e+07	4.2742e+07	4.51022e+07	5.61694e+07	3.93265e+07	3.95904e+07	2.24341e+07	12174207	7.72934e+06	1.05023e+07	7.64219e+06	8.26128e+06	8.53833e+06	9.21425e+06	5.29309e+06
High	MSTRG.14212.3.orf1	complete:309-842 strand:+	0	FALSE	85.446	51	8	78	8	1	177	19.7	304.34	9	-6.64	1.72029e-16	1.73566e+08	1.73153e+08	2.25405e+08	3.50932e+08	3.89402e+08	2.7949e+08	1.72263e+08	1.61992e+08	5.54091e+07	5.00228e+07	5.58027e+07	6.06264e+07	5.76311e+07	6.123e+07	4.0556e+07	3.94293e+07
High	XP_022643656.1	zinc finger protein 512B-like [Varroa destructor]	0	FALSE	85.393	59	10	109	8	1	222	23.8	361.09	2	1.15	0.000526917	1.04643e+08	1.09458e+08	1.00658e+08	1.56063e+08	1.49605e+08	1.07071e+08	1.29779e+08	1.23979e+08	3.31976e+07	3.15267e+07	2.4889e+07	2.68532e+07	2.20933e+07	2.32835e+07	3.04749e+07	3.01812e+07
High	XP_022663675.1	adipocyte plasma membrane-associated protein-like [Varroa destructor]	0	FALSE	85.35	46	15	90	15	1	406	45.5	271	14	-5.46	0.965192	1.02476e+08	1.16974e+08	1.23082e+08	1.76455e+08	1.885e+08	1.45696e+08	1.00721e+08	1.09681e+08	3.25814e+07	3.37577e+07	3.03971e+07	3.04495e+07	2.781e+07	3.1805e+07	2.35768e+07	2.6645e+07
High	MSTRG.2430.1.orf1	complete:147-1106 strand:+	0	FALSE	84.773	30	7	100	7	1	319	35.3	272.64	12	-4.53	0.997268	8.72562e+07	8.75665e+07	9.32885e+07	1.12224e+08	8.26896e+07	7.49135e+07	6.17489e+07	6.39945e+07	2.78126e+07	2.52097e+07	2.30708e+07	1.9369e+07	1.2148e+07	1.62612e+07	1.44625e+07	1.55215e+07
High	XP_022666440.1	troponin C [Varroa destructor]	0	FALSE	84.29	57	9	106	9	1	151	17.4	261	9	-1.44	0.135377	1.00116e+08	9.93896e+07	1.25528e+08	1.64397e+08	1.68631e+08	1.23817e+08	6.85433e+07	7.57405e+07	3.18664e+07	2.86662e+07	3.10379e+07	2.83226e+07	2.49098e+07	2.69908e+07	1.60615e+07	1.83814e+07
High	XP_022663166.1	uncharacterized protein LOC111251126 [Varroa destructor]	0	FALSE	84.013	28	8	80	8	1	451	46.9	199.65	13	-1.69	0.171721	1.85839e+07	2.60277e+07	1.71239e+07	2.01679e+07	2.71054e+07	1.25664e+07	1.27772e+07	1.43567e+07	5.67202e+06	7.28725e+06	4.09926e+06	3.36745e+06	3.90554e+06	2.57728e+06	2.82536e+06	3.38049e+06
High	XP_022645453.1	histone H3.v1-like [Varroa destructor]	0	FALSE	83.9	54	10	83	2	1	330	37.2	220.68	12	-0.34	0.019354	4.43304e+08	5.18749e+08	4.86698e+08	5.12185e+08	3.79295e+08	3.26661e+08	4.48638e+08	4.61744e+08	1.41411e+08	1.49959e+08	1.20487e+08	8.844e+07	5.60573e+07	7.14104e+07	1.0552e+08	1.12328e+08
High	XP_022648291.1	adenylyl cyclase-associated protein 1-like isoform X1 [Varroa destructor]	0	FALSE	83.77	39	12	92	12	1	519	56.5	283.45	13	-4.85	0.997268	1.1744e+08	1.35899e+08	1.60928e+08	1.84561e+08	2.22067e+08	1.49726e+08	1.13125e+08	1.23122e+08	3.74439e+07	3.92423e+07	3.9805e+07	3.18361e+07	3.28369e+07	3.2768e+07	2.66006e+07	2.9932e+07
High	XP_022668899.1	beta-parvin-like isoform X1 [Varroa destructor]	0	FALSE	83.603	57	15	78	15	1	368	42.3	204.97	12	-4.61	0.997268	8.44118e+07	8.21119e+07	1.00709e+08	1.20304e+08	1.58933e+08	1.17731e+08	7.32099e+07	7.10351e+07	2.68903e+07	2.36862e+07	2.49131e+07	2.07167e+07	2.34826e+07	2.5724e+07	1.71164e+07	1.71652e+07
High	XP_022654163.1	electron transfer flavoprotein-ubiquinone oxidoreductase, mitochondrial-like isoform X1 [Varroa destructor]	0	FALSE	83.526	28	13	115	13	1	603	66.7	341.69	14	-4.41	0.997268	1.38824e+08	1.47938e+08	1.76175e+08	1.56037e+08	1.70609e+08	1.59437e+08	1.28261e+08	1.19218e+08	4.4236e+07	42685810	4.36271e+07	2.69056e+07	2.51759e+07	3.48565e+07	3.01594e+07	2.89362e+07
High	XP_022652833.1	citrate lyase subunit beta-like protein, mitochondrial [Varroa destructor]	0	FALSE	82.853	46	12	79	12	1	349	39.4	272.53	13	-5.77	0.914066	2.36914e+08	2.52345e+08	2.81915e+08	3.74564e+08	3.31512e+08	2.18714e+08	2.43864e+08	2.37254e+08	7.56238e+07	7.29543e+07	6.97375e+07	6.46624e+07	4.90196e+07	4.78216e+07	5.74037e+07	5.77765e+07
High	XP_022644102.1	hamartin-like [Varroa destructor]	0	FALSE	82.507	8	7	70	7	1	1209	135.6	208.62	0	-4.25	0.978775	5.18647e+07	6.39296e+07	7.14391e+07	8.88012e+07	1.34227e+08	9.4162e+07	4.89578e+07	5.02151e+07	1.64317e+07	1.84359e+07	1.76183e+07	1.53158e+07	1.98359e+07	2.05515e+07	1.14531e+07	1.21425e+07
High	XP_022670220.1	succinate dehydrogenase [ubiquinone] iron-sulfur subunit-like [Varroa destructor]	0	FALSE	82.459	31	12	147	12	1	290	32.9	351.87	10	-5.76	0.921796	7.1912e+08	8.12395e+08	8.12742e+08	1.11622e+09	1.09127e+09	7.42863e+08	6.61235e+08	6.4937e+08	229763691	2.35068e+08	2.01393e+08	1.92868e+08	1.61473e+08	1.62715e+08	1.55693e+08	1.58216e+08
High	XP_022668079.1	glutathione S-transferase Mu 5-like [Varroa destructor]	0	FALSE	82.377	55	8	95	8	1	243	28.7	247.43	7	-3.84	0.960923	8.06358e+07	1.02218e+08	9.61828e+07	1.33478e+08	1.73156e+08	1.2202e+08	8.5934e+07	8.81693e+07	2.55706e+07	2.94719e+07	2.37184e+07	2.29881e+07	2.55849e+07	2.66574e+07	2.01611e+07	2.14374e+07
High	XP_022657111.1	cytochrome b-c1 complex subunit 7-like [Varroa destructor]	0	FALSE	82.113	51	6	117	6	1	108	12.9	315.33	0	-6.57	0.618456	4.84893e+08	4.72819e+08	5.75271e+08	8.08445e+08	6.7623e+08	5.26145e+08	3.88253e+08	3.63013e+08	1.54907e+08	1.36824e+08	1.42559e+08	1.39653e+08	1.00073e+08	1.15206e+08	9.14592e+07	8.84257e+07
High	XP_022653529.1	cuticle protein 14-like [Varroa destructor]	0	FALSE	81.864	70	4	107	4	1	149	15.9	266.38	0	2.64	4.12404e-07	6.58779e+06	6.98033e+06	336336	4.02713e+06	783866	617050	1.30131e+07	6.88168e+06	1.97273e+06	1.83559e+06		594648			2.95469e+06	1.5743e+06
High	XP_022668343.1	uncharacterized protein LOC111253350 [Varroa destructor]	0	FALSE	81.578	29	11	134	11	1	668	74.8	231.38	0	-3.35	0.756395	5.22768e+07	7.02789e+07	8.92621e+07	7.91573e+07	7.75623e+07	8.27526e+07	3.90007e+07	3.614e+07	1.64717e+07	2.00855e+07	2.20265e+07	1.36035e+07	1.13672e+07	1.80346e+07	9.02213e+06	8.63192e+06
High	XP_022670596.1	cytochrome b-c1 complex subunit 8-like [Varroa destructor]	0	FALSE	81.489	66	5	150	5	1	82	9.5	424.39	0	-5.25	0.978775	5.14237e+08	3.95561e+08	4.14142e+08	3.56734e+08	3.2569e+08	4.34177e+08	3.00364e+08	3.24411e+08	1.6424e+08	1.14452e+08	1.02618e+08	6.15948e+07	4.81735e+07	9.50278e+07	7.07019e+07	7.90172e+07
High	XP_022651668.1	aldehyde dehydrogenase, dimeric NADP-preferring-like isoform X1 [Varroa destructor]	0	FALSE	81.09	29	14	73	14	1	517	57.4	237.48	13	-5.6	0.952904	1.43298e+08	1.43633e+08	1.52058e+08	2.34061e+08	2.52117e+08	1.56028e+08	1.31535e+08	1.31452e+08	4.5699e+07	4.15023e+07	3.76204e+07	4.03842e+07	3.723e+07	3.40105e+07	3.09366e+07	3.19299e+07
High	XP_022661887.1	calpain-B-like isoform X1 [Varroa destructor]	0	FALSE	80.836	33	15	89	15	1	769	87.4	240.07	14	-5.35	0.967337	1.16898e+08	1.22657e+08	1.51208e+08	2.407e+08	2.15698e+08	1.63346e+08	1.56007e+08	1.54893e+08	3.71555e+07	3.5436e+07	3.73575e+07	4.15533e+07	3.18469e+07	3.57206e+07	3.6671e+07	3.76807e+07
High	XP_022667433.1	40S ribosomal protein S6-like [Varroa destructor]	0	FALSE	80.692	27	8	69	8	1	342	38.1	285.31	4	1.24	0.000128267	6.47104e+07	7.59083e+07	6.4926e+07	7.50089e+07	5.08641e+07	6.28091e+07	7.60044e+07	7.27268e+07	2.05735e+07	2.18858e+07	1.59171e+07	12862599	7.42622e+06	1.36279e+07	1.77963e+07	1.76179e+07
High	XP_022645145.1	calcium-binding mitochondrial carrier protein Aralar1-like isoform X1 [Varroa destructor]	0	FALSE	80.415	36	16	139	16	1	664	73.7	286.22	20	-5.17	0.979061	1.99156e+08	2.22219e+08	2.11106e+08	2.90872e+08	3.38487e+08	2.17858e+08	1.65972e+08	1.82566e+08	6.3592e+07	6.42509e+07	5.22663e+07	5.02146e+07	5.00294e+07	4.76335e+07	3.89991e+07	4.437e+07
High	XP_022670509.1	enoyl-[acyl-carrier-protein] reductase, mitochondrial-like [Varroa destructor]	0	FALSE	79.962	37	7	92	7	1	356	39.2	233.97	6	-4.92	0.997852	4.56441e+07	5.38146e+07	5.75459e+07	1.00293e+08	9.19638e+07	5.80637e+07	4.16812e+07	4.00151e+07	1.44293e+07	1.55011e+07	1.42204e+07	1.73187e+07	1.36019e+07	1.26778e+07	9.76137e+06	9.68826e+06
High	XP_022662933.1	beta-ureidopropionase-like [Varroa destructor]	0	FALSE	79.849	47	12	96	12	1	392	43.8	241.75	0	-4.32	0.997268	9.06817e+07	9.09327e+07	1.09242e+08	1.43514e+08	2.06227e+08	1.24206e+08	1.05643e+08	1.0481e+08	2.87602e+07	2.60541e+07	2.69647e+07	2.46892e+07	3.04118e+07	2.7074e+07	2.47824e+07	2.54622e+07
High	XP_022651557.1	RNA-binding protein squid-like isoform X1 [Varroa destructor]	0	FALSE	79.691	27	12	87	12	1	336	34.8	252.83	10	-3.54	0.940027	1.93256e+08	1.81105e+08	2.53086e+08	3.24666e+08	3.7822e+08	2.42292e+08	1.82421e+08	1.7842e+08	6.16026e+07	5.22266e+07	6.26641e+07	5.60471e+07	5.59023e+07	5.30193e+07	4.28509e+07	4.34369e+07
High	XP_022647825.1	ras suppressor protein 1-like isoform X1 [Varroa destructor]	0	FALSE	79.47	38	9	110	9	1	308	35.2	256.39	10	-5.37	0.971505	1.40035e+08	1.39947e+08	1.22471e+08	1.8081e+08	2.04952e+08	1.50132e+08	1.24283e+08	1.12221e+08	4.46982e+07	4.04999e+07	3.03331e+07	3.1196e+07	3.02916e+07	3.27841e+07	2.92511e+07	2.73348e+07
High	MSTRG.22169.4.orf1	complete:82-468 strand:+	0	FALSE	79.381	67	16	188	16	1	128	14.4	328.14	17	-6.17	0.806639	1.15427e+09	1.23178e+09	1.32665e+09	1.64906e+09	1.70138e+09	1.27336e+09	1.00244e+09	9.36969e+08	3.68695e+08	3.56349e+08	3.28724e+08	2.84908e+08	2.51719e+08	2.78855e+08	2.36038e+08	2.28281e+08
High	XP_022660516.1	26S proteasome regulatory subunit 7 [Varroa destructor]	0	FALSE	79.363	35	12	101	12	1	441	49.1	208.5	14	-5.09	0.997268	9.62359e+07	9.60452e+07	1.02613e+08	1.44856e+08	1.25676e+08	1.1371e+08	9.49672e+07	8.73462e+07	3.05607e+07	2.76632e+07	2.52954e+07	2.49456e+07	1.85183e+07	2.47653e+07	2.22178e+07	2.1185e+07
High	XP_022660880.1	elongation factor 1-gamma-like [Varroa destructor]	0	FALSE	79.361	33	12	67	12	1	432	48.9	172.21	0	-4.26	0.996677	8.19833e+07	9.53874e+07	1.05213e+08	9.16363e+07	1.82444e+08	1.53235e+08	5.84979e+07	8.31957e+07	2.60453e+07	2.74919e+07	2.60214e+07	1.5728e+07	2.69062e+07	3.34599e+07	1.36447e+07	2.01877e+07
High	XP_022651709.1	ADP-ribosylation factor 4 [Varroa destructor]	0	FALSE	79.319	50	7	94	6	1	181	20.5	213.74	0	-5.24	0.996677	5.51719e+07	5.69372e+07	7.26254e+07	9.07965e+07	1.05195e+08	9.05271e+07	5.85532e+07	5.22052e+07	1.75995e+07	1.64391e+07	1.80005e+07	1.56553e+07	1.55471e+07	1.97668e+07	1.37802e+07	1.26568e+07
High	XP_022651226.1	formate--tetrahydrofolate ligase-like [Varroa destructor]	0	FALSE	79.286	34	12	52	12	1	641	69.7	151.69	0	-3.35	0.713347	2.92188e+07	4.43102e+07	4.94111e+07	5.60197e+07	8.76494e+07	6.27744e+07	4.14297e+07	3.66995e+07	9.21639e+06	1.26184e+07	1.21585e+07	9.54408e+06	1.28573e+07	1.36413e+07	9.62958e+06	8.81157e+06
High	XP_022651812.1	peroxidase-like isoform X1 [Varroa destructor]	0	FALSE	78.8	33	15	103	15	1	747	84.7	215.59	13	2.61	7.3916e-08	1.05704e+07	8.17046e+06	8.53849e+06	1.30102e+07	4.93412e+06	1.03884e+07	5.13069e+06	1.14474e+07	3.05147e+06	1.98303e+06	1.85891e+06	2.0089e+06	515899	2.08427e+06	994722	2.56188e+06
High	XP_022653269.1	superoxide dismutase [Mn], mitochondrial-like [Varroa destructor]	0	FALSE	78.711	73	10	108	10	1	214	24	257.98	0	-5.26	0.978775	2.81479e+08	3.08889e+08	3.31556e+08	4.26642e+08	4.2309e+08	3.31869e+08	3.12247e+08	3.38257e+08	8.97958e+07	8.93406e+07	8.20778e+07	7.36654e+07	6.24912e+07	7.25856e+07	7.34329e+07	8.23275e+07
High	XP_022647208.1	60S ribosomal protein L5-A-like [Varroa destructor]	0	FALSE	78.56	38	14	95	14	1	296	33.9	298.77	11	-5.43	0.965192	2.02474e+08	2.10503e+08	2.29902e+08	2.29527e+08	2.08152e+08	1.46388e+08	2.14988e+08	1.59081e+08	64675155	6.08794e+07	5.69485e+07	3.95973e+07	3.07555e+07	3.20291e+07	5.06439e+07	3.8723e+07
High	XP_022650462.1	probable methylmalonate-semialdehyde dehydrogenase [acylating], mitochondrial [Varroa destructor]	0	FALSE	78.321	43	15	78	15	1	525	57.5	230.71	0	-6.2	0.787029	1.77832e+08	1.93853e+08	2.46896e+08	2.66659e+08	4.0435e+08	2.89428e+08	2.34483e+08	2.44833e+08	5.66917e+07	5.60169e+07	6.11396e+07	4.60522e+07	5.98248e+07	6.33741e+07	5.51986e+07	5.96586e+07
High	XP_022650099.1	60S acidic ribosomal protein P0-like [Varroa destructor]	0	FALSE	78.164	30	6	115	5	1	315	34.4	383.05	1	-6.64	1.72029e-16	3.43708e+08	3.8166e+08	4.06364e+08	5.3135e+08	5.79414e+08	4.21436e+08	4.09959e+08	4.00417e+08	1.09782e+08	1.10446e+08	1.00719e+08	9.18255e+07	8.57298e+07	9.23131e+07	9.65467e+07	9.75861e+07
High	XP_022651270.1	NADH dehydrogenase [ubiquinone] iron-sulfur protein 4, mitochondrial-like isoform X1 [Varroa destructor]	0	FALSE	78	62	9	85	9	1	173	19.9	236.14	12	-4.42	0.997268	1.4567e+08	1.65558e+08	1.88031e+08	2.28437e+08	2.32812e+08	1.39607e+08	1.23454e+08	1.19514e+08	4.63281e+07	4.77838e+07	4.65629e+07	3.9425e+07	3.44004e+07	3.04624e+07	2.90151e+07	2.90923e+07
High	SMS15568.1	coat protein and 15 kD protein, partial [Varroa destructor Macula-like virus]	0	FALSE	77.955	38	5	109	2	1	133	14.5	312.17	0	-6.21	0.860353	1.47465e+07	1.76871e+07	4.95991e+07	6.529e+07	1.43606e+08	8.80736e+07	3.68004e+07	3.13852e+07	4.71174e+06	5.11857e+06	12293330	11283124	2.12535e+07	19294922	8.66892e+06	7.64893e+06
High	XP_022653659.1	NADH dehydrogenase [ubiquinone] 1 alpha subcomplex subunit 13-like [Varroa destructor]	0	FALSE	77.913	49	7	75	7	1	168	20.2	218.87	0	-4.39	0.984713	4.34001e+07	4.96086e+07	4.55091e+07	4.14846e+07	6.71044e+07	3.89673e+07	3.27781e+07	3.47858e+07	1.38537e+07	1.43377e+07	1.12351e+07	7.09608e+06	9.8791e+06	8.49731e+06	7.71067e+06	8.45025e+06
High	XP_022667135.1	putative ATP synthase subunit f, mitochondrial [Varroa destructor]	0	FALSE	77.634	63	9	149	9	1	107	12.8	391.57	0	-4.78	0.997268	4.7812e+08	5.17189e+08	5.92974e+08	8.42531e+08	7.40976e+08	5.35515e+08	4.49271e+08	4.50005e+08	1.52661e+08	1.49585e+08	1.46888e+08	1.45564e+08	1.09633e+08	1.17245e+08	1.05782e+08	1.09638e+08
High	AIE38030.1	capsid protein, partial [Deformed wing virus]	0	FALSE	77.626	55	4	64	1	1	130	14.4	183.21	0
High	MSTRG.26586.1.orf1	complete:1203-2522 strand:+	0	FALSE	77.495	34	8	100	8	1	439	49.5	234.75	10	-4.29	0.978775	3.00019e+07	3.08163e+07	3.00091e+07	4.53974e+07	5.53108e+07	4.0814e+07	3.21269e+07	3.26623e+07	9.43619e+06	8.81476e+06	7.35137e+06	7.77039e+06	8108459	8.81276e+06	7.49296e+06	7.90699e+06
High	XP_022653980.1	mitochondrial-processing peptidase subunit alpha-like isoform X1 [Varroa destructor]	0	FALSE	77.219	27	9	88	9	1	531	58.6	253.72	8	-5.08	0.997268	4.53254e+07	4.63832e+07	4.80301e+07	5.8015e+07	8.38665e+07	5.87388e+07	5.3817e+07	5.33647e+07	1.43918e+07	1.33794e+07	1.18349e+07	9.93843e+06	1.23694e+07	1.27972e+07	1.25947e+07	1.29682e+07
High	XP_022671620.1	lysosomal alpha-glucosidase-like isoform X1 [Varroa destructor]	0	FALSE	77.194	24	15	68	15	1	978	109.6	186.27	13	-4.8	0.997852	6.25309e+07	6.55904e+07	9.14406e+07	1.1576e+08	2.10928e+08	1.395e+08	1.15091e+08	1.12764e+08	1.98783e+07	1.88464e+07	2.25421e+07	1.9932e+07	3.12016e+07	3.05386e+07	2.70116e+07	2.7409e+07
High	XP_022658379.1	uncharacterized protein LOC111249154 [Varroa destructor]	0	FALSE	76.92	23	13	71	13	1	907	99	195.55	0	-6.09	0.877994	9.16701e+07	1.21428e+08	1.26685e+08	1.7054e+08	2.00897e+08	1.60346e+08	1.01492e+08	1.10748e+08	2.91476e+07	3.49349e+07	3.13143e+07	2.94271e+07	2.96751e+07	3.50654e+07	2.3858e+07	2.69729e+07
High	XP_022663987.1	uncharacterized protein LOC111251577 [Varroa destructor]	0	FALSE	76.513	52	12	85	12	1	174	20.8	240.67	14	-6.14	0.81914	2.17345e+08	2.3612e+08	2.40393e+08	2.65046e+08	2.26514e+08	2.35407e+08	1.79901e+08	1.82762e+08	6.9445e+07	6.82798e+07	5.95096e+07	4.56977e+07	3.34193e+07	5.14948e+07	4.23367e+07	4.44588e+07
High	XP_022656612.1	leucine--tRNA ligase, cytoplasmic-like isoform X1 [Varroa destructor]	0	FALSE	76.405	18	15	62	15	1	1191	137.2	161.19	16	-4.51	0.997268	3.26162e+07	4.19309e+07	3.67333e+07	5.77777e+07	5.91551e+07	4.20146e+07	3.73426e+07	3.8237e+07	1.02915e+07	1.20234e+07	8.95934e+06	9.93128e+06	8.6914e+06	9.08363e+06	8.68472e+06	9.2665e+06
High	XP_022666048.1	14-3-3 protein epsilon-like [Varroa destructor]	0	FALSE	76.092	47	8	71	6	1	259	29.3	221.7	0	-4.52	0.997268	1.15284e+08	1.15145e+08	1.17973e+08	6.62029e+07	7.15788e+07	5.98171e+07	7.24578e+07	8.39052e+07	3.67211e+07	3.31895e+07	2.91817e+07	1.14052e+07	1.05596e+07	1.30357e+07	1.6986e+07	2.0344e+07
High	XP_022653748.1	uncharacterized protein LOC111247288 [Varroa destructor]	0	FALSE	75.986	20	7	114	6	1	951	102.2	179.14	1	-4.63	0.997268	4.13146e+07	4.64144e+07	5.72543e+07	5.76776e+07	5.81988e+07	4.89759e+07	3.8601e+07	4.28238e+07	1.30985e+07	1.33388e+07	1.41329e+07	9.94177e+06	8.58181e+06	1.06781e+07	9.00147e+06	10361889
High	XP_022661207.1	protein obstructor-E-like isoform X1 [Varroa destructor]	0	FALSE	75.86	41	7	81	7	1	267	29.8	295.98	10	3.31	2.98662e-09	954389	1.01782e+06	1.02886e+06	2.47565e+06	986746	1.03574e+06	1.04727e+06	1.27244e+06				327206
High	MSTRG.18328.1.orf1	complete:1-699 strand:+	0	FALSE	75.6	62	11	137	11	1	232	24.6	316.14	13	-3.02	0.811293	3.03523e+08	3.48451e+08	3.73247e+08	5.64814e+08	5.25124e+08	3.51253e+08	3.02166e+08	3.05913e+08	9.68823e+07	1.00716e+08	9.24134e+07	9.74956e+07	7.7577e+07	7.6846e+07	7.10519e+07	7.44674e+07
High	XP_022661724.1	uncharacterized protein LOC111250595 [Varroa destructor]	0	FALSE	75.437	32	6	87	6	1	126	13.9	196.11	0	-3.2	0.757317	1.18251e+08	1.04776e+08	1.27666e+08	1.28574e+08	4.97776e+07	8.52064e+07	5.35561e+07	3.75931e+07	3.77646e+07	3.02934e+07	3.16019e+07	2.21655e+07	7.29015e+06	1.85545e+07	1.24702e+07	9.03202e+06
High	XP_022654692.1	adult-specific rigid cuticular protein 15.5-like [Varroa destructor]	0	FALSE	74.955	53	6	160	5	1	232	22.8	452.15	0	-1.5	0.125444	4.8814e+07	3.74185e+07	4.72959e+07	7.70196e+07	5.86357e+07	5.20543e+07	3.85997e+07	5.39658e+07	1.55282e+07	1.07427e+07	1.16658e+07	1.3291e+07	8.65109e+06	1.13511e+07	9.0618e+06	1.31205e+07
High	XP_022646513.1	dynamin-1-like protein isoform X1 [Varroa destructor]	0	FALSE	74.892	29	10	83	10	1	735	81.3	230.44	7	-4.02	0.953543	3.34564e+07	3.32616e+07	3.55592e+07	5.29697e+07	6.44021e+07	4.89189e+07	2.81233e+07	3.22352e+07	1.05912e+07	9.52886e+06	8.68943e+06	9.08996e+06	9.47223e+06	1.06443e+07	6.53503e+06	7.77047e+06
High	MSTRG.10086.4.orf1	complete:939-1946 strand:+	0	FALSE	74.845	25	7	67	7	1	335	38.2	207.76	10	-3.49	0.900283	7.85327e+07	8.52414e+07	9.92948e+07	1.37797e+08	1.23481e+08	1.00809e+08	8.6358e+07	9.16444e+07	2.49403e+07	2.457e+07	2.45709e+07	2.37092e+07	1.82226e+07	2.20369e+07	2.02345e+07	2.22906e+07
High	XP_022667482.1	26S proteasome regulatory subunit 8 isoform X1 [Varroa destructor]	0	FALSE	74.759	34	12	76	11	1	421	47.3	213.82	10	-5.47	0.971837	5.4796e+07	5.18758e+07	7.21826e+07	9.63902e+07	1.40217e+08	8.63631e+07	4.69788e+07	4.74387e+07	1.74443e+07	1.49224e+07	17807530	1.66205e+07	2.07028e+07	1.88468e+07	1.10221e+07	1.14365e+07
High	XP_022669592.1	glucokinase-like isoform X2 [Varroa destructor]	0	FALSE	74.691	34	15	67	15	1	500	56	172.83	15	-5.02	0.997268	1.00037e+08	1.01888e+08	1.18086e+08	1.72803e+08	2.27887e+08	1.47096e+08	1.15813e+08	1.08656e+08	3.1833e+07	2.93665e+07	2.91556e+07	2.97779e+07	33681665	32104513	2.72441e+07	2.63914e+07
High	XP_022643803.1	adenosylhomocysteinase-like [Varroa destructor]	0	FALSE	74.404	31	8	60	8	1	436	48.2	188.33	10	-5.32	0.971837	1.79514e+08	2.16211e+08	2.44277e+08	3.07884e+08	3.19098e+08	2.69364e+08	2.12616e+08	2.13424e+08	5.735e+07	6.25597e+07	6.05158e+07	5.31746e+07	4.71572e+07	5.89302e+07	5.00077e+07	5.19226e+07
High	XP_022661869.1	endophilin-A-like isoform X2 [Varroa destructor]	0	FALSE	74.054	35	10	74	10	1	355	39.5	217.62	7	-4.52	0.997268	6.18189e+07	8.00775e+07	9.34152e+07	1.02843e+08	8.93773e+07	8.78723e+07	5.70715e+07	6.06208e+07	1.97235e+07	2.31697e+07	2.31407e+07	1.77403e+07	1.31917e+07	1.91841e+07	1.33937e+07	1.47375e+07
High	MSTRG.24429.3.orf1	complete:115-522 strand:+	0	FALSE	73.784	35	4	166	3	1	135	14.7	301.77	7	-6.64	1.72029e-16	2.52755e+08	2.99485e+08	2.71654e+08	4.33615e+08	4.56185e+08	3.11883e+08	2.59447e+08	2.61238e+08	8.06978e+07	8.65987e+07	67284443	7.48967e+07	6.74764e+07	6.83061e+07	6.1104e+07	6.36645e+07
High	XP_022653763.1	integrin alpha-PS2-like isoform X1 [Varroa destructor]	0	FALSE	73.627	12	7	60	7	1	1026	112.7	193.26	7	-6.62	0.599555	7.5623e+07	6.83396e+07	5.6505e+07	1.01049e+08	8.92239e+07	6.80127e+07	4.83443e+07	5.75705e+07	2.41446e+07	1.97771e+07	1.39654e+07	1.74373e+07	1.31966e+07	1.49e+07	1.13611e+07	1.39864e+07
High	XP_022665948.1	NADH dehydrogenase [ubiquinone] iron-sulfur protein 5-like [Varroa destructor]	0	FALSE	73.377	57	6	62	6	1	108	12.9	238.69	3	-6.34	0.733637	2.092e+08	2.04736e+08	2.35101e+08	3.27002e+08	2.20185e+08	1.56896e+08	1.84135e+08	1.99577e+08	6.67836e+07	5.91445e+07	5.8213e+07	5.64906e+07	3.25325e+07	3.42643e+07	4.3349e+07	4.85321e+07
High	MSTRG.20764.3.orf1	complete:437-805 strand:+	0	FALSE	72.971	37	5	111	5	1	122	13.7	352.32	0	0.58	0.00244816	2.05372e+08	2.33385e+08	2.48594e+08	3.21181e+08	4.1173e+08	3.34373e+08	2.49594e+08	2.35157e+08	6.55977e+07	6.73955e+07	61483804	5.54425e+07	6.08482e+07	73151621	5.86874e+07	5.72622e+07
High	XP_022658019.1	integrin-linked protein kinase homolog pat-4-like isoform X1 [Varroa destructor]	0	FALSE	72.967	41	13	85	13	1	451	51	129.43	14	-3.4	0.909223	3.2632e+08	3.68734e+08	6.10004e+08	1.28354e+09	6.61649e+08	5.11446e+08	6.89297e+08	7.06215e+08	1.0406e+08	106455810	1.50956e+08	2.21695e+08	9.78349e+07	1.11935e+08	1.62206e+08	1.71877e+08
High	XP_022662203.1	S-formylglutathione hydrolase-like [Varroa destructor]	0	FALSE	72.218	50	9	72	9	1	283	31.2	211.98	7	-6.64	1.72029e-16	8.97617e+08	1.04757e+09	1.73471e+09	2.44655e+09	2.35968e+09	1.46093e+09	1.39718e+09	1.43206e+09	2.86722e+08	3.03149e+08	429914000	4.22759e+08	3.49195e+08	3.19976e+08	3.2908e+08	3.49e+08
High	XP_022644257.1	vegetative cell wall protein gp1-like, partial [Varroa destructor]	0	FALSE	72.177	27	10	108	9	1	524	57	251.12	1	2.48	7.9413e-06	1.52863e+07	1.6881e+07	2.25422e+07	2.39467e+07	1.39422e+07	1.31534e+07	2.38341e+07	1.93602e+07	4564197	4520485	5.37849e+06	4.00976e+06	1.89805e+06	2.70794e+06	5.39475e+06	4.47071e+06
High	XP_022666766.1	cofilin/actin-depolymerizing factor homolog [Varroa destructor]	0	FALSE	72.162	75	10	124	10	1	146	16.8	230.52	0	-5.95	0.891922	3.13052e+08	3.74413e+08	3.48773e+08	4.05137e+08	5.69548e+08	4.58163e+08	3.34779e+08	3.30069e+08	9.99178e+07	1.08248e+08	8.63673e+07	7.00013e+07	8.42476e+07	1.00308e+08	7.87708e+07	8.03908e+07
High	XP_022656482.1	GTP-binding nuclear protein Ran [Varroa destructor]	0	FALSE	72.142	47	8	110	8	1	217	24.7	305.18	0	-5.42	0.965192	1.55803e+08	1.68776e+08	2.44556e+08	2.64291e+08	2.96515e+08	2.37826e+08	1.66681e+08	2.00985e+08	4.96257e+07	4.87424e+07	6.05352e+07	4.56394e+07	4.38435e+07	5.20441e+07	3.9194e+07	4.89144e+07
High	XP_022663821.1	soma ferritin-like isoform X1 [Varroa destructor]	0	FALSE	71.767	46	6	95	6	1	225	25.5	298.62	9	-4.93	0.997268	9.50255e+07	1.12603e+08	2.58259e+08	3.58518e+08	3.15769e+08	2.05137e+08	1.60679e+08	1.45604e+08	3.02339e+07	3.25477e+07	6.39732e+07	6.19367e+07	4.67273e+07	4.49205e+07	37795868	3.53686e+07
High	XP_022657449.1	40S ribosomal protein S14a [Varroa destructor]	0	FALSE	71.621	68	6	91	6	1	151	16.1	240.01	0	-5.12	0.997268	8.48374e+07	9.16157e+07	8.99813e+07	1.11284e+08	1.01364e+08	8.86551e+07	6.22313e+07	8.27512e+07	27092704	2.64959e+07	2.23022e+07	1.91822e+07	1.495e+07	1.93874e+07	1.46184e+07	2.01494e+07
High	XP_022650624.1	uncharacterized protein LOC111245905 isoform X1 [Varroa destructor]	0	FALSE	71.588	7	9	79	9	1	2212	246.4	216.48	11	-5.49	0.967337	7.47888e+07	7.01391e+07	9.65107e+07	1.39235e+08	1.38649e+08	9.32809e+07	6.67515e+07	4.28154e+07	2.3733e+07	2.02475e+07	2.39184e+07	2.40343e+07	2.04796e+07	2.03569e+07	1.56834e+07	1.03678e+07
High	XP_022644638.1	phosphatidylinositol transfer protein alpha isoform-like [Varroa destructor]	0	FALSE	71.551	32	5	71	5	1	271	31.5	209.77	0	-4.48	0.997268	2.52112e+07	1.49902e+07	2.30786e+07	4.22331e+07	5.30865e+07	2.99836e+07	1.49639e+07	1.55553e+07	8.01072e+06	4.19472e+06	5596612	7.27708e+06	7.84444e+06	6.52105e+06	3.43794e+06	3.71841e+06
High	XP_022667560.1	protein krasavietz-like [Varroa destructor]	0	FALSE	71.549	19	7	60	7	1	426	48.4	221.56	0	-5.25	0.997268	5.45197e+07	5.46675e+07	4.19259e+07	5.08677e+07	6.71236e+07	4.32851e+07	6.2799e+07	5.88013e+07	1.73645e+07	1.58205e+07	1.0356e+07	8.75042e+06	9.92935e+06	9.42481e+06	1.47665e+07	1.43305e+07
High	XP_022664956.1	26S proteasome non-ATPase regulatory subunit 7-like isoform X2 [Varroa destructor]	0	FALSE	71.351	46	8	83	8	1	356	39.7	233.38	7	-5.1	0.997268	6.75477e+07	7.38852e+07	7.1561e+07	8.27773e+07	9.54961e+07	6.93267e+07	6.85284e+07	6.77351e+07	2.15825e+07	2.1382e+07	1.77367e+07	1.43052e+07	1.40814e+07	1.51788e+07	1.61246e+07	1.64878e+07
High	XP_022654834.1	uncharacterized protein LOC111247772 isoform X1 [Varroa destructor]	0	FALSE	71.27	19	7	98	7	1	601	68.5	265.24	8	-4.86	0.998843	3.82644e+07	4.45763e+07	5.2389e+07	5.38423e+07	5.23579e+07	4.85015e+07	4.69357e+07	4.9068e+07	1.21784e+07	1.28611e+07	1.29304e+07	9.30477e+06	7721065	1.05906e+07	1.09882e+07	1.19584e+07
High	XP_022644843.1	40S ribosomal protein S15-like [Varroa destructor]	0	FALSE	71.033	42	3	98	3	1	147	17.1	284.7	0	-5.71	0.929201	1.75255e+08	2.0585e+08	1.87545e+08	2.59951e+08	2.76872e+08	1.89945e+08	1.69281e+08	1.63221e+08	5.58977e+07	5.95225e+07	4.64837e+07	4.4913e+07	4.09626e+07	4.15854e+07	3.98237e+07	3.97788e+07
High	XP_022657094.1	peptidyl-prolyl cis-trans isomerase FKBP4-like [Varroa destructor]	0	FALSE	70.474	32	14	72	14	1	436	49.1	219.2	10	-5.96	0.891922	1.38928e+08	1.6473e+08	1.99138e+08	1.73277e+08	2.84497e+08	2.00046e+08	1.39596e+08	1.51301e+08	4.42467e+07	4.75892e+07	4.92822e+07	2.97822e+07	4.20552e+07	4.37245e+07	3.27653e+07	3.67747e+07
High	XP_022661400.1	spermine synthase-like [Varroa destructor]	0	FALSE	70.249	40	11	113	11	1	374	42.4	147.39	0	-3.64	0.903025	6.45417e+07	6.42126e+07	6.05921e+07	9.75554e+07	1.15523e+08	8.43926e+07	6.41188e+07	6.35973e+07	2.05442e+07	1.84429e+07	1.48113e+07	1.67269e+07	1.6991e+07	1.83428e+07	1.50081e+07	1.53988e+07
High	XP_022670786.1	low-density lipoprotein receptor-related protein 2-like isoform X1 [Varroa destructor]	0	FALSE	69.861	5	12	84	12	1	4664	521.9	166.8	11	-5.16	0.997268	5.34806e+07	5.13305e+07	5.13727e+07	6.38637e+07	7.49836e+07	5.66844e+07	4.55011e+07	4.63988e+07	1.70879e+07	1.48548e+07	1.27329e+07	1.10143e+07	1.10816e+07	1.23532e+07	1.07166e+07	11262927
High	XP_022657532.1	polypyrimidine tract-binding protein 3-like isoform X1 [Varroa destructor]	0	FALSE	69.637	17	7	92	7	1	738	78.9	188.9	6	-4.35	0.990676	2.70021e+07	2.71202e+07	2.54575e+07	3.29369e+07	2.76316e+07	2.29049e+07	2.32486e+07	2.40767e+07	8.61248e+06	7.84846e+06	6.30974e+06	5.64032e+06	4.05908e+06	4.99386e+06	5.47657e+06	5.86775e+06
High	MSTRG.26992.1.orf1	complete:329-1321 strand:+	0	FALSE	69.234	38	9	87	1	1	330	37.2	220.17	0
High	XP_022669171.1	muscle LIM protein 1-like [Varroa destructor]	0	FALSE	69.178	65	7	128	5	1	106	11.4	351.81	0	-6.64	1.72029e-16	1.13716e+08	1.17705e+08	1.26136e+08	1.76724e+08	1.27171e+08	1.45498e+08	9.83547e+07	8.95355e+07	3.62871e+07	3.40383e+07	3.12058e+07	3.04952e+07	1.87917e+07	3.18173e+07	2.3116e+07	2.17991e+07
High	XP_022650916.1	T-complex protein 1 subunit epsilon-like [Varroa destructor]	0	FALSE	69.118	35	13	87	13	1	540	59	204.04	0	-3.81	0.965192	1.0098e+08	9.97248e+07	1.07161e+08	1.5439e+08	1.68415e+08	1.20698e+08	9.84014e+07	1.05306e+08	3.2153e+07	2.87913e+07	2.64262e+07	2.6608e+07	2.48319e+07	2.63907e+07	2.30991e+07	2.56321e+07
High	XP_022652406.1	isocitrate dehydrogenase [NADP] cytoplasmic-like [Varroa destructor]	0	FALSE	69.091	42	12	79	11	1	412	46.1	166.89	10	-4.84	0.997268	1.04264e+08	1.15447e+08	1.07456e+08	1.42779e+08	1.62614e+08	1.24357e+08	1.07196e+08	1.08984e+08	3.32392e+07	3.34004e+07	2.66319e+07	2.46608e+07	2.40441e+07	2.72074e+07	2.52166e+07	2.6518e+07
High	XP_022667129.1	uncharacterized protein LOC111252851 [Varroa destructor]	0	FALSE	68.876	52	6	60	6	1	165	18.6	202.76	5	-6.32	0.757762	1.08048e+08	1.0916e+08	1.22279e+08	1.64538e+08	1.71778e+08	1.13402e+08	9.74547e+07	9.46143e+07	3.44592e+07	3.15601e+07	3.02553e+07	2.83843e+07	2.53855e+07	2.47526e+07	2.29164e+07	2.30481e+07
High	XP_022660569.1	tropomyosin-like [Varroa destructor]	0	FALSE	68.852	40	11	77	11	1	316	35.6	251.81	10	-3.38	0.903025	1.5359e+08	1.8322e+08	1.74675e+08	1.93191e+08	1.91331e+08	1.66282e+08	9.52539e+07	1.09402e+08	4.90035e+07	5.28632e+07	4.32312e+07	3.32806e+07	2.82377e+07	3.62865e+07	2.233e+07	2.65197e+07
High	XP_022650197.1	ras-related protein Rap-1b [Varroa destructor]	0	FALSE	68.718	65	10	100	10	1	186	21.2	233.99	0	-2.31	0.4423	2.09197e+08	2.06495e+08	2.43337e+08	2.4114e+08	2.97686e+08	2.02148e+08	1.9961e+08	2.08922e+08	6.66627e+07	5.9541e+07	6.01051e+07	4.15388e+07	4.39878e+07	4.41181e+07	4.68391e+07	5.07075e+07
High	XP_022671572.1	sex-regulated protein janus-A-like isoform X1 [Varroa destructor]	0	FALSE	68.206	48	7	85	7	1	144	16.1	247.81	8	-3.52	0.939996	1.82795e+08	1.78153e+08	2.5888e+08	2.90225e+08	4.14295e+08	3.2235e+08	1.89945e+08	1.90608e+08	5.83104e+07	51397614	6.41055e+07	5.00844e+07	6.12578e+07	7.05866e+07	4.46623e+07	4.64352e+07
High	XP_022663719.1	vesicle-fusing ATPase 1-like [Varroa destructor]	0	FALSE	68.2	23	14	73	13	1	745	82.6	152.14	0	-5.89	0.894909	1.12294e+08	1.19267e+08	1.39382e+08	1.75356e+08	1.81202e+08	1.42188e+08	1.12215e+08	1.16464e+08	3.58187e+07	3.44387e+07	3.44471e+07	3.02317e+07	2.67604e+07	3.11253e+07	2.64341e+07	2.83527e+07
High	XP_022646833.1	60S ribosomal protein L8-like [Varroa destructor]	0	FALSE	68.064	35	9	60	9	1	257	28.3	130.68	0	-0.73	0.0161622	6.15539e+07	5.76101e+07	6.84599e+07	1.20791e+08	8.35757e+07	4.93403e+07	5.85153e+07	5.47509e+07	1.95568e+07	1.65392e+07	1.68571e+07	2.08319e+07	1.23314e+07	1.0731e+07	1.36387e+07	1.32575e+07
High	XP_022661490.1	dynein heavy chain, cytoplasmic-like [Varroa destructor]	0	FALSE	67.967	5	11	51	11	1	4658	532.1	118.26	0	-4.2	0.971662	4.54646e+07	4.771e+07	5.53265e+07	6.65699e+07	8.51704e+07	6.08389e+07	3.98122e+07	4.46439e+07	1.44196e+07	1.37003e+07	1.36348e+07	1.13842e+07	1.25328e+07	1.32514e+07	9.22959e+06	1.08169e+07
High	XP_022670963.1	60S ribosomal protein L3-like [Varroa destructor]	0	FALSE	67.753	37	17	94	17	1	411	46.5	200.96	0	-2.45	0.52062	1.04126e+08	1.24694e+08	1.30822e+08	1.72219e+08	1.70471e+08	1.71213e+08	1.11926e+08	1.12505e+08	3.29945e+07	3.58553e+07	3.22734e+07	2.95942e+07	2.50967e+07	3.73225e+07	2.61277e+07	2.73025e+07
High	XP_022648650.1	troponin T-like isoform X1 [Varroa destructor]	0	FALSE	67.665	36	13	67	11	1	368	43.6	201.05	12	-5.89	0.895786	1.54026e+08	1.67925e+08	1.92097e+08	2.45251e+08	2.6351e+08	1.86484e+08	1.44946e+08	1.3196e+08	4.91466e+07	4.85014e+07	4.75939e+07	4.23287e+07	3.89724e+07	4.07749e+07	3.40972e+07	3.21211e+07
High	XP_022661746.1	protein transport protein sec31-like isoform X1 [Varroa destructor]	0	FALSE	67.554	36	2	73	2	1	220	22	197.57	4	0.15	0.000898077	3.24774e+07	3.50288e+07	3.33256e+07	4.15729e+07	3.79448e+07	3.05853e+07	3.88649e+07	3.61776e+07	1.02763e+07	10028383	8.20174e+06	7120070	5.5786e+06	6637501	9136046	8.79783e+06
High	XP_022649291.1	uncharacterized protein LOC111245329 [Varroa destructor]	0	FALSE	67.252	76	12	140	12	1	135	14.9	334.85	0	-3.83	0.967078	9.88803e+08	1.1674e+09	8.72978e+08	7.21026e+08	4.05901e+08	8.24046e+08	1.11169e+09	1.15647e+09	3.15776e+08	3.37729e+08	2.16267e+08	1.24518e+08	5.99928e+07	180399288	2.6177e+08	281791735
High	XP_022664252.1	glycine-rich cell wall structural protein-like [Varroa destructor]	0	FALSE	67.246	41	6	104	6	1	152	13.3	240.34	0	3.19	5.66437e-07	1.73213e+07	3.3849e+07	2.80741e+07	3.57161e+07	2.76861e+07	1.4591e+07	1.79911e+07	3.30095e+07	5.36287e+06	9.57165e+06	6.71115e+06	6.07052e+06	3.93111e+06	3021263	4.05584e+06	7.81507e+06
High	XP_022647356.1	calnexin-like isoform X1 [Varroa destructor]	0	FALSE	67.03	25	9	67	9	1	619	69.3	207.06	11	-6.64	1.72029e-16	1.36699e+08	1.5027e+08	2.00868e+08	2.96222e+08	3.88332e+08	2.56941e+08	1.4812e+08	1.51519e+08	4.36108e+07	4.33654e+07	4.96953e+07	5.11434e+07	5.74451e+07	5.62521e+07	3.48226e+07	3.68392e+07
High	XP_022644791.1	40S ribosomal protein S3a-like [Varroa destructor]	0	FALSE	66.877	36	11	82	11	1	264	29.7	199.15	3	-6.64	1.72029e-16	2.14436e+08	2.32811e+08	2.8998e+08	4.07785e+08	3.41846e+08	2.81293e+08	1.88102e+08	2.06193e+08	6.8468e+07	6.73676e+07	7.18443e+07	7.04305e+07	5.05666e+07	6.15265e+07	44246356	5.01937e+07
High	XP_022646468.1	ATP-dependent zinc metalloprotease YME1 homolog [Varroa destructor]	0	FALSE	66.855	16	6	72	6	1	693	76.6	231.23	0	-4.47	0.997268	2.06444e+07	2.32373e+07	2.50181e+07	3.25099e+07	2.35941e+07	1.9581e+07	2.3823e+07	2.59245e+07	6.5962e+06	6.69187e+06	6.20084e+06	5.61822e+06	3.46124e+06	4242292	5.57978e+06	6318091
High	XP_022652573.1	putative L-aspartate dehydrogenase [Varroa destructor]	0	FALSE	66.807	39	9	65	9	1	282	31	194.33	0	-4.79	0.997268	1.22058e+08	1.30484e+08	1.31173e+08	1.79533e+08	2.01415e+08	1.28557e+08	1.0559e+08	9.07762e+07	3.89553e+07	37713837	3.2455e+07	3.09944e+07	2.9751e+07	2.80808e+07	2.4799e+07	2.20696e+07
High	XP_022664950.1	threonine--tRNA ligase, cytoplasmic-like isoform X1 [Varroa destructor]	0	FALSE	66.703	22	13	72	13	1	733	84.2	202.5	12	-4.93	0.997852	4.58775e+07	6.23731e+07	6.04426e+07	7.89962e+07	9.41558e+07	7.17161e+07	5.09374e+07	4.33274e+07	1.44944e+07	1.80487e+07	1.49183e+07	1.36146e+07	1.38618e+07	1.56632e+07	1.19368e+07	1.04994e+07
High	XP_022644015.1	uncharacterized protein LOC111243155 [Varroa destructor]	0	FALSE	66.213	28	2	89	2	1	134	14	336.03	0	-0.66	0.00781389	1.86103e+07	2.54698e+07	5.68038e+07	8.7351e+07	5.44901e+07	3.68218e+07	1.69994e+07	1.61682e+07	5754251	7.26566e+06	1.40048e+07	1.50551e+07	8.01222e+06	7.97445e+06	3.83877e+06	3.81345e+06
High	XP_022650757.1	uncharacterized protein LOC111245963 [Varroa destructor]	0	FALSE	66.174	47	7	106	7	1	397	39.4	189.58	0	-1.59	0.0697189	1.64237e+07	2.39109e+07	1.69937e+07	1.95202e+07	8.06995e+07	3.73552e+07	4.89602e+07	4.02236e+07	5.04926e+06	6.7686e+06	3.98748e+06	3.24535e+06	1.18934e+07	8.06603e+06	1.14438e+07	9.72587e+06
High	XP_022665706.1	protein NipSnap-like [Varroa destructor]	0	FALSE	66.144	30	6	99	6	1	273	31.7	303.33	5	-3.42	0.893813	7.38439e+07	9.2076e+07	9.32565e+07	1.45328e+08	1.60723e+08	9.72414e+07	7.07555e+07	6.72456e+07	2.34959e+07	2.65682e+07	2.30407e+07	2.51096e+07	2.37471e+07	2.12265e+07	1.65579e+07	1.62257e+07
High	XP_022655387.1	adult-specific rigid cuticular protein 15.5-like [Varroa destructor]	0	FALSE	66.111	50	7	127	5	1	171	18.3	367.13	0	-1.46	0.0523535	3.54706e+07	2.87414e+07	5.28709e+07	8.50824e+07	1.12685e+08	8.34457e+07	3.92598e+07	4.77337e+07	1.11599e+07	8.2268e+06	1.29988e+07	14642219	1.66525e+07	18186139	9.1793e+06	1.15824e+07
High	XP_022671366.1	hexosaminidase D-like [Varroa destructor]	0	FALSE	66.036	22	7	78	7	1	509	57.8	203.86	9	-4.72	0.997268	4.23951e+07	4.83649e+07	5.17387e+07	5.5441e+07	9.40903e+07	5.80457e+07	4.56316e+07	4.78142e+07	1.34914e+07	1.39603e+07	1.27589e+07	9.5266e+06	1.38711e+07	1.26526e+07	1.06882e+07	1.15997e+07
High	XP_022643369.1	histone H2A.V [Varroa destructor]	0	FALSE	65.965	55	8	99	5	1	136	14.1	249.73	6	-3.68	0.956525	1.67755e+08	1.76933e+08	1.91529e+08	2.50595e+08	2.21916e+08	1.68778e+08	1.30751e+08	1.24678e+08	5.35481e+07	5.11507e+07	4.74368e+07	4.32538e+07	3.28249e+07	3.69346e+07	3.0745e+07	3.0324e+07
High	XP_022646937.1	histone H2A-like [Varroa destructor]	0	FALSE	65.754	60	8	124	2	1	136	14.6	288.79	0	-4.77	0.998843	1.89795e+07	1.97567e+07	2.25931e+07	2.88946e+07	2.42559e+07	1.90339e+07	1.89796e+07	1.95381e+07	6.04232e+06	5.70529e+06	5.57766e+06	4.98817e+06	3.57369e+06	4.1699e+06	4.47095e+06	4.71923e+06
High	XP_022659936.1	26S proteasome non-ATPase regulatory subunit 2-like [Varroa destructor]	0	FALSE	65.736	19	10	72	10	1	891	96.9	188.32	8	-5.36	0.978775	5.18685e+07	5.34153e+07	8.14301e+07	8.21644e+07	1.21296e+08	9.52192e+07	6.88324e+07	7.41691e+07	1.652e+07	1.53569e+07	20167709	1.41736e+07	1.79332e+07	2.0822e+07	1.61675e+07	1.80697e+07
High	XP_022651706.1	eukaryotic translation initiation factor 3 subunit D-like [Varroa destructor]	0	FALSE	65.7	28	13	55	13	1	580	66.4	131.28	1	-3.78	0.963812	1.06386e+08	1.17183e+08	1.18143e+08	1.71057e+08	1.85535e+08	1.14795e+08	9.46067e+07	7.47094e+07	3.37132e+07	3.38039e+07	29178475	2.94722e+07	2.73875e+07	2.4991e+07	2.21009e+07	1.80319e+07
High	XP_022661129.1	acetyl-CoA carboxylase-like isoform X1 [Varroa destructor]	0	FALSE	65.353	12	17	68	17	1	2486	279.5	157.66	14	-3.64	0.891922	2.69992e+07	4.05128e+07	3.64608e+07	5.18148e+07	8.39028e+07	6.43525e+07	4.1003e+07	3.64899e+07	8.44661e+06	1.16666e+07	8.86633e+06	8.85276e+06	1.23841e+07	1.40747e+07	9.53395e+06	8.83653e+06
High	XP_022658813.1	nucleosome assembly protein 1-like 1 isoform X2 [Varroa destructor]	0	FALSE	65.158	43	9	76	9	1	359	41.4	148.87	13	-3.99	0.965192	7.76923e+07	9.56539e+07	9.68136e+07	1.1851e+08	1.44569e+08	8.44788e+07	7.34742e+07	8.4325e+07	2.45666e+07	2.75264e+07	2.3795e+07	2.03618e+07	2.13368e+07	1.83911e+07	1.71162e+07	2.04635e+07
High	XP_022649594.1	ATP-dependent RNA helicase DDX3X-like [Varroa destructor]	0	FALSE	64.529	16	12	61	12	1	725	77.5	139.08	0	-5.1	0.997268	5.92827e+07	6.97821e+07	5.88838e+07	8.75867e+07	1.01317e+08	6.96457e+07	5.42365e+07	5.90793e+07	1.88708e+07	2.00976e+07	1.45322e+07	1.5052e+07	1.4966e+07	1.51397e+07	1.27e+07	1.42835e+07
High	XP_022665703.1	40S ribosomal protein S10-like isoform X1 [Varroa destructor]	0	FALSE	64.37	29	7	96	7	1	182	20.6	249.41	10	-6.64	1.72029e-16	1.60455e+08	2.00793e+08	3.17629e+08	4.6493e+08	4.02684e+08	4.15375e+08	1.57492e+08	1.24489e+08	5.12021e+07	58019713	7.86293e+07	8.03302e+07	5.95561e+07	9.09711e+07	3.69969e+07	3.02521e+07
High	XP_022647991.1	tripeptidyl-peptidase 2-like [Varroa destructor]	0	FALSE	64.152	11	12	78	12	1	1736	191.3	191.1	0	-6.21	0.815261	8.90774e+07	8.21557e+07	1.1771e+08	1.4572e+08	1.3072e+08	1.24701e+08	1.13567e+08	1.09438e+08	2.84121e+07	23721601	2.91474e+07	2.51582e+07	1.93403e+07	2.72847e+07	2.67355e+07	2.66712e+07
High	XP_022668441.1	alanine--tRNA ligase, cytoplasmic-like isoform X2 [Varroa destructor]	0	FALSE	64.143	15	15	110	14	1	1004	111.8	215.39	16	-4.91	0.997268	1.93405e+08	2.26295e+08	2.28091e+08	3.03514e+08	3.61524e+08	2.39462e+08	2.17072e+08	2.06609e+08	6.17058e+07	6.54019e+07	5.63969e+07	5.23995e+07	5.34395e+07	5.24436e+07	5.11187e+07	5.03062e+07
High	XP_022655304.1	40S ribosomal protein S4-like [Varroa destructor]	0	FALSE	64.112	45	14	122	14	1	262	29.3	309.09	11	-5.91	0.893813	2.83754e+08	3.22499e+08	3.10625e+08	3.57348e+08	3.90719e+08	2.91842e+08	2.86175e+08	2.92844e+08	90663952	9.33297e+07	7.69895e+07	6.17553e+07	5.78259e+07	6.3936e+07	6.74129e+07	7.13694e+07
High	XP_022654090.1	high mobility group protein DSP1-like [Varroa destructor]	0	FALSE	64.082	34	11	90	11	1	193	22.4	265.16	0	-5.25	0.978775	2.30667e+08	2.12283e+08	2.27938e+08	3.04015e+08	2.19894e+08	1.74454e+08	2.41938e+08	2.13426e+08	7.3651e+07	6.13737e+07	5.63908e+07	52479616	3.24554e+07	3.81242e+07	5.69187e+07	5.19527e+07
High	XP_022656687.1	cathepsin D-like [Varroa destructor]	0	FALSE	63.986	35	13	121	13	1	382	41.8	295.65	8	-6.61	0.59911	4.77923e+08	4.95293e+08	5.25261e+08	7.02674e+08	1.06366e+09	8.12035e+08	5.82151e+08	5.33584e+08	152677485	143295296	130139625	1.2138e+08	1.57407e+08	1.7787e+08	1.37056e+08	1.29971e+08
High	XP_022671079.1	superoxide dismutase [Cu-Zn]-like isoform X1 [Varroa destructor]	0	FALSE	63.551	49	8	102	8	1	202	21.8	356.68	8	-4.87	0.997268	2.4358e+08	2.76737e+08	3.55972e+08	4.62471e+08	4.70651e+08	3.57125e+08	2.20589e+08	2.30701e+08	7.77607e+07	7.99988e+07	8.8151e+07	7.98711e+07	6.96006e+07	7.81622e+07	5.18986e+07	5.61715e+07
High	XP_022643500.1	WD repeat-containing protein 47-like isoform X1 [Varroa destructor]	0	FALSE	63.521	16	10	64	10	1	1033	114.1	199.19	12	-0.5	0.0220323	9.53395e+07	1.06188e+08	1.01949e+08	1.47604e+08	1.17196e+08	8.78034e+07	9.74053e+07	8.68266e+07	3.0266e+07	3.05828e+07	2.5044e+07	2.53701e+07	1.71947e+07	1.90765e+07	2.27133e+07	2.09564e+07
High	XP_022665327.1	lon protease homolog, mitochondrial-like [Varroa destructor]	0	FALSE	63.359	20	12	68	12	1	951	105.9	181.09	8	-5.38	0.974385	1.10356e+08	1.24057e+08	1.33382e+08	1.66164e+08	1.5417e+08	1.02e+08	1.14422e+08	1.10863e+08	3.52606e+07	3.59016e+07	3.30593e+07	2.86933e+07	2.27919e+07	2.23458e+07	2.69538e+07	2.69721e+07
High	XP_022659256.1	cytochrome c oxidase subunit NDUFA4-like [Varroa destructor]	0	FALSE	63.158	65	10	129	10	1	86	9.9	327.24	0	-6.64	1.72029e-16	7.56794e+08	8.59005e+08	8.40313e+08	1.16451e+09	1.00382e+09	7.51519e+08	6.93739e+08	6.96891e+08	2.41807e+08	2.4854e+08	2.08228e+08	2.01225e+08	148525214	1.64588e+08	1.63389e+08	1.69813e+08
High	XP_022665482.1	coronin-6-like [Varroa destructor]	0	FALSE	62.746	25	6	65	6	1	523	58.6	216.12	0	-3.3	0.771533	2.26791e+07	2.43334e+07	4.36639e+07	4.76565e+07	7.46036e+07	4.25738e+07	2.58299e+07	2.51036e+07	7.0574e+06	6.87791e+06	1.07387e+07	8.17054e+06	1.10056e+07	9.22861e+06	6.01008e+06	6.04579e+06
High	XP_022673449.1	protein ROP-like isoform X1 [Varroa destructor]	0	FALSE	62.543	25	13	57	13	1	612	69.9	136.64	13	-4.78	0.998843	7.90516e+07	9.42714e+07	9.23342e+07	1.17583e+08	1.07023e+08	1.06372e+08	8.41134e+07	7.77947e+07	2.52139e+07	2.72385e+07	2.27661e+07	2.02459e+07	1.57615e+07	2.32559e+07	1.9759e+07	1.89053e+07
High	XP_022653696.1	40S ribosomal protein S3-like [Varroa destructor]	0	FALSE	62.331	35	10	77	10	1	249	27.3	215.44	0	-6.04	0.869102	1.55434e+08	1.84827e+08	1.37294e+08	1.97712e+08	2.06183e+08	1.69875e+08	1.37297e+08	1.29193e+08	4.96304e+07	5.3488e+07	3.39415e+07	3.41317e+07	3.04674e+07	3.71409e+07	3.22457e+07	3.14391e+07
High	XP_022667676.1	dolichyl-diphosphooligosaccharide--protein glycosyltransferase 48 kDa subunit-like [Varroa destructor]	0	FALSE	62.32	23	8	64	8	1	455	50.1	193.36	0	-5.31	0.978775	8.54659e+07	9.85364e+07	1.0527e+08	1.49243e+08	1.631e+08	1.12168e+08	1.13801e+08	1.03744e+08	2.7148e+07	2.84232e+07	2.59561e+07	2.57144e+07	24087160	2.44801e+07	2.67681e+07	2.51661e+07
High	XP_022645410.1	insulin-like growth factor 2 mRNA-binding protein 1 isoform X1 [Varroa destructor]	0	FALSE	62.232	19	9	107	9	1	799	83.4	221.57	12	-6.07	0.884075	9.41226e+07	1.15715e+08	1.288e+08	1.56347e+08	1.43693e+08	1.29235e+08	1.14111e+08	8.78547e+07	3.00167e+07	3.33946e+07	3.19237e+07	2.70052e+07	2.12408e+07	2.82931e+07	2.68626e+07	2.13959e+07
High	XP_022653268.1	proteasome inhibitor PI31 subunit-like [Varroa destructor]	0	FALSE	61.623	52	7	49	7	1	296	32.4	174.31	0	-5	0.997268	5.59044e+07	6.02049e+07	6.23857e+07	8.11899e+07	8.74754e+07	6.68845e+07	4.25025e+07	3.80134e+07	1.77571e+07	17314621	1.54159e+07	1.40059e+07	12906685	1.45967e+07	9.94157e+06	9.17749e+06
High	XP_022643934.1	cubilin-like isoform X1 [Varroa destructor]	0	FALSE	61.293	11	13	76	13	1	2023	226.3	157.93	14	1.81	1.5266e-06	2.54652e+07	3.12906e+07	1.89207e+07	3.51708e+07	3.48871e+07	1.44574e+07	3.54154e+07	3.12681e+07	7789158	8.76977e+06	4463334	5.92131e+06	5.05823e+06	2.97229e+06	8.04224e+06	7.33694e+06
High	XP_022668955.1	EH domain-containing protein 1-like [Varroa destructor]	0	FALSE	61.179	22	7	44	7	1	538	60.9	147.26	8	-5.78	0.939996	5.1279e+07	5.21026e+07	6.14517e+07	6.58567e+07	1.08623e+08	7.37622e+07	4.42923e+07	4.09184e+07	1.63844e+07	1.50326e+07	1.5231e+07	1.13657e+07	1.60761e+07	1.61596e+07	1.04255e+07	9.93078e+06
High	XP_022647202.1	ctenidin-3-like [Varroa destructor]	0	FALSE	60.97	35	6	140	6	1	161	14.1	402.07	0	1.56	0.000161564	9.10651e+07	1.02115e+08	1.16914e+08	1.92884e+08	1.41504e+08	1.40706e+08	8.72605e+07	8.44248e+07	2.8865e+07	29414685	2.88383e+07	3.32669e+07	2.08801e+07	3.07033e+07	2.04695e+07	2.0413e+07
High	MSTRG.28269.5.orf1	complete:293-1432 strand:+	0	FALSE	60.941	30	7	84	7	1	379	42.6	240.46	8	-4.65	0.997268	5.00385e+07	5.4341e+07	5.33146e+07	7.26012e+07	1.14674e+08	7.3566e+07	5.42236e+07	5.19827e+07	1.59608e+07	1.56943e+07	1.31965e+07	1.25223e+07	1.69412e+07	1.60695e+07	1.27444e+07	1.26368e+07
High	XP_022652884.1	sulfhydryl oxidase 2-like isoform X1 [Varroa destructor]	0	FALSE	60.852	25	9	66	9	1	622	71.1	164.29	8	-4.4	0.997268	1.15569e+08	1.4649e+08	1.28755e+08	1.90006e+08	1.58138e+08	1.18739e+08	8.94446e+07	1.17858e+08	3.68464e+07	42341277	3.1834e+07	3.27714e+07	2.33803e+07	2.59707e+07	20997384	2.87111e+07
High	XP_022654861.1	GMP synthase [glutamine-hydrolyzing]-like [Varroa destructor]	0	FALSE	60.827	18	7	64	7	1	676	74.8	152.25	8	-4.24	0.978621	2.68124e+07	2.74852e+07	3.55002e+07	4.26258e+07	6.09238e+07	5.39963e+07	3.11362e+07	3.21135e+07	8.49763e+06	7.87178e+06	8.74163e+06	7.30238e+06	8.95569e+06	1.17812e+07	7.16808e+06	7.66585e+06
High	XP_022653578.1	coatomer subunit beta'-like [Varroa destructor]	0	FALSE	60.763	9	6	89	6	1	997	112.3	208.28	0	-6.11	0.893813	2.28283e+07	3.05823e+07	3.783e+07	5.95109e+07	6.2418e+07	6.15954e+07	2.88127e+07	2.53792e+07	7.23702e+06	8.85037e+06	9.33433e+06	1.02844e+07	9.23778e+06	1.34942e+07	6.76327e+06	6.09444e+06
High	XP_022673412.1	4F2 cell-surface antigen heavy chain-like [Varroa destructor]	0	FALSE	60.496	24	8	54	8	1	495	56.2	186.26	0	-4.62	0.997268	6.26934e+07	6.51243e+07	6.80744e+07	9.87018e+07	8.85745e+07	5.7818e+07	7.68151e+07	6.94948e+07	1.99914e+07	1.88199e+07	1.68233e+07	1.70179e+07	1.30748e+07	1.25993e+07	1.80856e+07	1.68565e+07
High	XP_022652121.1	uncharacterized protein LOC111246571 isoform X1 [Varroa destructor]	0	FALSE	60.391	38	7	63	7	1	228	25	215.53	8	-5.74	0.946977	8.75717e+07	8.8222e+07	8.10987e+07	1.26337e+08	1.11671e+08	8.53087e+07	8.80705e+07	8.26922e+07	2.79103e+07	2.54567e+07	2.00737e+07	2.18e+07	1.65079e+07	1.86892e+07	2.07151e+07	2.01433e+07
High	XP_022661691.1	leukocyte elastase inhibitor-like [Varroa destructor]	0	FALSE	60.326	29	9	91	9	1	453	50.2	206.41	8	-4.28	0.978852	6.3767e+07	6.5209e+07	8.2173e+07	9.85226e+07	1.32161e+08	9.28426e+07	6.57386e+07	6.05356e+07	2.03019e+07	1.88081e+07	2.026e+07	1.69889e+07	1.95175e+07	2.02215e+07	1.54365e+07	1.46331e+07
High	XP_022666768.1	fumarylacetoacetase-like [Varroa destructor]	0	FALSE	59.689	32	9	112	9	1	423	47.4	179.38	8	-5.37	0.978775	4.22859e+07	4.66264e+07	3.67835e+07	5.48244e+07	9.33879e+07	6.90837e+07	5.93022e+07	6.64042e+07	1.34601e+07	1.34391e+07	9.03091e+06	9.42667e+06	1.38176e+07	1.50765e+07	1.3889e+07	1.61503e+07
High	XP_022665444.1	NADH-cytochrome b5 reductase 2-like [Varroa destructor]	0	FALSE	59.437	42	9	69	9	1	301	34	216.98	7	-6.45	0.698433	1.25121e+08	1.31692e+08	1.52522e+08	1.83949e+08	1.9341e+08	1.43708e+08	1.1161e+08	9.94366e+07	3.99738e+07	3.80754e+07	3.77641e+07	3.17223e+07	2.85895e+07	3.1473e+07	2.62228e+07	2.41361e+07
High	XP_022669466.1	putative glucose-6-phosphate 1-epimerase [Varroa destructor]	0	FALSE	59.392	24	5	34	5	1	272	30.5	139.88	3	-4.12	0.974385	6.02074e+07	6.84949e+07	7.59623e+07	1.2277e+08	1.30946e+08	8.92165e+07	5.45922e+07	5.42532e+07	19124872	1.97618e+07	1.87586e+07	2.12117e+07	1.93524e+07	1.94673e+07	1.28204e+07	1.3139e+07
High	XP_022650146.1	regucalcin-like isoform X1 [Varroa destructor]	0	FALSE	59.355	35	7	55	7	1	337	37.1	163.67	8	-6.19	0.798392	2.7118e+08	2.96567e+08	2.1027e+08	2.53949e+08	3.30047e+08	2.31171e+08	3.7898e+08	3.71746e+08	8.66464e+07	8.57996e+07	5.21162e+07	4.38694e+07	4.88466e+07	5.06442e+07	8.92747e+07	9.05614e+07
High	XP_022644276.1	serine/threonine-protein phosphatase 2B catalytic subunit 2-like isoform X3 [Varroa destructor]	0	FALSE	59.353	28	8	60	8	1	513	57.1	142.68	7	-5.41	0.978775	7.02792e+07	8.0885e+07	8.70668e+07	1.18151e+08	1.08261e+08	1.07283e+08	5.02123e+07	6.55891e+07	2.24533e+07	2.34077e+07	2.15716e+07	2.03851e+07	1.60225e+07	2.35033e+07	1.17594e+07	1.59271e+07
High	XP_022672167.1	fructose-1,6-bisphosphatase 1-like [Varroa destructor]	0	FALSE	59.263	38	10	52	10	1	333	36.5	142.59	0	-4.78	0.997852	2.64648e+07	3.61398e+07	2.95637e+07	6.2382e+07	7.49593e+07	4.83459e+07	4.18484e+07	3.86616e+07	8.39463e+06	1.04105e+07	7.23105e+06	1.07588e+07	1.10837e+07	1.05405e+07	9.85806e+06	9.39848e+06
High	XP_022644469.1	kynurenine--oxoglutarate transaminase 3-like isoform X1 [Varroa destructor]	0	FALSE	59.138	33	8	85	8	1	455	50.9	209.51	9	-5.8	0.929201	9.30922e+07	1.03915e+08	1.06994e+08	1.60955e+08	1.88128e+08	1.3555e+08	1.11825e+08	1.20398e+08	2.97444e+07	3.00318e+07	2.64944e+07	2.78055e+07	2.7814e+07	2.96685e+07	2.63241e+07	2.93423e+07
High	XP_022652943.1	cathepsin L1-like [Varroa destructor]	0	FALSE	59.021	47	13	114	12	1	346	38.6	251.77	14	-5.48	0.960923	1.92865e+08	1.9256e+08	3.30618e+08	4.27447e+08	5.25986e+08	3.92712e+08	2.58945e+08	2.81074e+08	6.15946e+07	5.56705e+07	8.18717e+07	7.3806e+07	7.78031e+07	8.60097e+07	6.09242e+07	6.84897e+07
High	XP_022649320.1	cuticle protein 14-like [Varroa destructor]	0	FALSE	58.975	35	4	52	4	1	133	14.1	181.43	0	-4.43	0.997268	2.95937e+08	1.86422e+08	2.84066e+08	3.81027e+08	3.08768e+08	2.32347e+08	1.05127e+08	1.87504e+08	9.45111e+07	5.38688e+07	7.03935e+07	6.57966e+07	4.56671e+07	5.08756e+07	2.46674e+07	4.56136e+07
High	XP_022653613.1	nascent polypeptide-associated complex subunit alpha-like [Varroa destructor]	0	FALSE	58.914	33	7	75	7	1	274	29.6	229.65	0	-6.64	1.72029e-16	1.53758e+08	1.68386e+08	1.8299e+08	1.6543e+08	1.46207e+08	1.66081e+08	1.30624e+08	1.23361e+08	4.90681e+07	4.87089e+07	45354668	2.85652e+07	2.1624e+07	3.63846e+07	3.07658e+07	3.00254e+07
High	XP_022645744.1	uncharacterized protein F12A10.7-like [Varroa destructor]	0	FALSE	58.75	65	4	141	4	1	153	14.7	480.88	1	-6.64	1.72029e-16	6.19944e+08	4.65109e+08	8.67065e+08	6.95728e+08	4.90099e+08	8.53263e+08	5.98165e+08	5.55139e+08	1.98082e+08	1.34578e+08	2.14893e+08	1.20232e+08	7.25341e+07	1.86888e+08	1.40902e+08	1.35293e+08
High	XP_022662479.1	cytosolic purine 5'-nucleotidase-like isoform X1 [Varroa destructor]	0	FALSE	58.619	14	8	56	8	1	610	71	184.95	9	-5.68	0.956525	4.15054e+07	3.98084e+07	4.25625e+07	5.48731e+07	1.03382e+08	7.17955e+07	4.66405e+07	5.02409e+07	1.32011e+07	1.14807e+07	1.04768e+07	9.44187e+06	1.52846e+07	1.56967e+07	1.09504e+07	1.22372e+07
High	XP_022643748.1	ATP synthase-coupling factor 6, mitochondrial-like [Varroa destructor]	0	FALSE	58.594	54	7	72	7	1	99	11.3	223.89	0	-6.64	1.72029e-16	2.29557e+08	2.43992e+08	2.61198e+08	3.83696e+08	4.97366e+08	3.52294e+08	2.00791e+08	2.07551e+08	7.33472e+07	7.06101e+07	6.47389e+07	6.63086e+07	7.36095e+07	7.71796e+07	4.72578e+07	5.05733e+07
High	MSTRG.21909.15.orf1	complete:458-1261 strand:+	0	FALSE	58.552	20	5	45	5	1	267	30.7	132.4	6	-6.31	0.786421	5.32929e+07	4.46488e+07	5.52133e+07	1.05907e+08	7.73535e+07	6.20421e+07	3.17014e+07	2.99916e+07	1.70279e+07	1.29187e+07	1.36848e+07	1.83023e+07	11448234	1.3592e+07	7.46624e+06	7.25075e+06
High	XP_022662078.1	cuticle protein 38-like isoform X1 [Varroa destructor]	0	FALSE	58.322	71	9	52	9	1	252	26.1	155.43	10	2.95	1.60949e-07	808672	2.41819e+06	727187	635109	955390	2.88918e+06	1.02627e+06	1.11574e+06		390812				440386
High	XP_022662923.1	vitelline membrane protein Vm26Ab-like [Varroa destructor]	0	FALSE	58.099	26	3	76	3	1	174	16.9	220.05	0	1.87	7.49091e-06	1.2812e+07	8.69218e+06	1.08411e+07	8.51548e+06	1.47809e+07	1.10606e+07	1.43029e+07	1.40543e+07	3.92373e+06	2431031	2.59492e+06	1.37009e+06	2.13196e+06	2.3286e+06	3248699	3.35658e+06
High	XP_022659404.1	uncharacterized serine-rich protein C215.13-like isoform X1 [Varroa destructor]	0	FALSE	58.09	29	10	135	10	1	411	46.3	199.76	9	-4.78	0.997268	1.1545e+08	1.16136e+08	1.11147e+08	1.88495e+08	1.25467e+08	8.45062e+07	1.0501e+08	1.06264e+08	3.68209e+07	3.35498e+07	2.74558e+07	3.25308e+07	1.85243e+07	1.84476e+07	2.47099e+07	2.58532e+07
High	MSTRG.28641.3.orf1	complete:126-932 strand:+	0	FALSE	58.082	32	8	48	8	1	268	30.2	126.68	7	-6.64	1.72029e-16	8.85364e+07	9.83403e+07	1.15829e+08	1.52747e+08	1.54475e+08	1.46219e+08	6.98366e+07	6.69673e+07	2.82887e+07	2.84592e+07	2.86697e+07	2.6397e+07	2.28621e+07	3.20332e+07	1.64511e+07	1.62906e+07
High	XP_022646986.1	CDGSH iron-sulfur domain-containing protein 1-like isoform X1 [Varroa destructor]	0	FALSE	58.07	39	5	69	5	1	120	13.5	202.05	7	-4.39	0.997268	6.48003e+08	7.22802e+08	8.01857e+08	1.05165e+09	9.60402e+08	7.56915e+08	5.83328e+08	5.58243e+08	2.06956e+08	2.09079e+08	1.98648e+08	1.81696e+08	1.42077e+08	1.65755e+08	1.37339e+08	1.35971e+08
High	XP_022647322.1	proteasome subunit beta type-3-like [Varroa destructor]	0	FALSE	58.055	31	4	67	4	1	205	23.1	248.79	3	-6.64	1.72029e-16	1.11779e+08	1.30137e+08	1.17437e+08	1.71247e+08	2.06171e+08	1.57994e+08	1.40124e+08	1.17254e+08	3.56729e+07	3.76581e+07	2.90788e+07	2.95878e+07	3.04935e+07	3.46111e+07	3.29667e+07	2.85761e+07
High	XP_022660009.1	cuticle protein 63-like [Varroa destructor]	0	FALSE	57.915	59	5	61	5	1	163	16	243.28	0	0.78	0.00146872	5.00236e+07	4.59954e+07	4.57373e+07	8.44127e+07	5.06339e+07	4.09499e+07	5.55492e+07	3.59244e+07	1.59738e+07	1.33108e+07	1.13069e+07	1.45738e+07	7.44619e+06	8.95018e+06	13055246	8.70127e+06
High	XP_022671197.1	leukotriene A-4 hydrolase-like isoform X1 [Varroa destructor]	0	FALSE	57.884	16	8	40	8	1	711	80.8	97.18	8	-3.84	0.939996	3.26651e+07	4.21529e+07	3.06792e+07	4.50788e+07	3.87407e+07	3.18481e+07	3.98148e+07	3.12399e+07	1.04248e+07	1.21988e+07	7.60396e+06	7.76588e+06	5.72909e+06	6.92965e+06	9.34152e+06	7.60732e+06
High	XP_022668923.1	staphylococcal nuclease domain-containing protein 1-like [Varroa destructor]	0	FALSE	57.882	17	11	75	11	1	882	99.7	161.36	0	-5.47	0.965192	9.22107e+07	1.0431e+08	9.91514e+07	1.45717e+08	1.63655e+08	1.29012e+08	1.17892e+08	1.0733e+08	2.94253e+07	3.01393e+07	2.44736e+07	2.51409e+07	2.41903e+07	2.82299e+07	2.76895e+07	2.60716e+07
High	XP_022665140.1	NADH dehydrogenase [ubiquinone] 1 alpha subcomplex subunit 8-like [Varroa destructor]	0	FALSE	57.867	61	8	57	8	1	175	20.1	191.28	8	-4.36	0.997268	9.68259e+07	1.1876e+08	1.30658e+08	1.90116e+08	1.85221e+08	1.37357e+08	8.87791e+07	8.6815e+07	3.08107e+07	3.42849e+07	3.23363e+07	3.28353e+07	2.73817e+07	3.00436e+07	2.07499e+07	2.10497e+07
High	XP_022654686.1	alcohol dehydrogenase class-3-like [Varroa destructor]	0	FALSE	57.78	37	8	55	8	1	384	40.9	161.26	7	-4.24	0.980281	7.26064e+07	7.7556e+07	9.16254e+07	1.05587e+08	1.2526e+08	9.28213e+07	7.19676e+07	7.86856e+07	2.30619e+07	2.23549e+07	2.26605e+07	1.81124e+07	1.84652e+07	2.0286e+07	1.68903e+07	1.91238e+07
High	XP_022663776.1	melanotransferrin-like isoform X1 [Varroa destructor]	0	FALSE	57.545	12	6	77	6	1	833	93.7	155.31	9	-4.04	0.965192	1.93213e+07	2.11404e+07	2.38962e+07	4.36775e+07	6.22131e+07	4.36663e+07	2.88431e+07	1.96328e+07	6.07471e+06	5.96705e+06	5.77214e+06	7.46322e+06	9.17299e+06	9.5355e+06	6.76687e+06	4654149
High	XP_022650881.1	guanine nucleotide-binding protein G(s) subunit alpha [Varroa destructor]	0	FALSE	57.482	33	7	67	6	1	378	44	185.93	3	-4.24	0.978775	4.07517e+07	3.67771e+07	3.64701e+07	4.20454e+07	5.11022e+07	2.67888e+07	3.48503e+07	3.90949e+07	1.29468e+07	1.05412e+07	8.98543e+06	7.20572e+06	7.54318e+06	5.76518e+06	8.14275e+06	9.45105e+06
High	XP_022666804.1	uncharacterized protein LOC111252729 [Varroa destructor]	0	FALSE	57.305	35	6	77	6	1	323	37.4	187.15	7	-3.75	0.929201	1.73105e+07	2.28894e+07	1.90442e+07	2.44773e+07	3.6299e+07	2.51693e+07	1.64843e+07	1.20599e+07	5.39591e+06	6.5651e+06	4.63976e+06	4.1916e+06	5.3473e+06	5.47478e+06	3.83479e+06	2.88609e+06
High	XP_022664237.1	uncharacterized protein LOC111251673 isoform X1 [Varroa destructor]	0	FALSE	57.138	30	3	89	3	1	132	14.8	199.06	5	-4.05	0.984713	1.19365e+08	1.27693e+08	1.6036e+08	2.00488e+08	1.92024e+08	1.51975e+08	1.19383e+08	1.17272e+08	3.81288e+07	3.69111e+07	3.96899e+07	3.46136e+07	28390218	3.32174e+07	2.80463e+07	2.85264e+07
High	XP_022649852.1	NADH dehydrogenase [ubiquinone] 1 alpha subcomplex subunit 7-like [Varroa destructor]	0	FALSE	57.086	66	8	87	8	1	92	10.7	199.8	0	-6.64	1.72029e-16	2.58749e+08	2.92264e+08	3.6272e+08	4.97174e+08	4.02563e+08	3.08156e+08	2.67332e+08	2.71565e+08	8.26742e+07	8.45799e+07	8.99015e+07	8.59021e+07	5.95516e+07	6.751e+07	6.29707e+07	6.61833e+07
High	XP_022668477.1	histone H3-like [Varroa destructor]	0	FALSE	57.06	61	9	58	1	1	136	15.4	123.96	0	-3.4	0.997268	2.16676e+06	2.04698e+06	510828	935657	856134	396639	777124	707491	692313	592387	126611	161696	126707	86894.6	183064	172423
High	XP_022655450.1	glutaminase liver isoform, mitochondrial-like isoform X1 [Varroa destructor]	0	FALSE	56.89	15	4	60	4	1	718	80.3	217.65	4	-5.03	0.997268	2.01271e+07	2.32072e+07	1.63323e+07	1.91121e+07	2.74065e+07	1.53757e+07	1.6208e+07	1.48819e+07	6.3971e+06	6.66212e+06	4.00072e+06	3.27005e+06	4.05613e+06	3.34349e+06	3.81805e+06	3.58728e+06
High	XP_022672122.1	proteasome subunit alpha type-7-like [Varroa destructor]	0	FALSE	56.851	32	8	83	8	1	256	28.6	259.67	5	-5.69	0.935858	1.01111e+08	1.11726e+08	1.40638e+08	1.83443e+08	2.52635e+08	1.84871e+08	9.8958e+07	1.02253e+08	3.22414e+07	3.23152e+07	3.4806e+07	3.16887e+07	3.73841e+07	4.04881e+07	2.32917e+07	2.4854e+07
High	XP_022665066.1	putative cytochrome c oxidase subunit 7A3, mitochondrial [Varroa destructor]	0	FALSE	56.721	69	8	116	8	1	88	10	342.27	0	-6.64	1.72029e-16	6.51446e+08	7.31947e+08	7.98977e+08	1.14367e+09	1.04762e+09	7.00012e+08	6.3848e+08	6.13432e+08	2.08097e+08	2.11789e+08	1.97997e+08	1.97628e+08	1.55042e+08	1.53347e+08	1.50375e+08	1.49433e+08
High	XP_022670117.1	secernin-3-like isoform X1 [Varroa destructor]	0	FALSE	56.719	34	9	67	1	1	388	42.8	193.11	1	-0.25	0.270949	130517	115098	159459	74881.5	141578	2.88781e+06	31657	87974.2						632654
High	XP_022668872.1	serine hydroxymethyltransferase, cytosolic-like isoform X1 [Varroa destructor]	0	FALSE	56.517	33	11	53	11	1	593	65.9	130.94	11	-5.03	0.997268	5.77585e+07	8.61589e+07	9.8798e+07	1.14173e+08	2.1707e+08	1.67065e+08	8.53514e+07	8.42349e+07	1.83714e+07	2.48783e+07	2.43892e+07	1.96432e+07	3.21137e+07	3.65658e+07	2.0034e+07	2.04743e+07
High	XP_022673017.1	NADH dehydrogenase [ubiquinone] 1 beta subcomplex subunit 9-like [Varroa destructor]	0	FALSE	56.393	44	8	104	8	1	147	17.9	316.99	4	-6.64	1.72029e-16	4.89225e+08	4.01641e+08	4.60682e+08	5.84342e+08	5.24307e+08	4.3738e+08	3.5871e+08	4.47305e+08	1.56315e+08	1.16161e+08	1.14127e+08	1.00936e+08	7.7585e+07	9.57639e+07	8.44416e+07	1.09013e+08
High	XP_022654077.1	UDP-glucose:glycoprotein glucosyltransferase 1-like isoform X1 [Varroa destructor]	0	FALSE	56.313	8	6	96	6	1	1558	176.8	171.21	9	-5.54	0.97605	3.16068e+07	3.52242e+07	3.90678e+07	5.20232e+07	5.00021e+07	4.22224e+07	3.95318e+07	2.7877e+07	1.00325e+07	1.01056e+07	9.65609e+06	8.98176e+06	7.36889e+06	9.24653e+06	9.30331e+06	6.73917e+06
High	XP_022650577.1	26S proteasome regulatory subunit 4 isoform X1 [Varroa destructor]	0	FALSE	56.165	34	12	74	11	1	470	52.6	171.8	11	-5.61	0.953543	1.11145e+08	1.16668e+08	1.29424e+08	1.12983e+08	2.00211e+08	1.08089e+08	1.08529e+08	1.04093e+08	3.55038e+07	3.36882e+07	3.20387e+07	1.94961e+07	2.96139e+07	2.36252e+07	2.55404e+07	25333911
High	XP_022662742.1	GTP:AMP phosphotransferase AK3, mitochondrial-like isoform X1 [Varroa destructor]	0	FALSE	56.114	55	12	75	12	1	229	25.9	212.28	12	-6.27	0.757317	1.94747e+08	1.84531e+08	1.97485e+08	3.07495e+08	2.67375e+08	1.78233e+08	1.63978e+08	1.68331e+08	6.21747e+07	5.33784e+07	4.89331e+07	5.3097e+07	3.95195e+07	3.89266e+07	3.86092e+07	4.09854e+07
High	XP_022657402.1	isochorismatase domain-containing protein 2-like isoform X1 [Varroa destructor]	0	FALSE	56.076	43	6	69	6	1	232	25.8	220.51	9	-2.74	0.681628	1.25652e+08	1.51299e+08	1.68951e+08	2.26357e+08	2.21942e+08	1.59223e+08	1.4678e+08	1.46649e+08	3.99972e+07	4.36595e+07	4.1759e+07	39010532	3.28089e+07	3.47361e+07	3.44846e+07	3.56444e+07
High	MSTRG.21621.7.orf1	incomplete_5prime:1-633 strand:+	0	FALSE	56.012	29	6	39	6	1	210	25	135.23	8	-5.47	0.967864	8.06087e+07	9.05087e+07	1.04542e+08	1.51669e+08	1.62826e+08	1.09454e+08	8.72713e+07	9.16752e+07	2.57025e+07	2.61391e+07	2.59094e+07	2.61982e+07	2.40765e+07	2.38915e+07	2.05581e+07	2.23422e+07
High	XP_022658299.1	apoptosis-inducing factor 1, mitochondrial-like isoform X1 [Varroa destructor]	0	FALSE	55.825	22	8	37	8	1	513	56.7	120.05	7	-5.06	0.997268	6.15652e+07	6.30477e+07	6.42324e+07	7.80685e+07	1.12146e+08	7.49456e+07	4.36362e+07	4.73053e+07	1.96171e+07	1.81215e+07	1.58587e+07	1.344e+07	1.65842e+07	1.63749e+07	10240530	1.14703e+07
High	XP_022670118.1	secernin-3-like isoform X2 [Varroa destructor]	0	FALSE	55.789	33	10	71	2	1	387	42.7	196.92	7	-6.41	0.744004	8.46024e+07	1.39718e+08	9.44545e+07	1.52736e+08	1.13269e+08	1.20109e+08	1.00075e+08	1.00762e+08	2.69698e+07	4.04337e+07	2.33851e+07	2.63952e+07	1.67435e+07	2.63132e+07	2.35743e+07	2.45569e+07
High	XP_022646628.1	uncharacterized protein LOC111244149 [Varroa destructor]	0	FALSE	55.763	51	8	84	8	1	224	24.9	235.19	0	-1.57	0.165426	1.98741e+08	2.21117e+08	2.06939e+08	1.98224e+08	2.04508e+08	2.2106e+08	2.31365e+08	1.93402e+08	63368874	6.38519e+07	5.12145e+07	3.41781e+07	3.02048e+07	4.83072e+07	5.43876e+07	4.70615e+07
High	XP_022652952.1	protein SET-like [Varroa destructor]	0	FALSE	55.694	37	7	40	7	1	265	30.5	131.61	0	-4.25	0.978775	3.94569e+07	4.60408e+07	7.74058e+07	1.06555e+08	1.00692e+08	8.48188e+07	1.84952e+07	3.45446e+07	1.25961e+07	1.328e+07	1.91853e+07	1.83859e+07	1.48821e+07	1.85804e+07	4.29924e+06	8.37006e+06
High	XP_022661459.1	6-phosphogluconolactonase-like [Varroa destructor]	0	FALSE	55.51	43	7	45	7	1	245	26.9	112.49	0	-3.35	0.757317	5.65724e+07	5.29228e+07	6.58585e+07	8.18163e+07	1.00544e+08	7.3523e+07	4.63872e+07	5.04759e+07	1.79476e+07	1.5258e+07	1.62788e+07	1.40676e+07	1.48088e+07	1.60576e+07	1.08812e+07	1.22116e+07
High	XP_022655114.1	protein transport protein Sec23A-like [Varroa destructor]	0	FALSE	55.164	26	11	57	11	1	790	88.1	108.12	0	-4.89	0.997852	5.95184e+07	6.01848e+07	6.56487e+07	1.02371e+08	1.02661e+08	7.63391e+07	6.22171e+07	6.2361e+07	1.89112e+07	1.73737e+07	1.62316e+07	1.76324e+07	1.51324e+07	1.66586e+07	1.45703e+07	1.51344e+07
High	XP_022651186.1	histone H3.3 [Varroa destructor]	0	FALSE	55.018	61	10	71	2	1	136	15.3	169.61	0	-1.96	0.531794	9.90646e+06	1.14781e+07	8.90548e+06	1.20289e+07	1.10143e+07	7.86941e+06	6.03919e+06	6.37377e+06	3.10351e+06	3.24681e+06	2.15418e+06	2.06744e+06	1.58153e+06	1.67686e+06	1.37863e+06	1.50843e+06
High	XP_022655437.1	histidine triad nucleotide-binding protein 1-like [Varroa destructor]	0	FALSE	54.943	57	6	38	6	1	126	13.9	181.94	0	-3.6	0.952904	9.35719e+07	1.09009e+08	1.4481e+08	2.06893e+08	1.78337e+08	1.46714e+08	9.84793e+07	9.76722e+07	2.97944e+07	3.14682e+07	35820982	3.57065e+07	2.63481e+07	32046167	2.31487e+07	2.37008e+07
High	XP_022645831.1	band 4.1-like protein 3 isoform X1 [Varroa destructor]	0	FALSE	54.887	19	16	88	16	1	1358	148.9	158.77	16	-4.82	0.997268	1.80831e+08	2.08687e+08	2.32019e+08	2.79296e+08	2.66043e+08	2.09353e+08	1.38535e+08	1.30095e+08	5.77294e+07	6.039e+07	5.74124e+07	4.82123e+07	3.92769e+07	4.5759e+07	3.25598e+07	3.15938e+07
High	XP_022668041.1	glycine--tRNA ligase-like [Varroa destructor]	0	FALSE	54.848	20	9	65	9	1	755	85.1	218.78	0	-6.04	0.891922	6.35264e+07	6.05393e+07	7.09143e+07	9.99454e+07	1.15339e+08	6.72624e+07	6.67688e+07	6.23447e+07	2.02977e+07	1.75198e+07	1.75764e+07	1.72721e+07	1.707e+07	1.47357e+07	1.57284e+07	15194093
High	NP_758875.2	cytochrome c oxidase subunit II (mitochondrion) [Varroa destructor]	0	FALSE	54.823	25	6	70	6	1	225	26.7	199.31	7	-2.81	0.713347	3.32221e+08	3.63406e+08	3.37793e+08	5.05315e+08	7.81169e+08	5.04819e+08	3.19064e+08	3.07374e+08	1.06054e+08	1.05115e+08	8.36476e+07	8.73084e+07	1.1558e+08	1.10546e+08	7.51254e+07	7.48233e+07
High	XP_022659589.1	dnaJ protein homolog 1-like isoform X1 [Varroa destructor]	0	FALSE	54.795	29	8	60	8	1	355	39.2	154.03	8	-5.7	0.953283	6.94964e+07	6.6556e+07	1.08761e+08	1.21609e+08	1.86542e+08	1.27404e+08	8.51643e+07	7.83002e+07	2.2147e+07	1.91533e+07	2.69569e+07	2.09957e+07	2.75911e+07	2.78751e+07	2.00178e+07	1.90488e+07
High	XP_022646439.1	titin homolog [Varroa destructor]	0	FALSE	54.686	8	11	55	11	1	2701	288.5	103.4	4	-3.23	0.676187	3.56263e+07	4.22267e+07	4.16694e+07	5.55109e+07	7.34285e+07	6.47588e+07	1.46168e+07	1.27202e+07	11253471	1.20037e+07	1.02426e+07	9.54932e+06	1.0849e+07	1.41185e+07	3.18928e+06	2.92133e+06
High	XP_022644804.1	kinesin heavy chain-like isoform X1 [Varroa destructor]	0	FALSE	54.586	18	12	60	12	1	947	107.1	139.86	9	-4.81	0.998843	5.2951e+07	5.783e+07	7.91339e+07	8.8757e+07	8.66047e+07	5.93118e+07	4.38225e+07	4.12881e+07	1.68357e+07	1.66819e+07	1.95725e+07	1.52667e+07	1.27981e+07	1.29398e+07	1.0301e+07	1.00055e+07
High	XP_022653309.1	ras-related protein Rac1 [Varroa destructor]	0	FALSE	54.115	31	6	84	6	1	193	21.5	231.68	0	-6.53	0.645937	2.02971e+08	2.34213e+08	2.40572e+08	3.26842e+08	3.34943e+08	2.40041e+08	1.91543e+08	2.00624e+08	6.4836e+07	6.77767e+07	5.95915e+07	5.64542e+07	4.95511e+07	5.25605e+07	45095598	4.88646e+07
High	MSTRG.26606.7.orf1	complete:136-633 strand:+	0	FALSE	53.935	58	9	69	9	1	165	20.4	172.88	9	-4.62	0.998843	1.24379e+08	1.44406e+08	2.10717e+08	2.4246e+08	2.58791e+08	2.57716e+08	1.10596e+08	1.17567e+08	3.96227e+07	4.16795e+07	5.2119e+07	4.18372e+07	3.82147e+07	56391000	2.59684e+07	2.85906e+07
High	MSTRG.23525.4.orf1	complete:437-1390 strand:+	0	FALSE	53.249	32	9	57	9	1	317	34.5	126.51	11	-4.41	0.992795	3.75506e+07	5.64715e+07	4.3e+07	5.3625e+07	1.40737e+08	1.05586e+08	6.38327e+07	6.28421e+07	1.18503e+07	1.62463e+07	1.05565e+07	9.19852e+06	2.07934e+07	2.30952e+07	1.49587e+07	1.52469e+07
High	XP_022655596.1	lethal(2) giant larvae protein-like isoform X1 [Varroa destructor]	0	FALSE	53.185	15	11	72	11	1	1194	133.2	142.58	12	-5.09	0.997268	7.85412e+07	8.5142e+07	9.10297e+07	1.07091e+08	1.54302e+08	1.00169e+08	7.82118e+07	9.11941e+07	2.49097e+07	2.4537e+07	2.24309e+07	1.84222e+07	2.27636e+07	2.18577e+07	1.83286e+07	2.21733e+07
High	XP_022658161.1	calcyclin-binding protein-like [Varroa destructor]	0	FALSE	53.104	39	9	49	9	1	238	27.3	119.38	9	-5.05	0.997268	3.80161e+07	3.95216e+07	5.97352e+07	1.05223e+08	1.10083e+08	4.12858e+07	3.26938e+07	3.8289e+07	1.21467e+07	1.13792e+07	1.47716e+07	1.81548e+07	1.62756e+07	9.02856e+06	7.60296e+06	9.29988e+06
High	XP_022668331.1	LOW QUALITY PROTEIN: V-type proton ATPase subunit H-like [Varroa destructor]	0	FALSE	53.055	26	8	60	8	1	534	61.8	125.34	10	-4.12	0.978621	1.74127e+07	1.47144e+07	1.67177e+07	2.85072e+07	3.96522e+07	3.03837e+07	2.38312e+07	1.54659e+07	5.45238e+06	4.18572e+06	4.02839e+06	4.85578e+06	5.8151e+06	6.63834e+06	5.58366e+06	3.69864e+06
High	XP_022669120.1	heterogeneous nuclear ribonucleoprotein 27C-like [Varroa destructor]	0	FALSE	52.93	36	11	57	11	1	401	41.3	140.64	0	-4.54	0.997268	8.88058e+07	9.29209e+07	1.02604e+08	1.20682e+08	1.46657e+08	1.15359e+08	9.45672e+07	8.39055e+07	2.83621e+07	2.6813e+07	2.53696e+07	2.07369e+07	2.16908e+07	2.52379e+07	2.22411e+07	2.03812e+07
High	XP_022672206.1	basigin-like isoform X1 [Varroa destructor]	0	FALSE	52.912	22	10	63	6	1	546	61.8	198.63	11	-5.06	0.996677	1.23114e+09	1.20237e+09	2.32729e+08	3.15775e+08	5.09438e+08	3.49173e+08	6.44883e+08	5.82263e+08	3.93273e+08	347851831	5.76048e+07	5.4513e+07	7.53241e+07	7.63793e+07	1.5184e+08	141796600
High	XP_022665210.1	heterogeneous nuclear ribonucleoproteins A1 homolog [Varroa destructor]	0	FALSE	52.844	34	10	77	10	1	338	36.3	200.54	0	-5.12	0.997268	8.00068e+07	9.33227e+07	9.13594e+07	1.48139e+08	1.23032e+08	1.00585e+08	7.70986e+07	6.97069e+07	2.55634e+07	2.69648e+07	2.26205e+07	2.55711e+07	1.81867e+07	2.19719e+07	1.81319e+07	1.69538e+07
High	XP_022646581.1	peptide methionine sulfoxide reductase-like isoform X1 [Varroa destructor]	0	FALSE	52.784	47	7	54	7	1	268	29.7	135.45	8	-4.92	0.997268	1.01364e+08	1.20687e+08	1.22874e+08	1.78115e+08	1.75267e+08	1.30455e+08	9.77244e+07	1.10126e+08	3.2273e+07	3.48704e+07	3.03191e+07	3.07326e+07	2.5881e+07	2.85591e+07	2.2974e+07	2.6811e+07
High	XP_022650878.1	cathepsin L1-like isoform X1 [Varroa destructor]	0	FALSE	52.607	47	9	53	9	1	372	42	149.81	10	-1.49	0.147528	1.20248e+08	1.28714e+08	1.42571e+08	2.008e+08	1.87051e+08	1.32247e+08	1.5109e+08	1.33484e+08	3.82459e+07	3.71263e+07	3.52127e+07	3.45886e+07	2.76083e+07	2.88641e+07	3.54308e+07	3.24659e+07
High	XP_022660109.1	prolyl endopeptidase-like [Varroa destructor]	0	FALSE	52.604	18	10	76	9	1	769	87.5	192.82	1	-6.04	0.867254	1.20204e+08	1.32092e+08	1.30049e+08	1.92014e+08	1.82591e+08	1.34769e+08	1.2519e+08	1.27749e+08	3.83682e+07	38166185	3.2228e+07	3.31516e+07	2.70023e+07	2.95032e+07	2.94831e+07	3.11061e+07
High	XP_022670740.1	uncharacterized protein LOC111254308 [Varroa destructor]	0	FALSE	52.528	12	7	49	7	1	1138	127	165.55	1	-5.77	0.939996	6.42739e+07	8.6679e+07	8.84662e+07	1.00767e+08	9.56052e+07	7.65384e+07	7.94201e+07	7.69506e+07	2.04981e+07	2.49997e+07	2.19171e+07	1.73596e+07	1.41058e+07	1.67274e+07	1.8678e+07	1.86945e+07
High	XP_022644462.1	Ig-like and fibronectin type-III domain-containing protein 1 isoform X1 [Varroa destructor]	0	FALSE	52.329	12	10	73	10	1	1467	162.2	197.97	10	-5.77	0.939996	8.04087e+07	7.92815e+07	7.80817e+07	1.26595e+08	1.17521e+08	8.24214e+07	6.30628e+07	6.27748e+07	2.56918e+07	2.29437e+07	1.9339e+07	2.18515e+07	1.7393e+07	1.80567e+07	1.48554e+07	1.52894e+07
High	XP_022669981.1	40S ribosomal protein S18 [Varroa destructor]	0	FALSE	52.14	51	9	78	9	1	153	17.5	183.9	6	-5.96	0.891922	1.99715e+08	1.99796e+08	2.41363e+08	2.76831e+08	2.09195e+08	2.6216e+08	2.28798e+08	1.67235e+08	6.37039e+07	5.77066e+07	5.97757e+07	4.77738e+07	3.08988e+07	5.73686e+07	5.38971e+07	4.07093e+07
High	XP_022645401.1	D-3-phosphoglycerate dehydrogenase-like isoform X1 [Varroa destructor]	0	FALSE	52.062	41	6	82	6	1	319	34	192.75	9	-3.32	0.744386	4.73882e+07	5.95193e+07	5.3626e+07	5.32764e+07	8.02911e+07	7.03798e+07	5.54362e+07	6.34886e+07	1.5043e+07	1.71045e+07	1.31577e+07	9.13004e+06	1.18104e+07	1.53617e+07	1.30081e+07	1.54343e+07
High	XP_022656223.1	60S ribosomal protein L10-like isoform X1 [Varroa destructor]	0	FALSE	52.057	24	6	79	6	1	271	31.3	212.24	7	-3.6	0.952904	1.2864e+08	1.37663e+08	1.31575e+08	1.86541e+08	1.88925e+08	1.63037e+08	1.41205e+08	1.24814e+08	4.10058e+07	3.9747e+07	32508861	32164890	2.78941e+07	3.56602e+07	3.32108e+07	3.03805e+07
High	XP_022667451.1	membrane-associated progesterone receptor component 2-like [Varroa destructor]	0	FALSE	51.998	35	6	44	6	1	190	21.3	158.43	7	-5.98	0.893813	6.01979e+07	7.32652e+07	9.16931e+07	1.2406e+08	9.92423e+07	7.96166e+07	7.3931e+07	6.53744e+07	1.92108e+07	2.11668e+07	2.27265e+07	2.14157e+07	1.46697e+07	1.74377e+07	1.7377e+07	1.59296e+07
High	XP_022648446.1	nose resistant to fluoxetine protein 6-like [Varroa destructor]	0	FALSE	51.961	18	9	43	9	1	817	93.1	95.4	10	-0.54	0.0102914	1.90534e+07	1.2194e+07	2.24176e+07	3.80532e+07	6.86172e+07	4.13769e+07	2.09941e+07	1.85584e+07	5.87931e+06	3.31917e+06	5.41147e+06	6.4583e+06	1.01095e+07	8.99679e+06	4.79747e+06	4364290
High	XP_022659903.1	L-xylulose reductase-like isoform X1 [Varroa destructor]	0	FALSE	51.939	31	4	57	4	1	252	27	190.43	4	-6.51	0.713508	2.6465e+07	2.45434e+07	3.59928e+07	4.85823e+07	7.62321e+07	3.65506e+07	5.46321e+07	4.78114e+07	8.45599e+06	7.08646e+06	8.92095e+06	8.39576e+06	1.12823e+07	7.96945e+06	1.28694e+07	1.16522e+07
High	XP_022672096.1	eukaryotic translation initiation factor 3 subunit A-like isoform X1 [Varroa destructor]	0	FALSE	51.787	11	7	56	7	1	1069	124.1	135.25	3	-4.72	0.997852	3.79488e+07	3.67545e+07	3.61261e+07	4.18705e+07	3.96746e+07	3.109e+07	2.96441e+07	3.33486e+07	1.203e+07	1.05499e+07	8.89351e+06	7.187e+06	5.82874e+06	6.77112e+06	6.91454e+06	8.08875e+06
High	XP_022667365.1	protein ERGIC-53-like [Varroa destructor]	0	FALSE	51.774	23	6	91	6	1	517	57.6	142.92	0	-4.2	0.978775	2.0364e+07	2.00667e+07	1.84998e+07	3.60832e+07	4.515e+07	3.07284e+07	1.85054e+07	2.13604e+07	6.47431e+06	5.79186e+06	4536802	6.20434e+06	6.68215e+06	6.73189e+06	4.2923e+06	5.12034e+06
High	XP_022651056.1	dolichyl-diphosphooligosaccharide--protein glycosyltransferase subunit 1-like [Varroa destructor]	0	FALSE	51.772	27	11	37	11	1	609	69.3	103.55	4	-6.52	0.645937	1.13068e+08	1.3029e+08	1.31744e+08	1.62263e+08	2.39149e+08	1.60382e+08	1.29439e+08	1.13715e+08	3.604e+07	3.77011e+07	3.26138e+07	2.8004e+07	3.53747e+07	3.50656e+07	3.04545e+07	2.76417e+07
High	XP_022671124.1	alanine aminotransferase 1-like [Varroa destructor]	0	FALSE	51.748	19	9	43	9	1	621	68.1	114.58	11	-5.05	0.997268	4.65977e+07	5.83137e+07	5.47668e+07	8.64259e+07	8.74785e+07	6.42362e+07	5.62852e+07	5.57385e+07	1.46842e+07	16771152	1.34569e+07	1.48775e+07	1.28731e+07	1.39923e+07	1.31762e+07	1.34886e+07
High	XP_022661065.1	glycine-rich cell wall structural protein-like [Varroa destructor]	0	FALSE	51.689	23	4	64	4	1	295	28	176.76	0	5.08	6.44696e-14	3.26339e+06	3.69576e+06	517018	427947	2.94154e+06	629295	3.35164e+06	3.4067e+06	1.0049e+06	1.00397e+06			392390		706895	780112
High	MSTRG.11432.5.orf1	complete:198-1385 strand:+	0	FALSE	51.568	36	11	46	11	1	395	45.3	93.87	11	-3.5	0.837025	4.24049e+07	4.4607e+07	5.53077e+07	7.36881e+07	1.3643e+08	1.08877e+08	6.10693e+07	5.95946e+07	1.33931e+07	1.28197e+07	13556162	1.2647e+07	2.00778e+07	2.38252e+07	1.42783e+07	1.43515e+07
High	MSTRG.25432.1.orf1	complete:69-434 strand:+	0	FALSE	51.49	69	7	46	7	1	121	12.7	140.71	8	-6.5	0.679242	3.32726e+07	3.4832e+07	1.48538e+08	1.87038e+08	2.24723e+08	1.38043e+08	4.54713e+07	3.97631e+07	1.05099e+07	1.00027e+07	3.68158e+07	3.23018e+07	33258779	3.02107e+07	1.06954e+07	9.65097e+06
High	XP_022670893.1	uncharacterized protein LOC111254387 isoform X2 [Varroa destructor]	0	FALSE	51.231	21	6	46	2	1	397	43.5	111.54	4	-6.1	0.897847	4.23917e+07	4.79857e+07	3.84732e+07	5.23006e+07	3.85501e+07	3.13969e+07	4.36675e+07	3.9912e+07	1.35112e+07	1.38868e+07	9.497e+06	9.02505e+06	5.69543e+06	6.87238e+06	1.02438e+07	9.68826e+06
High	XP_022644107.1	collagen alpha-5(IV) chain-like [Varroa destructor]	0	FALSE	51.117	6	5	49	5	1	1778	176.1	141.86	0	-3.58	0.891922	2.54093e+07	2.93445e+07	3.31065e+07	4.53956e+07	4.52013e+07	3.08161e+07	2.61122e+07	2.52614e+07	8.00933e+06	8.43146e+06	8.18829e+06	7.82612e+06	6.67725e+06	6.71693e+06	6.09091e+06	6.10369e+06
High	XP_022657447.1	ELAV-like protein 1 [Varroa destructor]	0	FALSE	50.887	19	4	56	4	1	421	45.4	169.23	0	-3.71	0.940027	2.14421e+07	2.30601e+07	1.75451e+07	2.69907e+07	2.52995e+07	1.82939e+07	1.87383e+07	1.51464e+07	6.76639e+06	6596652	4.32877e+06	4655453	3.69997e+06	3.97745e+06	4.35855e+06	3.59463e+06
High	XP_022652115.1	60S ribosomal protein L4-A-like [Varroa destructor]	0	FALSE	50.739	27	8	63	8	1	412	46.1	135.54	0	-1.27	0.055246	9.34147e+07	1.07374e+08	8.19007e+07	1.00506e+08	9.53461e+07	8.55932e+07	1.00191e+08	7.37505e+07	2.97103e+07	3.10203e+07	2.01562e+07	1.73074e+07	1.40321e+07	18665004	2.35424e+07	1.78844e+07
High	XP_022659749.1	EH domain-containing protein 3-like [Varroa destructor]	0	FALSE	50.481	25	9	49	9	1	539	61.2	147.92	5	-3.26	0.757762	1.80107e+07	1.72707e+07	2.98969e+07	4.40133e+07	4.78071e+07	3.4708e+07	2.64848e+07	2.36049e+07	5.64039e+06	4.86101e+06	7.33331e+06	7.54773e+06	6.97624e+06	7.43678e+06	6.13553e+06	5.69155e+06
High	XP_022662805.1	carbonyl reductase [NADPH] 1-like [Varroa destructor]	0	FALSE	50.438	32	8	49	8	1	285	31.7	150.84	0	-4.87	0.997852	5.63939e+07	6.82305e+07	1.01353e+08	1.23689e+08	1.0192e+08	7.43865e+07	8.10726e+07	8.01097e+07	1.79576e+07	1.96516e+07	2.50852e+07	2.13402e+07	1.50263e+07	1.6207e+07	1.90712e+07	1.95177e+07
High	XP_022653867.1	proline-rich extensin-like protein EPR1 [Varroa destructor]	0	FALSE	50.348	19	10	65	10	1	1185	130.4	132.62	0	1.5	3.73931e-05	3.4228e+06	1.01857e+06	1.20856e+06	1.00556e+06	992127	1.03e+06	1.1391e+06	1.14163e+06	765254
High	XP_022660754.1	thioredoxin-1-like [Varroa destructor]	0	FALSE	50.251	65	5	71	5	1	105	11.9	211.52	0	-5.94	0.891922	1.01471e+08	1.04806e+08	1.34792e+08	2.08579e+08	2.21e+08	1.83622e+08	1.18382e+08	1.19023e+08	3.24216e+07	3.03104e+07	3.34087e+07	3.60456e+07	3.26991e+07	4.02273e+07	2.78867e+07	2.90072e+07
High	XP_022643502.1	mitochondrial import receptor subunit TOM40 homolog 1-like [Varroa destructor]	0	FALSE	50.228	28	7	39	7	1	336	36.1	107.05	9	-5.41	0.978775	5.78416e+07	5.1799e+07	5.98136e+07	9.06165e+07	1.24493e+08	9.09462e+07	5.35855e+07	5.77251e+07	1.84361e+07	1.49183e+07	1.47646e+07	1.56254e+07	1.84112e+07	1.98927e+07	1.25458e+07	1.40577e+07
High	AEL21561.1	coat protein, partial [Bee Macula-like virus]	0	FALSE	50.162	58	3	77	3	1	48	5.1	337.78	0	-6.64	1.72029e-16	7.39687e+08	7.96203e+08	9.57537e+08	1.3117e+09	1.64699e+09	1.19458e+09	5.96101e+08	6.42633e+08	2.36316e+08	2.304e+08	2.37286e+08	2.26673e+08	2.43751e+08	2.61678e+08	1.40415e+08	1.5659e+08
High	XP_022668304.1	uncharacterized protein LOC111253325 [Varroa destructor]	0	FALSE	50.11	36	6	44	6	1	300	33.4	110.25	7	-6.03	0.891922	6.82351e+07	6.49254e+07	8.95124e+07	1.27e+08	1.16161e+08	1.02053e+08	3.78829e+07	4.25483e+07	2.17619e+07	1.87079e+07	22135853	2.19476e+07	1.71879e+07	2.23575e+07	8.88302e+06	1.0279e+07
High	XP_022646560.1	adenylosuccinate lyase-like isoform X1 [Varroa destructor]	0	FALSE	50.081	17	5	37	5	1	490	55.4	139.73	6	-3.28	0.837025	1.08034e+07	1.05369e+07	1.38391e+07	1.04534e+07	3.0082e+07	1.58704e+07	1.49958e+07	1.71294e+07	3.38769e+06	3.02456e+06	3.33845e+06	1.73649e+06	4.39104e+06	3.3856e+06	3.49476e+06	4.14894e+06
High	MSTRG.17150.1.orf1	complete:110-526 strand:+	0	FALSE	49.919	26	3	66	3	1	138	15.5	160.24	6	-5.44	0.976828	6.85707e+07	7.05092e+07	8.61915e+07	1.3219e+08	1.1888e+08	9.37393e+07	5.41715e+07	4.74585e+07	2.18236e+07	2.03652e+07	2.1322e+07	2.28428e+07	1.7594e+07	20491361	1.27579e+07	1.15483e+07
High	XP_022668583.1	guanine nucleotide-binding protein subunit beta-2-like [Varroa destructor]	0	FALSE	49.916	29	5	28	5	1	371	40.3	102.78	2	-5.14	0.997268	4.68724e+07	5.76319e+07	6.32123e+07	7.40633e+07	1.50489e+07	6.21288e+07	4.84695e+07	4.97036e+07	1.4929e+07	1.66675e+07	1.56024e+07	1.27674e+07	2.17549e+06	1.35509e+07	1.13774e+07	1.20981e+07
High	XP_022649452.1	multifunctional protein ADE2-like [Varroa destructor]	0	FALSE	49.878	36	10	40	10	1	425	47.2	93.57	8	-3.59	0.891922	6.30474e+07	6.05507e+07	6.18079e+07	7.39183e+07	1.35915e+08	1.01088e+08	5.64898e+07	5.38853e+07	2.00887e+07	1.75211e+07	1.52739e+07	1.27364e+07	2.0042e+07	2.20815e+07	1.32887e+07	1.30593e+07
High	XP_022658406.1	rho GDP-dissociation inhibitor 1-like [Varroa destructor]	0	FALSE	49.871	50	9	46	9	1	205	23.3	119.13	0	-5.31	0.972763	9.26958e+07	1.20207e+08	1.70075e+08	2.10281e+08	2.45132e+08	1.98158e+08	1.02518e+08	9.52731e+07	2.94909e+07	3.46934e+07	4.20787e+07	3.62781e+07	3.6229e+07	4.33414e+07	2.41041e+07	2.31807e+07
High	XP_022663775.1	phosphoribosylformylglycinamidine synthase-like [Varroa destructor]	0	FALSE	49.31	10	6	25	6	1	1307	142.6	93.6	0	-4.36	0.996677	1.26089e+07	1.52407e+07	1.48287e+07	1.98901e+07	4.9048e+07	2.65115e+07	2.21304e+07	2.20992e+07	3.99106e+06	4.37262e+06	3.64266e+06	3.42284e+06	7.2376e+06	5.76807e+06	5.19849e+06	5.38285e+06
High	XP_022649916.1	dynactin subunit 2-like [Varroa destructor]	0	FALSE	49.19	19	5	67	5	1	401	45.2	157.13	6	-3.05	0.645937	2.3684e+07	2.52419e+07	2.88815e+07	5.78632e+07	2.35364e+07	2.54467e+07	2.00425e+07	2.08247e+07	7.48671e+06	7.25097e+06	7.08131e+06	9.9974e+06	3.4325e+06	5.49907e+06	4.68185e+06	4.99824e+06
High	XP_022669115.1	Golgi reassembly-stacking protein 2-like isoform X1 [Varroa destructor]	0	FALSE	49.072	24	5	45	5	1	581	61.1	121.89	3	-3.6	0.939996	1.03123e+07	1.02484e+07	1.12289e+07	1.31211e+07	2.06505e+07	1.58282e+07	8.2624e+06	8.07703e+06	3.29494e+06	2.91849e+06	2.74125e+06	2.26754e+06	3.02869e+06	3.45245e+06	1.85714e+06	1.93028e+06
High	XP_022655408.1	lysosomal alpha-glucosidase-like [Varroa destructor]	0	FALSE	49.06	14	7	40	7	1	884	100	118.36	0	-4.83	0.998843	6.75502e+07	8.24097e+07	6.466e+07	8.17434e+07	1.31111e+08	7.98554e+07	6.57853e+07	5.76744e+07	2.14637e+07	2.37842e+07	1.59487e+07	1.40864e+07	1.93719e+07	1.74377e+07	15400616	1.39497e+07
High	XP_022667112.1	proteasome subunit alpha type-1-like [Varroa destructor]	0	FALSE	48.933	36	8	61	8	1	262	29.4	152.79	0	-5.13	0.997268	7.77054e+07	7.60121e+07	8.98745e+07	1.3059e+08	1.44128e+08	1.10053e+08	7.49553e+07	6.86719e+07	2.47749e+07	2.1897e+07	2.21891e+07	2.25252e+07	21306702	24067282	17578942	1.66868e+07
High	XP_022663178.1	uncharacterized protein LOC111251134 [Varroa destructor]	0	FALSE	48.887	11	7	53	7	1	858	95.2	112.33	7	-5.43	0.978775	3.68057e+07	4.05772e+07	3.65161e+07	5.73537e+07	6.64475e+07	5.00335e+07	4.95173e+07	4.25214e+07	1.16402e+07	11698333	9.02464e+06	9.90669e+06	9.80503e+06	1.09375e+07	1.16191e+07	1.03346e+07
High	XP_022661487.1	adapter molecule Crk-like isoform X3 [Varroa destructor]	0	FALSE	48.807	20	6	40	6	1	355	38.2	113.12	7	-6.23	0.81667	5.90027e+07	6.84375e+07	9.02359e+07	1.30493e+08	1.33717e+08	9.73214e+07	6.5912e+07	5.21144e+07	1.88157e+07	1.98055e+07	2.23628e+07	2.25512e+07	1.97518e+07	2.13051e+07	1.54958e+07	1.26471e+07
High	XP_022668077.1	60S ribosomal protein L7-like [Varroa destructor]	0	FALSE	48.798	36	11	68	11	1	250	29.1	197.43	0	-6.51	0.653281	2.033e+08	2.44542e+08	2.61555e+08	3.7837e+08	4.25489e+08	3.21271e+08	1.84407e+08	1.90164e+08	6.48804e+07	7.06929e+07	6.47449e+07	6.53535e+07	62939966	7.03632e+07	4.33844e+07	4.63014e+07
High	XP_022669814.1	NADH dehydrogenase [ubiquinone] 1 beta subcomplex subunit 8, mitochondrial-like [Varroa destructor]	0	FALSE	48.797	34	4	38	4	1	183	21	124.11	5	-6.64	1.72029e-16	9.0554e+07	1.06961e+08	1.41483e+08	2.46414e+08	1.96109e+08	1.53803e+08	9.21809e+07	8.53718e+07	2.89334e+07	3.09204e+07	3.50671e+07	4.25841e+07	2.90239e+07	3.36685e+07	2.16939e+07	2.076e+07
High	XP_022650120.1	proteasome subunit alpha type-6-like [Varroa destructor]	0	FALSE	48.787	46	8	48	8	1	246	27.2	109.38	9	-3.01	0.806639	1.50879e+08	1.77769e+08	1.66632e+08	2.29751e+08	2.39174e+08	1.66199e+08	1.90465e+08	1.82573e+08	4.81198e+07	5.13032e+07	4.12383e+07	3.96405e+07	3.53316e+07	3.62772e+07	4.47839e+07	4.4399e+07
High	XP_022650425.1	NADH dehydrogenase [ubiquinone] 1 beta subcomplex subunit 7-like [Varroa destructor]	0	FALSE	48.505	41	6	76	6	1	149	17.7	168.07	0	-3.13	0.859004	1.20217e+08	1.4581e+08	1.55294e+08	2.11256e+08	1.81312e+08	1.35659e+08	1.4262e+08	1.33343e+08	3.83155e+07	4.21368e+07	3.83889e+07	3.6456e+07	2.67843e+07	2.96609e+07	3.35476e+07	3.24331e+07
High	XP_022652524.1	AP-2 complex subunit alpha-like isoform X1 [Varroa destructor]	0	FALSE	48.44	10	8	40	8	1	955	105.7	102.25	9	-3.88	0.952904	2.06685e+07	2.62406e+07	2.43423e+07	2.68584e+07	3.88102e+07	2.45434e+07	1.82763e+07	2.28227e+07	6.52188e+06	7.54749e+06	5.9298e+06	4.55816e+06	5.73937e+06	5.30921e+06	4.18029e+06	5.54317e+06
High	XP_022664957.1	dihydropteridine reductase-like isoform X1 [Varroa destructor]	0	FALSE	48.21	37	7	59	7	1	286	30.3	168.66	6	-5.38	0.965378	1.38722e+08	1.58996e+08	1.69627e+08	2.0898e+08	2.63763e+08	2.14448e+08	1.67859e+08	1.64663e+08	4.4324e+07	4.59912e+07	4.20083e+07	3.60919e+07	3.90079e+07	4.69085e+07	3.95025e+07	4.01301e+07
High	XP_022666911.1	complement component 1 Q subcomponent-binding protein, mitochondrial-like isoform X1 [Varroa destructor]	0	FALSE	48.161	26	5	33	5	1	240	26.7	98.68	4	-4.43	0.997022	7.07522e+07	4.58407e+07	4.97497e+07	9.16756e+07	6.12693e+07	8.02335e+07	4.26528e+07	3.77747e+07	2.2601e+07	1.32193e+07	1.23182e+07	1.58429e+07	9.04613e+06	1.75671e+07	1.00262e+07	9206099
High	XP_022669717.1	sideroflexin-3-like isoform X1 [Varroa destructor]	0	FALSE	48.1	32	6	60	6	1	382	42.8	131.18	8	-4.79	0.998709	2.68157e+07	3.11528e+07	3.2862e+07	4.10224e+07	5.27964e+07	3.70944e+07	2.58767e+07	2.81717e+07	8.52007e+06	8.96699e+06	8.104e+06	7.04726e+06	7.78167e+06	8.05527e+06	6.03808e+06	6.80772e+06
High	XP_022668066.1	uncharacterized protein LOC111253215 [Varroa destructor]	0	FALSE	48.052	28	3	89	3	1	166	18.3	178.66	0	2.95	1.99215e-08	1.37966e+07	3.33272e+06	2.63409e+07	3.27905e+07	3.60915e+07	2.55125e+07	1.38521e+07	3.00108e+06	4326184	868507	6.42396e+06	5.57887e+06	5.25035e+06	5.52153e+06	3.16729e+06	642879
High	XP_022652290.1	sulfotransferase 1C2-like [Varroa destructor]	0	FALSE	47.879	25	9	73	8	1	331	38.5	177.74	8	-5.27	0.978775	8.36013e+07	9.33755e+07	1.2978e+08	1.84816e+08	1.61668e+08	1.53978e+08	1.07909e+08	1.02458e+08	2.66429e+07	2.69797e+07	3.21465e+07	3.19175e+07	2.39243e+07	3.371e+07	2.53805e+07	24960851
High	XP_022668104.1	GDP-L-fucose synthase-like [Varroa destructor]	0	FALSE	47.78	24	4	32	4	1	316	35.6	115.57	4	-4.24	0.978775	3.3127e+07	2.85618e+07	2.75485e+07	3.84271e+07	4.58991e+07	3.07783e+07	3.6607e+07	2.57263e+07	1.05846e+07	8.24415e+06	6.78959e+06	6.62866e+06	6.74084e+06	6.63835e+06	8.62336e+06	6.2117e+06
High	XP_022643651.1	protein obstructor-E-like [Varroa destructor]	0	FALSE	47.727	35	6	73	6	1	261	29	163.12	7	2.98	8.35881e-08	2.58819e+07	590556	3.20624e+07	2.36816e+06	652493	5.58077e+07	571453	2.63873e+07	8.03358e+06		7797342	275045		1.21461e+07		6266545
High	XP_022659874.1	3'(2'),5'-bisphosphate nucleotidase 1-like isoform X1 [Varroa destructor]	0	FALSE	47.634	36	9	54	9	1	346	37.4	115.47	7	-5.02	0.997268	9.22016e+07	1.03788e+08	1.18094e+08	1.23771e+08	1.70624e+08	1.19242e+08	8.53556e+07	7.52242e+07	2.93504e+07	2.99106e+07	2.91789e+07	21332057	2.51974e+07	2.60923e+07	2.00182e+07	1.82509e+07
High	XP_022663201.1	protein transport protein Sec24C-like [Varroa destructor]	0	FALSE	47.614	14	9	45	9	1	1248	134.8	101.67	7	-5.57	0.96668	4.75348e+07	4.67569e+07	4.88863e+07	7.41635e+07	6.9502e+07	5.76715e+07	4.67135e+07	5.40892e+07	1.50933e+07	1.34218e+07	1.20415e+07	1.27836e+07	1.02493e+07	1.25366e+07	10959452	1.31481e+07
High	XP_022662179.1	proteasome subunit beta type-1-B-like [Varroa destructor]	0	FALSE	47.407	36	5	45	5	1	234	25.9	168.44	6	-6.15	0.881269	5.13033e+07	4.73192e+07	4.96398e+07	6.88143e+07	9.64727e+07	6.31243e+07	3.92244e+07	3.96709e+07	1.63922e+07	1.36375e+07	1.23034e+07	1.18922e+07	1.42691e+07	1.38216e+07	9.23526e+06	9.64717e+06
High	XP_022653454.1	uncharacterized protein LOC111247132 [Varroa destructor]	0	FALSE	47.346	9	8	41	8	1	1301	144.5	105.03	0	-3.4	0.865363	2.0636e+07	1.94233e+07	2.45936e+07	2.7358e+07	3.25048e+07	2.29849e+07	2.21335e+07	3.03694e+07	6.48549e+06	5.48457e+06	6.01074e+06	4.68162e+06	4.73963e+06	4.95724e+06	5.14805e+06	7.27722e+06
High	MSTRG.22903.2.orf1	complete:185-1336 strand:+	0	FALSE	47.225	42	11	50	11	1	383	39.8	109.43	10	-5.11	0.988516	1.23731e+08	1.7028e+08	1.409e+08	2.15606e+08	2.17993e+08	1.87884e+08	1.21515e+08	1.01701e+08	3.9407e+07	4.92095e+07	3.48047e+07	3.72056e+07	3.22196e+07	41078704	2.84728e+07	2.46455e+07
High	MSTRG.20406.1.orf1	complete:751-1434 strand:+	0	FALSE	47.222	41	6	36	6	1	227	24.6	104.85	6	-6.06	0.891922	8.8391e+07	1.00975e+08	8.90724e+07	1.42676e+08	1.54275e+08	1.19253e+08	9.32517e+07	8.40633e+07	28191146	2.91869e+07	2.20479e+07	24597573	2.282e+07	2.61085e+07	2.19585e+07	2.04502e+07
High	XP_022670892.1	uncharacterized protein LOC111254387 isoform X1 [Varroa destructor]	0	FALSE	47.151	16	5	40	1	1	437	48.1	97.48	1	-6.04	0.903025	3.38498e+06	4.3437e+06	7.96878e+06	1.00489e+07	1.16386e+07	1.01225e+07	2.09165e+06	1.777e+06	1081555	1257045	1.97509e+06	1.7366e+06	1.7225e+06	2.21762e+06	492720	433075
High	XP_022655211.1	uncharacterized transmembrane protein DDB_G0289901-like [Varroa destructor]	0	FALSE	47.094	17	5	50	5	1	269	28.2	112.29	0	3.02	7.0338e-09	7.23086e+06	8.94021e+06	3.44635e+06	1.08453e+07	3.35047e+06	2.69812e+06	1.00432e+07	1.16945e+07	2.16411e+06	2.46247e+06	684598	1.82144e+06	420588	462226	2.24145e+06	2.78378e+06
High	XP_022657938.1	coatomer subunit alpha-like isoform X1 [Varroa destructor]	0	FALSE	46.972	11	9	32	9	1	1235	140.2	100.12	8	-4.5	0.997268	4.21892e+07	5.2821e+07	4.79072e+07	5.30864e+07	5.28452e+07	4.97489e+07	4.44909e+07	3.97921e+07	13340862	1.52657e+07	1.17959e+07	9.12915e+06	7.7755e+06	1.08718e+07	1.04615e+07	9.63097e+06
High	XP_022656902.1	eukaryotic translation initiation factor 3 subunit F-like [Varroa destructor]	0	FALSE	46.907	36	7	55	7	1	280	31.3	130.17	9	-4.72	0.997268	3.90254e+07	4.88427e+07	3.81418e+07	6.28015e+07	7.55295e+07	5.77642e+07	5.37381e+07	4.33669e+07	1.2382e+07	14058619	9.34881e+06	1.08218e+07	1.11629e+07	1.26109e+07	1.26533e+07	1.05066e+07
High	XP_022662949.1	endoplasmic reticulum resident protein 44-like isoform X1 [Varroa destructor]	0	FALSE	46.856	24	6	27	6	1	412	47.4	70.9	9	-3.32	0.811293	1.93354e+07	2.53077e+07	2.14045e+07	3.15248e+07	3.37224e+07	2.6262e+07	2.93513e+07	1.50791e+07	6.05039e+06	7.2139e+06	5.22321e+06	5.38659e+06	4.95519e+06	5.68622e+06	6.85775e+06	3.57576e+06
High	XP_022647675.1	V-type proton ATPase subunit G-like [Varroa destructor]	0	FALSE	46.768	41	4	50	4	1	119	13.8	126.73	0	-5.3	0.997268	3.87774e+07	3.47818e+07	4.88818e+07	7.02907e+07	5.84174e+07	4.42917e+07	2.05791e+07	2.12065e+07	1.23417e+07	1.00657e+07	1.21155e+07	1.21462e+07	8.63635e+06	9.69462e+06	4.84198e+06	5.15954e+06
High	XP_022668325.1	magnesium-dependent phosphatase 1-like [Varroa destructor]	0	FALSE	46.759	38	5	42	5	1	200	22.8	154.13	1	-5.92	0.929201	3.25269e+07	3.42973e+07	3.5633e+07	5.85606e+07	6.05735e+07	4.54524e+07	2.88683e+07	2.41446e+07	1.03928e+07	9.87913e+06	8.78562e+06	1.01184e+07	8.96481e+06	9.95759e+06	6.80039e+06	5.8645e+06
High	XP_022667725.1	probable nuclear transport factor 2 [Varroa destructor]	0	FALSE	46.752	30	4	58	4	1	132	15.2	127.99	6	-6.64	1.72029e-16	9.44446e+07	1.0812e+08	1.36823e+08	1.64385e+08	1.66635e+08	1.16839e+08	9.31438e+07	9.00547e+07	3.01765e+07	3.12869e+07	3.38739e+07	2.83778e+07	2.46536e+07	2.55814e+07	2.19415e+07	2.19473e+07
High	XP_022664973.1	mitochondrial carrier homolog 2-like [Varroa destructor]	0	FALSE	46.726	29	4	61	4	1	325	36.3	122.73	3	-4.95	0.997268	2.28551e+07	2.24186e+07	1.89625e+07	2.39755e+07	3.03799e+07	2.45745e+07	1.85441e+07	2.47732e+07	7302552	6.48783e+06	4.69992e+06	4.14334e+06	4.4962e+06	5.347e+06	4.36835e+06	6.00927e+06
High	XP_022651204.1	glucose-6-phosphate 1-dehydrogenase-like isoform X1 [Varroa destructor]	0	FALSE	46.68	23	10	60	10	1	769	86	110.27	9	-5.69	0.946977	1.068e+08	1.18642e+08	1.0173e+08	1.36123e+08	1.72322e+08	1.3399e+08	1.01097e+08	1.03687e+08	3.40666e+07	3.42726e+07	25144186	2.34315e+07	2.54721e+07	2.92666e+07	2.37442e+07	2.51886e+07
High	XP_022665076.1	carbonyl reductase [NADPH] 1-like [Varroa destructor]	0	FALSE	46.55	25	4	82	4	1	287	31.4	227.58	0	-4.89	0.997268	9.97484e+07	1.15479e+08	1.07137e+08	1.50164e+08	1.78655e+08	1.2437e+08	1.31038e+08	1.18596e+08	3.18021e+07	3.34058e+07	26486863	2.59028e+07	2.63946e+07	2.71959e+07	3.08202e+07	2.88189e+07
High	XP_022662392.1	protein SCO1 homolog, mitochondrial-like [Varroa destructor]	0	FALSE	46.502	34	8	48	8	1	288	32.8	138.17	0	-4.26	0.978775	4.88089e+07	5.05609e+07	6.20219e+07	7.86664e+07	1.97349e+08	1.08806e+08	6.29501e+07	8.53561e+07	1.54523e+07	1.45761e+07	1.52334e+07	1.35628e+07	2.92075e+07	2.37914e+07	1.47032e+07	2.07499e+07
High	XP_022658278.1	hemicentin-1-like isoform X1 [Varroa destructor]	0	FALSE	46.088	13	8	55	8	1	1095	122.1	181.24	6	-5.17	0.997268	7.07687e+07	8.92597e+07	1.17973e+08	1.55398e+08	1.57471e+08	1.20187e+08	9.43136e+07	9.47622e+07	2.25497e+07	2.57694e+07	2.91417e+07	2.68312e+07	23296589	26299358	2.21243e+07	23003939
High	XP_022653723.1	uncharacterized protein LOC111247275 [Varroa destructor]	0	FALSE	46.044	38	4	68	4	1	120	14.7	219.09	0	-6.59	0.623013	9.4685e+07	1.05618e+08	1.70848e+08	2.23028e+08	2.20905e+08	1.52926e+08	9.50604e+07	9.56871e+07	3.01927e+07	3.05262e+07	4.23454e+07	3.85145e+07	3.26936e+07	3.35025e+07	22363556	2.32568e+07
High	XP_022643569.1	proteasome subunit beta type-7-like [Varroa destructor]	0	FALSE	45.942	24	4	70	4	1	276	29.7	126.64	5	-3.39	0.836502	7.52404e+07	9.14466e+07	8.79869e+07	1.22856e+08	1.19255e+08	8.56428e+07	7.55884e+07	7.66805e+07	2.40231e+07	2.64372e+07	2.17388e+07	2.12314e+07	1.75743e+07	1.86923e+07	1.77796e+07	1.86223e+07
High	XP_022670533.1	uncharacterized protein LOC111254194 isoform X1 [Varroa destructor]	0	FALSE	45.893	49	10	74	10	1	229	24.8	132.71	9	-3.64	0.953543	2.79002e+08	3.13483e+08	3.88492e+08	1.06313e+08	1.1351e+08	9.26578e+07	1.45599e+08	1.89596e+08	8.90323e+07	9.05932e+07	9.62135e+07	1.82769e+07	1.67596e+07	2.01658e+07	3.42005e+07	4.60961e+07
High	XP_022668991.1	uncharacterized protein ZK1073.1-like isoform X1 [Varroa destructor]	0	FALSE	45.69	23	8	49	8	1	422	47.7	161.53	8	-5	0.997268	7.33843e+07	8.45662e+07	7.81183e+07	1.16123e+08	9.09611e+07	6.69395e+07	6.14329e+07	9.12199e+07	2.34053e+07	2.44731e+07	1.93097e+07	2.00452e+07	1.34311e+07	1.46149e+07	1.44403e+07	2.22011e+07
High	XP_022663985.1	26S proteasome regulatory subunit 6A-B [Varroa destructor]	0	FALSE	45.618	28	9	54	8	1	423	47.2	141.7	0	-5.76	0.953543	4.00532e+07	4.31131e+07	5.36755e+07	6.81363e+07	9.26854e+07	5.95542e+07	4.20157e+07	4.26486e+07	1.27976e+07	1.24449e+07	1.33037e+07	1.17481e+07	1.37173e+07	1.3047e+07	9.85425e+06	1.03939e+07
High	XP_022669333.1	target of Myb protein 1-like isoform X1 [Varroa destructor]	0	FALSE	45.468	23	6	39	6	1	470	50.6	136.16	4	-5.76	0.942367	5.93284e+07	7.39066e+07	6.51791e+07	9.09201e+07	1.01294e+08	5.61626e+07	5.42359e+07	5.33663e+07	18891969	2.13277e+07	1.61161e+07	1.56896e+07	1.49793e+07	1.22581e+07	1.26903e+07	1.29348e+07
High	XP_022646711.1	uncharacterized protein LOC111244180 isoform X1 [Varroa destructor]	0	FALSE	45.293	13	3	33	3	1	592	66.3	123.46	4	-5.02	0.997268	1.46685e+07	1.66307e+07	1.35977e+07	1.66575e+07	1.90269e+07	1.25462e+07	1.21184e+07	1.14243e+07	4.67951e+06	4.79991e+06	3.35088e+06	2.85831e+06	2.81091e+06	2.7246e+06	2.81655e+06	2.76914e+06
High	XP_022660622.1	ras-related protein Rab-10-like [Varroa destructor]	0	FALSE	45.203	37	6	57	4	1	205	23	149.51	5	-1.85	0.0996658	5.04041e+07	4.15616e+07	4.30442e+07	5.82416e+07	6.26502e+07	4.45774e+07	5.25458e+07	4.94837e+07	1.60844e+07	1.19655e+07	1.06448e+07	9.99237e+06	9.24269e+06	9.69977e+06	1.23633e+07	1.20123e+07
High	XP_022650296.1	protein phosphatase 1A-like [Varroa destructor]	0	FALSE	45.014	22	5	55	5	1	377	41.2	162.45	0	-5.23	0.997268	4.36895e+07	4.83074e+07	4.61414e+07	5.52485e+07	5.54682e+07	3.89645e+07	4.76614e+07	4.79431e+07	1.38791e+07	1.39761e+07	1.14118e+07	9.50275e+06	8.18685e+06	8.50534e+06	1.12145e+07	1.16784e+07
High	XP_022669996.1	long-chain-fatty-acid--CoA ligase 4-like [Varroa destructor]	0	FALSE	44.751	20	9	62	8	1	730	81.1	145.16	1	-5.5	0.96668	7.72825e+07	8.94944e+07	8.92373e+07	9.88774e+07	9.95828e+07	6.95042e+07	7.08941e+07	7.46121e+07	2.46167e+07	2.58993e+07	2.21178e+07	1.70584e+07	1.4719e+07	1.51539e+07	1.66389e+07	1.81303e+07
High	XP_022667116.1	V-type proton ATPase subunit E-like [Varroa destructor]	0	FALSE	44.707	49	9	52	9	1	226	26.3	131.01	9	-5.63	0.943376	1.67539e+08	1.72468e+08	2.20964e+08	2.09782e+08	1.82338e+08	1.96064e+08	1.23366e+08	1.17949e+08	5.34631e+07	4.98689e+07	5.47667e+07	3.62021e+07	2.69351e+07	4.2929e+07	2.90383e+07	2.87287e+07
High	XP_022658894.1	calphotin-like [Varroa destructor]	0	FALSE	44.566	41	6	60	6	1	213	21.5	204.38	0	-1.19	0.091503	8.44299e+07	8.97131e+07	8.37305e+07	1.26003e+08	9.47147e+07	8.31594e+07	8.20063e+07	7.35859e+07	2.68965e+07	2.58651e+07	2.06497e+07	2.1723e+07	1.3972e+07	1.81946e+07	1.9308e+07	1.78713e+07
High	XP_022643483.1	26S proteasome non-ATPase regulatory subunit 5-like [Varroa destructor]	0	FALSE	44.51	27	10	49	10	1	504	56.8	144.21	0	-4.88	0.998843	5.84554e+07	6.50858e+07	6.0787e+07	8.53642e+07	8.15721e+07	5.86687e+07	5.81066e+07	5.32155e+07	1.86394e+07	18818723	1.49952e+07	1.46693e+07	12035108	1.27567e+07	1.35794e+07	1.28867e+07
High	XP_022657122.1	uncharacterized protein LOC111248667 [Varroa destructor]	0	FALSE	44.419	12	13	33	13	1	1394	156.6	64.59	0	1.84	5.72246e-06	6.94811e+06	9.28828e+06	9.33272e+06	1.11613e+07	1.52133e+07	1.09626e+07	5.57859e+06	3.7523e+06	1.96694e+06	2.47187e+06	2.0869e+06	1.77467e+06	2.13562e+06	2.19243e+06	1.10956e+06	758960
High	XP_022648646.1	39S ribosomal protein L12, mitochondrial-like isoform X1 [Varroa destructor]	0	FALSE	44.377	32	4	59	4	1	182	20	181.49	6	-4.97	0.997268	1.92624e+07	1.7699e+07	2.50984e+07	3.14845e+07	4.00876e+07	2.99119e+07	1.87029e+07	1.72114e+07	6.09338e+06	5.1029e+06	6.18757e+06	5.43189e+06	5.91476e+06	6.52361e+06	4.3254e+06	4.15853e+06
High	MSTRG.18421.4.orf1	complete:238-771 strand:+	0	FALSE	44.19	29	5	53	5	1	177	20.3	78.7	6	-4.89	0.997852	2.12099e+07	2.07371e+07	2.65607e+07	4.17459e+07	4.15066e+07	3.29078e+07	1.89874e+07	1.85322e+07	6.72276e+06	5.95423e+06	6.53525e+06	7.20063e+06	6.12116e+06	7.17061e+06	4.42353e+06	4.45308e+06
High	XP_022666220.1	macrophage migration inhibitory factor-like [Varroa destructor]	0	FALSE	44.147	39	4	37	4	1	115	12.2	124.06	0	-6.64	1.72029e-16	8.86766e+07	7.07146e+07	9.98472e+07	2.08178e+08	1.40886e+08	1.08934e+08	8.83184e+07	6.55469e+07	2.83335e+07	2.03852e+07	2.47018e+07	3.59764e+07	2.08256e+07	2.38248e+07	2.08048e+07	1.59408e+07
High	XP_022669716.1	calsequestrin-2-like [Varroa destructor]	0	FALSE	43.776	30	4	36	4	1	391	42.7	106.2	5	-4.22	0.978775	1.47833e+07	1.92959e+07	1.60518e+07	2.1252e+07	4.39598e+07	2.59489e+07	2.54135e+07	2.14063e+07	4.69184e+06	5.54478e+06	3.92489e+06	3616241	6.49179e+06	5.63736e+06	5.98655e+06	5.1835e+06
High	XP_022661614.1	choline transporter-like protein 2 isoform X2 [Varroa destructor]	0	FALSE	43.773	12	6	65	6	1	792	89.1	151.99	5	-5.85	0.929201	4.97554e+07	5.89043e+07	6.11422e+07	8.89804e+07	8.94387e+07	7.60739e+07	5.29891e+07	5.91315e+07	1.58416e+07	1.70113e+07	1.51428e+07	1.53465e+07	1.32368e+07	1.66661e+07	1.24298e+07	14399006
High	XP_022671134.1	cell division cycle and apoptosis regulator protein 1-like [Varroa destructor]	0	FALSE	43.386	11	7	46	7	1	1099	121.3	146.73	0	-5.29	0.997268	2.88257e+07	4.14038e+07	4.19268e+07	5.18355e+07	5.51322e+07	4.47824e+07	3.87113e+07	3.31659e+07	9.20372e+06	1.1942e+07	1.03613e+07	8.9132e+06	8.11694e+06	9.77079e+06	9.11905e+06	8.04106e+06
High	MSTRG.11957.1.orf1	complete:103-570 strand:+	0	FALSE	43.297	34	5	40	2	1	155	18	134.15	0	-1.56	0.345403	9.03306e+06	8.06275e+06	1.47081e+07	9.73834e+06	6.24346e+06	5.94606e+06	5.90828e+06	7.06316e+06	2.87521e+06	2.29228e+06	3.62219e+06	1.65927e+06	900157	1264579	1.35914e+06	1697172
High	XP_022649597.1	uncharacterized protein LOC111245471 [Varroa destructor]	0	FALSE	43.126	43	4	65	4	1	104	12.1	202	0	-6.64	1.72029e-16	6.94748e+07	5.91629e+07	6.95349e+07	1.08544e+08	1.36622e+08	7.70269e+07	4.44143e+07	4.31699e+07	2.21983e+07	1.71214e+07	1.72345e+07	1.87581e+07	2.02199e+07	1.68748e+07	1.04625e+07	1.0521e+07
High	XP_022663861.1	40S ribosomal protein S13 [Varroa destructor]	0	FALSE	43.107	33	7	68	7	1	151	17.2	184.66	0	-6.64	1.72029e-16	1.86003e+08	2.23051e+08	2.15126e+08	3.30898e+08	3.64649e+08	2.702e+08	1.90399e+08	2.13088e+08	5.94309e+07	6.45219e+07	5.32992e+07	5.71574e+07	5.39676e+07	5.91606e+07	4.48171e+07	5.19318e+07
High	XP_022657565.1	pancreatic triacylglycerol lipase-like [Varroa destructor]	0	FALSE	43.107	25	8	39	8	1	401	44.8	129.21	3	-4.75	0.997852	6.47934e+07	5.94005e+07	6.54047e+07	7.3211e+07	1.10872e+08	8.49843e+07	6.49732e+07	5.97571e+07	2.06261e+07	1.71145e+07	1.61782e+07	1.25987e+07	1.6373e+07	1.8552e+07	1.52436e+07	1.45181e+07
High	XP_022649264.1	uncharacterized protein LOC111245298 isoform X1 [Varroa destructor]	0	FALSE	42.903	22	7	76	7	1	736	81.9	127.68	8	-1.73	0.129228	1.42253e+07	1.01511e+07	1.44472e+07	3.16327e+07	2.19623e+07	9.58693e+06	9.04016e+06	6.13999e+06	4.54249e+06	2.77381e+06	3.52548e+06	5.40992e+06	3.18183e+06	2.00652e+06	2.02195e+06	1.32672e+06
High	XP_022657427.1	uncharacterized protein LOC111248775 [Varroa destructor]	0	FALSE	42.894	20	9	43	9	1	825	93	84.71	0	-4.98	0.997852	2.60976e+07	3.05947e+07	3.43757e+07	6.7097e+07	6.34442e+07	5.25511e+07	1.16995e+07	2.18852e+07	8260071	8.75023e+06	8.4792e+06	1.15897e+07	9.37198e+06	1.14767e+07	2.65868e+06	5241406
High	XP_022647547.1	transmembrane protein 245-like [Varroa destructor]	0	FALSE	42.79	8	4	41	4	1	849	94.1	70.26	0	-1.96	0.220202	1.64514e+07	1.36331e+07	8.94292e+06	1.31902e+07	2.03711e+07	1.54075e+07	1.78223e+07	1.21763e+07	5.16085e+06	3.92556e+06	2.12738e+06	2.19758e+06	2.91258e+06	3.33461e+06	4.15317e+06	2.8646e+06
High	XP_022660833.1	glutathione S-transferase 2-like [Varroa destructor]	0	FALSE	42.576	36	6	32	6	1	181	21.1	104.91	0	-5.04	0.997268	6.32193e+07	8.71663e+07	6.98153e+07	9.18426e+07	1.18196e+08	7.95764e+07	6.675e+07	6.76368e+07	2.01758e+07	2.52004e+07	1.71822e+07	1.58529e+07	1.74282e+07	1.73832e+07	1.56479e+07	1.63699e+07
High	XP_022660801.1	60S ribosomal protein L10a-2-like [Varroa destructor]	0	FALSE	42.514	36	7	45	7	1	218	24.5	138.22	6	-5.84	0.903025	1.47788e+08	1.5706e+08	1.65262e+08	2.12501e+08	1.97696e+08	1.64411e+08	1.6748e+08	1.46013e+08	4.71827e+07	4.54057e+07	4.08883e+07	3.66566e+07	2.92064e+07	3.5917e+07	3.93956e+07	3.55208e+07
High	XP_022647376.1	sorbitol dehydrogenase-like isoform X1 [Varroa destructor]	0	FALSE	42.479	29	8	50	8	1	355	38.2	101.67	8	-3.56	0.891922	7.06471e+07	7.86536e+07	7.94651e+07	5.24584e+07	9.75876e+07	6.25155e+07	6.76374e+07	7.35251e+07	2.25088e+07	2.27588e+07	1.95947e+07	9.00814e+06	1.43813e+07	1.36045e+07	1.58554e+07	1.78791e+07
High	XP_022653413.1	eukaryotic translation initiation factor 4B-like [Varroa destructor]	0	FALSE	42.353	33	7	25	7	1	458	52.3	73.04	0	-3.67	0.903025	1.96576e+07	3.0836e+07	2.74897e+07	2.67907e+07	2.91521e+07	3.07826e+07	3.53347e+06	2.60283e+07	6.1879e+06	8.89425e+06	6.76749e+06	4.57017e+06	4.28616e+06	6652379	716325	6.27798e+06
High	XP_022670844.1	dnaJ homolog subfamily A member 2-like [Varroa destructor]	0	FALSE	42.232	31	5	54	5	1	404	44.7	92.77	0	-4.58	0.997268	3.9954e+07	4.25721e+07	4.76103e+07	5.62049e+07	6.24981e+07	4.28465e+07	1.95933e+07	3.69833e+07	1.27633e+07	1.23129e+07	1.17733e+07	9.68506e+06	9.2344e+06	9.35567e+06	4.54999e+06	8.97824e+06
High	XP_022646813.1	acid ceramidase-like [Varroa destructor]	0	FALSE	42.129	24	6	38	6	1	389	43.4	118.64	7	-6.03	0.891922	9.51427e+07	9.82371e+07	1.29503e+08	1.79014e+08	2.01999e+08	1.41767e+08	1.06553e+08	1.06025e+08	3.03996e+07	2.83554e+07	3.20979e+07	3.09364e+07	2.98847e+07	3.1058e+07	2.50648e+07	2.58033e+07
High	XP_022665306.1	copper-transporting ATPase 2-like isoform X1 [Varroa destructor]	0	FALSE	41.972	4	6	59	6	1	1417	155.1	161.79	6	-6.35	0.771533	3.5737e+07	4.66147e+07	4.93661e+07	7.36495e+07	9.07774e+07	5.89786e+07	4.45389e+07	3.73242e+07	1.14012e+07	1.34847e+07	1.22356e+07	1.27031e+07	1.34349e+07	1.29209e+07	1.04622e+07	9.09378e+06
High	XP_022649292.1	uncharacterized protein LOC111245331 [Varroa destructor]	0	FALSE	41.96	14	8	30	8	1	798	92	66.95	0	-4.2	0.97605	2.80697e+07	2.19934e+07	2.40977e+07	5.90751e+07	5.18207e+07	3.26175e+07	9.96579e+06	1.76457e+07	8.92866e+06	6.32151e+06	5.92853e+06	1.02065e+07	7.64861e+06	7.13231e+06	2.29049e+06	4.27553e+06
High	XP_022646748.1	26S proteasome non-ATPase regulatory subunit 4-like isoform X1 [Varroa destructor]	0	FALSE	41.958	22	4	31	4	1	361	38.8	78.97	5	-5.04	0.997268	1.82217e+07	1.76123e+07	1.99681e+07	2.71668e+07	4.39566e+07	3.03269e+07	1.31873e+07	1.25047e+07	5.7598e+06	5.04198e+06	4.94669e+06	4.68806e+06	6.48607e+06	6.61722e+06	3.01847e+06	2.98232e+06
High	XP_022657087.1	protein unc-45 homolog B-like isoform X1 [Varroa destructor]	0	FALSE	41.927	11	5	56	5	1	943	105.1	79.46	6	-3.91	0.929201	3.55029e+07	4.72516e+07	5.01136e+07	5.56338e+07	6.31688e+07	5.55334e+07	3.04099e+07	3.36584e+07	1.13018e+07	13662107	1.24209e+07	9.57832e+06	9.31321e+06	1.21147e+07	7.15833e+06	8.19194e+06
High	XP_022654938.1	uncharacterized protein LOC111247798 [Varroa destructor]	0	FALSE	41.684	10	4	46	4	1	483	52.1	92.96	6	-2.32	0.31891	5.80745e+07	5.8297e+07	1.13363e+08	1.44956e+08	1.26593e+08	9.51948e+07	5.20243e+07	4.10413e+07	1.845e+07	1.67669e+07	28054631	2.50046e+07	1.87164e+07	2.07988e+07	1.21292e+07	9.93928e+06
High	XP_022653486.1	cingulin-like isoform X1 [Varroa destructor]	0	FALSE	41.354	14	5	31	5	1	1044	114.6	105.63	4	-3.19	0.952904	5.45532e+06	2.98263e+06	6.64456e+06	8.94261e+06	1.31387e+07	8.00627e+06	4.10754e+06	3.08837e+06	1.70911e+06	787149	1.64508e+06	1.52252e+06	1.91881e+06	1714894	938197	730140
High	XP_022658089.1	uncharacterized protein LOC111249053 isoform X1 [Varroa destructor]	0	FALSE	41.242	6	8	42	8	1	1586	182.9	105.02	9	-4.83	0.997852	3.78195e+07	3.72869e+07	4.43757e+07	6.52871e+07	7.96981e+07	5.26717e+07	3.40611e+07	3.70164e+07	1.20839e+07	1.07726e+07	1.09624e+07	1.12826e+07	1.17754e+07	1.15392e+07	7.95939e+06	9.0123e+06
High	XP_022658018.1	apolipoprotein D-like [Varroa destructor]	0	FALSE	41.214	27	7	51	7	1	268	29.6	188.42	7	-6.64	1.72029e-16	1.20546e+08	1.33966e+08	1.40161e+08	1.94758e+08	1.90546e+08	1.29474e+08	1.1684e+08	1.11989e+08	3.85164e+07	3.8769e+07	3.47211e+07	3.36571e+07	2.81839e+07	2.83462e+07	2.74966e+07	2.72768e+07
High	XP_022669385.1	trifunctional purine biosynthetic protein adenosine-3-like [Varroa destructor]	0	FALSE	41.206	12	8	43	8	1	995	106.4	100.76	2	-5.06	0.997268	2.17232e+07	3.25555e+07	2.68605e+07	4.32673e+07	8.16062e+07	4.91405e+07	5.38601e+07	4.94959e+07	6.9171e+06	9.39804e+06	6568436	7.44618e+06	1.20477e+07	1.07158e+07	1.2648e+07	12028862
High	XP_022652234.1	ferrochelatase, mitochondrial-like [Varroa destructor]	0	FALSE	41.181	21	6	63	6	1	371	42.1	158.58	0	-4.75	0.997268	2.59788e+07	3.53899e+07	3.11438e+07	7.50741e+07	8.38936e+07	5.82638e+07	3.01756e+07	4.98255e+07	8.25094e+06	1.01786e+07	7.6494e+06	1.29122e+07	1.2375e+07	1.27216e+07	7.05136e+06	1.21246e+07
High	XP_022659393.1	ATP-dependent (S)-NAD(P)H-hydrate dehydratase-like isoform X1 [Varroa destructor]	0	FALSE	41.101	25	6	36	6	1	375	40.2	99.72	8	-1.73	0.268829	7.67219e+06	8.92104e+06	1.67245e+07	2.24651e+07	1.26248e+07	5.28904e+06	7.28131e+06	5.27021e+06	2.32692e+06	2.50766e+06	4.1067e+06	3.77874e+06	1.81627e+06	1.00423e+06	1593851	1.15295e+06
High	XP_022643698.1	protein lap4-like isoform X1 [Varroa destructor]	0	FALSE	41.072	7	8	76	8	1	1691	186.5	114.64	8	-3.99	0.953543	3.82069e+07	4.3913e+07	4.61245e+07	3.37068e+07	2.89551e+07	2.87659e+07	2.44674e+07	2.75599e+07	12158477	1.26157e+07	1.14203e+07	5.77702e+06	4.23464e+06	6.26397e+06	5.70476e+06	6.70135e+06
High	XP_022657675.1	cysteine desulfurase, mitochondrial-like [Varroa destructor]	0	FALSE	40.999	20	6	27	6	1	450	49.7	85.75	5	-4.23	0.978775	2.68231e+07	2.90712e+07	2.00331e+07	4.29839e+07	4.96176e+07	2.99512e+07	2.34775e+07	2.35976e+07	8.56796e+06	8.41307e+06	4.92201e+06	7.41471e+06	7.34083e+06	6.56163e+06	5.5232e+06	5.73473e+06
High	XP_022651088.1	isoleucine--tRNA ligase, cytoplasmic-like isoform X1 [Varroa destructor]	0	FALSE	40.944	10	6	36	6	1	1090	125.9	128.08	4	-5.39	0.984713	3.05773e+07	3.38353e+07	3.82035e+07	4.19441e+07	5.87142e+07	4.10699e+07	2.4726e+07	2.4074e+07	9.76991e+06	9.79178e+06	9.46887e+06	7.21968e+06	8.66555e+06	8.99504e+06	5.785e+06	5.86711e+06
High	XP_022656884.1	cullin-associated NEDD8-dissociated protein 1-like [Varroa destructor]	0	FALSE	40.877	8	7	70	7	1	1259	140.9	143.28	0	-4.97	0.997852	2.91259e+07	3.79725e+07	5.00642e+07	6.98188e+07	5.32141e+07	3.50121e+07	3.64399e+07	2.93798e+07	9.30381e+06	1.09495e+07	1.23727e+07	1.20658e+07	7.86142e+06	7.64751e+06	8.56177e+06	7.1551e+06
High	XP_022647312.1	40S ribosomal protein S7-like [Varroa destructor]	0	FALSE	40.82	35	7	44	7	1	193	22.6	130.46	0	-6.64	1.72029e-16	1.28712e+08	1.54607e+08	1.22171e+08	1.79599e+08	2.13478e+08	1.62849e+08	1.58999e+08	1.51586e+08	4.11256e+07	4.47424e+07	3.02805e+07	31014424	3.15903e+07	3.56766e+07	3.74547e+07	3.69432e+07
High	MSTRG.19345.1.orf1	complete:182-2434 strand:+	0	FALSE	40.682	20	8	39	8	1	750	83.5	67.81	8	-4.62	0.997268	4.11894e+07	3.41497e+07	3.72505e+07	2.95488e+07	8.62072e+07	6.10432e+07	2.76867e+07	4.42697e+07	1.30144e+07	9.68611e+06	9.18264e+06	5.03217e+06	1.27529e+07	1.33601e+07	6.42437e+06	1.07191e+07
High	XP_022666219.1	uncharacterized protein LOC111252488 [Varroa destructor]	0	FALSE	40.617	29	10	46	10	1	476	55	98.65	1	-4.87	0.997852	1.01782e+08	1.02301e+08	1.37065e+08	1.18402e+08	8.70435e+07	9.65977e+07	8.62159e+07	7.47319e+07	3.24097e+07	2.94929e+07	3.39057e+07	2.03525e+07	1.27885e+07	2.10476e+07	2.02553e+07	1.81527e+07
High	XP_022672162.1	uncharacterized protein LOC111254948 [Varroa destructor]	0	FALSE	40.451	6	7	47	7	1	2475	271.4	129.86	0	-4.58	0.997268	1.88487e+07	1.80594e+07	1.67303e+07	2.70685e+07	3.03966e+07	2.06614e+07	1.93139e+07	1.69782e+07	6.00621e+06	5.17515e+06	4.05099e+06	4.62941e+06	4.46181e+06	4.51289e+06	4.50454e+06	4.11462e+06
High	XP_022660125.1	cystathionine beta-synthase-like [Varroa destructor]	0	FALSE	40.368	25	8	39	8	1	510	55.2	124.54	8	-5.35	0.978775	6.29104e+07	6.45522e+07	9.02845e+07	1.14053e+08	1.68884e+08	1.20638e+08	7.02306e+07	7.35514e+07	2.00654e+07	1.86377e+07	2.23486e+07	1.96621e+07	2.4969e+07	2.64038e+07	1.64308e+07	1.78923e+07
High	XP_022665295.1	uncharacterized protein LOC111252109 [Varroa destructor]	0	FALSE	40.325	43	6	141	6	1	169	17.3	387.73	6	-1.53	0.156219	1.02786e+09	1.2604e+09	1.14507e+09	1.54408e+09	1.60336e+09	1.12004e+09	1.14133e+09	1.09925e+09	3.28338e+08	364701669	2.83748e+08	2.66814e+08	2.37258e+08	2.45327e+08	2.68821e+08	2.67885e+08
High	XP_022671319.1	persulfide dioxygenase ETHE1, mitochondrial-like isoform X1 [Varroa destructor]	0	FALSE	40.188	15	3	38	3	1	407	45.7	86.35	4	-6.31	0.81914	3.14062e+07	3.08385e+07	4.35532e+07	6.123e+07	8.42102e+07	5.48939e+07	3.29629e+07	2.98556e+07	1.00348e+07	8.9245e+06	1.07948e+07	1.05815e+07	1.2463e+07	1.2026e+07	7.76494e+06	7.27613e+06
High	MSTRG.2003.2.orf1	incomplete_5prime:2-706 strand:+	0	FALSE	40.148	19	4	85	3	1	234	25.2	175.53	0	2.85	2.06312e-06	2.11253e+07	2.70682e+07	2.91302e+07	3.80877e+07	3.56805e+07	2.01831e+07	2.78927e+07	2.37137e+07	6.62451e+06	7770726	7.17529e+06	6.54546e+06	5.26154e+06	4.32339e+06	6461253	5690970
High	XP_022646224.1	UMP-CMP kinase 2-like [Varroa destructor]	0	FALSE	40.025	23	6	46	6	1	287	31.7	142.11	0	-6.54	0.674957	8.48957e+07	8.96936e+07	1.01508e+08	1.34457e+08	1.42822e+08	1.03277e+08	9.08928e+07	8.7158e+07	27125489	2.59569e+07	2.51593e+07	2.32362e+07	2.11374e+07	22625733	2.14112e+07	2.12414e+07
High	MSTRG.6008.10.orf1	complete:139-1197 strand:+	0	FALSE	39.878	16	6	48	6	1	352	39.9	159.04	6	-5.76	0.943376	6.87017e+07	8.43731e+07	9.99728e+07	1.25047e+08	1.72104e+08	1.14708e+08	7.51371e+07	7.75761e+07	2.18574e+07	2.44172e+07	2.47579e+07	21564984	25455119	25068142	17636889	1.88896e+07
High	XP_022652548.1	chloride intracellular channel protein 2-like isoform X1 [Varroa destructor]	0	FALSE	39.87	23	5	51	5	1	307	34.6	122.78	4	-4.86	0.998843	3.36083e+07	3.17859e+07	3.11678e+07	5.48386e+07	4.45667e+07	3.55596e+07	3.497e+07	3.30171e+07	1.06986e+07	9.15619e+06	7.68777e+06	9.47695e+06	6.58784e+06	7.76531e+06	8.23774e+06	8.04663e+06
High	XP_022646811.1	proteasome subunit alpha type-2-like [Varroa destructor]	0	FALSE	39.822	47	7	33	7	1	234	25.8	85.58	7	-6.06	0.891922	6.93948e+07	7.76936e+07	8.9414e+07	1.22883e+08	1.72996e+08	1.25103e+08	7.0464e+07	7.13312e+07	2.21401e+07	2.2473e+07	2.21182e+07	2.12197e+07	2.56032e+07	2.74073e+07	1.65252e+07	1.73477e+07
High	XP_022647608.1	protein alan shepard-like isoform X2 [Varroa destructor]	0	FALSE	39.807	17	4	50	4	1	643	65.3	140.77	4	-3.68	0.903025	3.07815e+07	3.30859e+07	2.37471e+07	4.186e+07	4.82308e+07	3.14466e+07	2.02337e+07	2.49048e+07	9.72331e+06	9.44338e+06	5.81314e+06	7.19456e+06	7097874	6.82498e+06	4.64739e+06	6.03061e+06
High	XP_022654030.1	mitochondrial proton/calcium exchanger protein-like [Varroa destructor]	0	FALSE	39.682	11	8	46	8	1	754	86.2	98.42	0	-5.43	0.978775	5.59517e+07	6.64198e+07	7.10302e+07	8.83478e+07	9.77927e+07	6.09024e+07	5.98305e+07	5.74608e+07	1.78456e+07	1.919e+07	17547945	1.52357e+07	1.44631e+07	1.33158e+07	1.40118e+07	1.39278e+07
High	XP_022644310.1	sorting and assembly machinery component 50 homolog A-like [Varroa destructor]	0	FALSE	39.679	20	5	42	5	1	444	49.1	98.1	0	-4.4	0.99606	2.7046e+07	8.06199e+07	2.75857e+07	6.09649e+07	3.53711e+07	1.29987e+07	2.92695e+07	3.11736e+07	8.56974e+06	2.3331e+07	6.83723e+06	1.04995e+07	5.21289e+06	2.83309e+06	6.82351e+06	7.57195e+06
High	XP_022660030.1	peroxidase-like isoform X4 [Varroa destructor]	0	FALSE	39.65	17	7	43	7	1	722	82.1	88.78	8	1.03	8.38967e-05	2.07857e+07	1.68838e+07	2.08738e+07	2.28798e+07	4.93034e+07	3.33395e+07	2.17127e+07	1.3239e+07	6.51371e+06	4.74135e+06	5.05548e+06	3.90246e+06	7.22042e+06	7.21479e+06	5.00735e+06	3.03831e+06
High	XP_022643441.1	putative gamma-glutamylcyclotransferase CG2811 isoform X1 [Varroa destructor]	0	FALSE	39.625	32	2	24	2	1	173	20	87.71	4	-2.99	0.691731	1.73857e+07	1.53682e+07	3.20159e+07	3.65017e+07	3.03434e+07	1.89391e+07	1.41119e+07	1.70347e+07	5.53798e+06	4.35807e+06	7.90782e+06	6.27129e+06	4.4615e+06	4.07592e+06	3.26209e+06	4.09496e+06
High	XP_022648134.1	uncharacterized protein LOC111244879 isoform X1 [Varroa destructor]	0	FALSE	39.574	10	9	30	9	1	1630	182.4	55.04	9	1.65	8.38967e-05	1.38923e+06	1.22612e+06	857273	917733	803222	673140	5.12019e+06	941321	102804						1.01755e+06
High	XP_022647426.1	wiskott-Aldrich syndrome protein family member 1-like [Varroa destructor]	0	FALSE	39.573	12	2	60	2	1	454	50	206.08	0	0.29	0.000832347	6.73868e+06	6.8318e+06	4.65082e+07	6.47694e+07	3.98873e+07	3.05712e+07	4.41947e+06	3.85319e+06	2.13228e+06	1.94598e+06	1.14798e+07	1.11449e+07	5.87955e+06	6.69269e+06	1.03888e+06	917754
High	XP_022656087.1	carbonic anhydrase 1-like isoform X2 [Varroa destructor]	0	FALSE	39.44	23	5	63	5	1	291	32.7	153.18	6	-6.57	0.649431	9.88145e+07	1.1366e+08	1.2304e+08	1.60996e+08	1.63071e+08	1.25307e+08	6.25584e+07	6.0285e+07	3.15501e+07	3.28926e+07	3.04691e+07	2.78226e+07	24134327	27452008	1.47064e+07	1.46146e+07
High	XP_022654595.1	cuticle protein 65-like [Varroa destructor]	0	FALSE	39.283	42	3	42	3	1	108	10.2	151.67	0	-0.25	0.00611567	1.7015e+07	1.14966e+07	1.56883e+07	3.12683e+07	2.9552e+07	1.8465e+07	1.29011e+07	1.59899e+07	5.37864e+06	3.26859e+06	3.8381e+06	5.37032e+06	4.35182e+06	4.00881e+06	2.99243e+06	3.81115e+06
High	XP_022643945.1	adult-specific rigid cuticular protein 15.7-like [Varroa destructor]	0	FALSE	39.277	62	8	80	7	1	171	18	225.63	0	-0.06	0.00137868	2.49665e+07	2.44042e+07	1.45251e+07	4.36559e+07	3.78794e+07	2.19692e+07	2.25181e+07	4.48248e+07	7.8698e+06	6.94322e+06	3.52164e+06	7.47756e+06	5.57047e+06	4.68018e+06	5.28127e+06	1.08962e+07
High	XP_022671877.1	60S ribosomal protein L17-like isoform X1 [Varroa destructor]	0	FALSE	39.239	41	7	39	7	1	195	22.4	69.97	9	-0.22	0.00251542	3.61624e+07	3.79767e+07	4.08841e+07	5.98966e+07	3.84777e+07	2.61741e+07	3.07844e+07	2.41203e+07	1.13818e+07	1.08641e+07	1.00297e+07	1.02384e+07	5.62756e+06	5.58883e+06	7.09855e+06	5.78219e+06
High	XP_022656273.1	ATP-binding cassette sub-family E member 1-like [Varroa destructor]	0	FALSE	39.13	8	3	55	3	1	608	68.5	111.61	0	-3.31	0.960923	6.50186e+06	8.00601e+06	2.72839e+06	9.17706e+06	9.048e+06	6.61856e+06	5.81653e+06	4.95519e+06	2.02963e+06	2.27989e+06	636351	1.58088e+06	1.31151e+06	1.42146e+06	1.32557e+06	1.17326e+06
High	XP_022671091.1	mitochondrial import receptor subunit TOM70-like isoform X1 [Varroa destructor]	0	FALSE	39.049	14	7	28	7	1	589	66.4	79.94	6	-3.97	0.965192	1.04787e+07	1.68401e+07	1.37367e+07	1.57415e+07	3.05243e+07	2.4528e+07	2.52008e+07	2.18259e+07	3.28712e+06	4.80244e+06	3.34134e+06	2.69224e+06	4.48498e+06	5.35556e+06	5.92675e+06	5.3076e+06
High	XP_022647188.1	uncharacterized protein LOC111244395 [Varroa destructor]	0	FALSE	39.017	49	5	44	5	1	110	12.7	119.97	0	-6.64	1.72029e-16	1.13182e+08	1.1669e+08	1.35019e+08	1.96137e+08	2.55469e+08	1.5135e+08	1.08912e+08	1.00261e+08	3.61635e+07	3.37694e+07	3.34649e+07	3.38956e+07	3.78091e+07	3.31573e+07	2.56559e+07	2.44012e+07
High	MSTRG.13890.12.orf1	complete:15-1049 strand:+	0	FALSE	39.011	26	6	44	6	1	344	38.7	123.12	5	-6.64	1.72029e-16	7.04474e+07	7.25184e+07	8.80428e+07	1.22245e+08	1.52396e+08	9.79006e+07	8.38743e+07	8.5157e+07	2.2509e+07	20986473	2.18217e+07	2.11258e+07	2.25544e+07	2.14478e+07	1.97579e+07	2.07537e+07
High	XP_022663177.1	ovostatin-like [Varroa destructor]	0	FALSE	39.003	8	8	46	8	1	1696	191.3	77.93	2	-2.99	0.709898	1.31619e+07	1.41776e+07	1.31897e+07	1.53435e+07	1.58281e+07	1.17011e+07	1.4573e+07	1.3351e+07	4.20189e+06	4.06902e+06	3.2009e+06	2.56512e+06	2.31537e+06	2.5157e+06	3.40252e+06	3.20582e+06
High	XP_022672901.1	non-specific lipid-transfer protein-like isoform X1 [Varroa destructor]	0	FALSE	38.994	22	5	48	5	1	445	47.5	125.44	3	-5.28	0.988516	1.01389e+07	1.20473e+07	1.18356e+07	1.84163e+07	2.43914e+07	1.65669e+07	1.2843e+07	1.37552e+07	3.22935e+06	3.45361e+06	2.9335e+06	3.18262e+06	3.60493e+06	3.62944e+06	2998124	3.3297e+06
High	MSTRG.10455.2.orf1	incomplete_3prime:101-406 strand:+	0	FALSE	38.98	36	3	29	3	1	102	10.9	110.71	0	-4.36	0.997268	1.11771e+07	1.21361e+07	1.13239e+07	1.65367e+07	2.98374e+07	1.50995e+07	1.12808e+07	1.13831e+07	3.57124e+06	3.47989e+06	2.7622e+06	2.82773e+06	4.38027e+06	3.28486e+06	2.65736e+06	2.77418e+06
High	XP_022646650.1	alpha-N-acetylgalactosaminidase-like [Varroa destructor]	0	FALSE	38.976	22	7	40	7	1	452	50.8	91.2	8	-5.14	0.997268	4.99681e+07	6.02964e+07	7.02328e+07	1.08637e+08	9.87089e+07	8.15727e+07	7.55556e+07	7.37066e+07	1.59009e+07	1.73733e+07	1.73603e+07	1.87433e+07	1.45949e+07	1.78571e+07	1.77672e+07	1.79317e+07
High	XP_022655311.1	cytochrome P450 3A56-like [Varroa destructor]	0	FALSE	38.708	24	7	48	7	1	494	56.5	106.31	0	-3.66	0.891922	4.03953e+07	3.86655e+07	7.12292e+07	6.35389e+07	7.79181e+07	2.42544e+07	3.98029e+07	4.82411e+07	1.28052e+07	1.11866e+07	1.76544e+07	1.09712e+07	1.14989e+07	5.1705e+06	9.30519e+06	1.17505e+07
High	XP_022650682.1	guanine nucleotide-binding protein subunit beta-2-like 1 [Varroa destructor]	0	FALSE	38.645	22	6	62	6	1	325	36.9	189.3	3	-5.8	0.907781	1.18775e+08	1.20547e+08	1.3466e+08	1.57911e+08	2.75479e+08	1.87063e+08	1.18368e+08	1.16123e+08	3.79087e+07	3.48329e+07	3.335e+07	2.72828e+07	4.0758e+07	4.09132e+07	2.78764e+07	2.82431e+07
High	XP_022652568.1	cleavage and polyadenylation specificity factor subunit 6-like [Varroa destructor]	0	FALSE	38.623	7	3	38	3	1	741	80.7	96.1	0	-5	0.997268	1.6675e+07	2.36353e+07	2.20573e+07	2.17931e+07	3.17355e+07	1.76332e+07	1.73166e+07	2.53318e+07	5319336	6.83994e+06	5.46699e+06	3.73952e+06	4.69682e+06	3.86303e+06	4.0792e+06	6.17364e+06
High	XP_022656668.1	putative aldehyde dehydrogenase family 7 member A1 homolog [Varroa destructor]	0	FALSE	38.533	25	7	43	7	1	552	59.2	100.36	0	-4.82	0.998843	5.66264e+07	6.40427e+07	7.48646e+07	9.00919e+07	1.48334e+08	9.36611e+07	9.04925e+07	8.54325e+07	1.80341e+07	1.84452e+07	1.85239e+07	1.55202e+07	2.19322e+07	2.04548e+07	2.12454e+07	2.07673e+07
High	XP_022668937.1	serine/threonine-protein kinase SBK1-like isoform X1 [Varroa destructor]	0	FALSE	38.229	13	5	32	5	1	353	41.1	72.08	1	-3.38	0.927897	9.20031e+06	9.70039e+06	8.86483e+06	1.47195e+07	1.89733e+07	1.16847e+07	7.02891e+06	8.57599e+06	2.85592e+06	2.75368e+06	2.0912e+06	2.51825e+06	2.75222e+06	2.45658e+06	1.56538e+06	2.05759e+06
High	XP_022660094.1	putative mediator of RNA polymerase II transcription subunit 12 isoform X1 [Varroa destructor]	0	FALSE	38.224	17	10	26	10	1	744	82.8	54.47	9	1.77	0.00032617	846895	814624	3.13575e+06	6.7285e+06	4.05531e+06	4.48521e+06	2.2099e+06	792650			561304	1.0227e+06	523307	805970	326081
High	XP_022664734.1	non-POU domain-containing octamer-binding protein-like isoform X1 [Varroa destructor]	0	FALSE	38.213	15	5	42	5	1	643	69.7	56.07	4	-3.02	0.929201	9.77746e+06	1.05227e+07	6.62359e+06	8.37998e+06	9.44204e+06	7.71052e+06	2.29951e+06	2.07433e+06	3.12405e+06	3.04523e+06	1.64168e+06	1.44349e+06	1.36268e+06	1.65233e+06	509341	477107
High	XP_022656302.1	delta(3,5)-Delta(2,4)-dienoyl-CoA isomerase, mitochondrial-like [Varroa destructor]	0	FALSE	38.201	35	6	38	6	1	307	33.3	62.17	4	-5.03	0.997268	3.70253e+07	4.04359e+07	3.44844e+07	5.16844e+07	6.59312e+07	4.62371e+07	3.84609e+07	3.49244e+07	1.17689e+07	11642496	8.52606e+06	8.92057e+06	9.74709e+06	1.00763e+07	8.9926e+06	8.41894e+06
High	XP_022659528.1	uncharacterized protein LOC111249657 [Varroa destructor]	0	FALSE	38.122	26	4	31	4	1	308	34.2	90.24	0	-4.55	0.997268	3.12034e+07	2.30872e+07	2.24365e+07	2.60851e+07	3.9489e+07	2.27534e+07	2.0203e+07	2.53549e+07	9.93002e+06	6.59965e+06	5.49618e+06	4.49461e+06	5.82553e+06	4.92297e+06	4.7453e+06	6.13864e+06
High	XP_022659491.1	uncharacterized protein LOC111249640 isoform X1 [Varroa destructor]	0	FALSE	38.007	47	3	78	3	1	114	12.5	103.39	2	-4.66	0.997268	2.86392e+07	3.31262e+07	3.16345e+07	1.38158e+07	1.52619e+07	3.87099e+07	2.78606e+07	2.04072e+07	9.0484e+06	9.49028e+06	7.80271e+06	2.30183e+06	2.21544e+06	8.45342e+06	6.52753e+06	4.91075e+06
High	XP_022657107.1	transcription factor BTF3 homolog 4-like isoform X1 [Varroa destructor]	0	FALSE	37.884	31	5	27	5	1	226	25.1	91.86	5	-2.54	0.26101	3.04559e+07	3.67062e+07	4.21622e+07	5.55367e+07	6.0564e+07	8.13322e+07	3.45962e+07	3.70711e+07	9.70203e+06	1.05019e+07	10413996	9543624	8.88427e+06	1.78024e+07	8.12923e+06	9.01021e+06
High	XP_022650567.1	mitochondrial 2-oxodicarboxylate carrier-like isoform X1 [Varroa destructor]	0	FALSE	37.871	30	7	43	7	1	306	34.3	77.97	8	-3.43	0.861664	2.50428e+07	3.16545e+07	2.53339e+07	4.01324e+07	2.24819e+07	2.94503e+07	2.85249e+07	3.0286e+07	7.83278e+06	9.01907e+06	6.19712e+06	6.89638e+06	3.26561e+06	6.36856e+06	6.6932e+06	7.36904e+06
High	XP_022650689.1	26S proteasome non-ATPase regulatory subunit 1-like [Varroa destructor]	0	FALSE	37.81	10	6	41	6	1	962	106.2	105.27	0	-5.11	0.997268	2.27795e+07	3.0674e+07	2.97365e+07	6.06726e+07	6.38061e+07	5.77113e+07	3.85434e+07	3.89621e+07	7.23036e+06	8.83717e+06	7.3133e+06	1.04852e+07	9.42213e+06	1.26432e+07	9.03841e+06	9.46781e+06
High	XP_022668401.1	ubiquitin thioesterase OTU1-like [Varroa destructor]	0	FALSE	37.704	29	5	39	5	1	340	36.7	131.17	0	-4.79	0.998709	2.90695e+07	2.56433e+07	2.41299e+07	3.74329e+07	2.3356e+07	1.89193e+07	2.81499e+07	1.62776e+07	9255938	7.39036e+06	5.96138e+06	6.43171e+06	3418183	4109357	6.59963e+06	3.91392e+06
High	XP_022643570.1	60S ribosomal protein L13-like [Varroa destructor]	0	FALSE	37.646	47	9	66	9	1	209	24	160	0	1.05	0.000700754	2.03736e+08	2.30178e+08	2.5283e+08	3.73966e+08	2.59889e+08	2.16855e+08	2.17713e+08	1.93436e+08	6.49564e+07	6.64615e+07	6.25507e+07	6.45502e+07	3.83834e+07	4.73858e+07	5.12047e+07	4.7054e+07
High	XP_022653474.1	proteasome subunit alpha type-5-like [Varroa destructor]	0	FALSE	37.641	34	8	45	8	1	243	26.7	111.25	8	-6.38	0.709898	1.24517e+08	1.35055e+08	1.40992e+08	1.94414e+08	1.6797e+08	1.57404e+08	1.27618e+08	1.2973e+08	3.9785e+07	3.90843e+07	3.49454e+07	3.35977e+07	2.48528e+07	3.44742e+07	3.00575e+07	3.16142e+07
High	XP_022646731.1	60S acidic ribosomal protein P0-like [Varroa destructor]	0	FALSE	37.542	25	5	44	4	1	313	34.2	115.59	0	-4.42	0.997268	9.42325e+06	1.00408e+07	2.02445e+07	1.85572e+07	1.83345e+07	1.07456e+07	1.01234e+07	1.87417e+06	2.97358e+06	2.86998e+06	5.00199e+06	3.20218e+06	2.68922e+06	2.3348e+06	2.30753e+06	422979
High	XP_022670399.1	succinate dehydrogenase cytochrome b560 subunit, mitochondrial-like [Varroa destructor]	0	FALSE	37.383	16	3	56	3	1	167	18.3	225.46	0	-6.64	1.72029e-16	1.1401e+08	1.21486e+08	1.43441e+08	2.03078e+08	2.9637e+08	2.30398e+08	1.27123e+08	1.15901e+08	3.6428e+07	3.51575e+07	35552405	3.5095e+07	4.38624e+07	5.0475e+07	2.99459e+07	2.82463e+07
High	XP_022648303.1	ubiquitin-conjugating enzyme E2 N [Varroa destructor]	0	FALSE	37.374	40	5	24	5	1	154	17.3	60.55	4	-6.12	0.891922	5.62791e+07	5.68676e+07	3.48609e+07	4.62427e+07	5.90838e+07	4.24631e+07	5.46828e+07	5.01746e+07	1.79821e+07	1.64572e+07	8.55801e+06	7.93691e+06	8.70243e+06	9.26602e+06	1.28814e+07	1.22281e+07
High	XP_022661693.1	ovalbumin-related protein X-like [Varroa destructor]	0	FALSE	37.361	31	5	41	5	1	400	45.1	104.26	0	-4.56	0.997268	1.17253e+07	1.73819e+07	1.6575e+07	2.25032e+07	3.24898e+07	2.08425e+07	1.44202e+07	1.46724e+07	3.62848e+06	4.94969e+06	4.06485e+06	3.87328e+06	4.80374e+06	4.52818e+06	3.39532e+06	3.5504e+06
High	XP_022661667.1	glutenin, high molecular weight subunit DX5-like isoform X2 [Varroa destructor]	0	FALSE	37.345	12	3	58	3	1	593	62.7	107.05	2	2.76	2.74395e-07	756515	449693	382887	8.21401e+06	8.56683e+06	8.8479e+06	452441	581403				1.38346e+06	1.21253e+06	1864298
High	XP_022654208.1	heterogeneous nuclear ribonucleoprotein H2-like isoform X2 [Varroa destructor]	0	FALSE	37.26	17	7	41	7	1	522	56.5	82.5	7	-5.25	0.988516	7.50202e+07	7.75166e+07	7.50804e+07	8.69551e+07	1.84358e+08	1.17902e+08	1.44446e+08	1.45332e+08	2.38558e+07	2.23342e+07	1.85241e+07	1.49627e+07	2.72179e+07	2.5765e+07	3.39621e+07	3.53866e+07
High	XP_022671221.1	uncharacterized protein LOC111254543 [Varroa destructor]	0	FALSE	37.173	27	3	52	3	1	289	31.3	119.67	0	-2.8	0.554935	1.43947e+07	1.42176e+07	2.07521e+07	3.47007e+07	2.06495e+07	1.3862e+07	1.03389e+07	2.03362e+07	4.56183e+06	4.07683e+06	5.10114e+06	5.95455e+06	3.04887e+06	2.98851e+06	2.39125e+06	4.91212e+06
High	XP_022653501.1	adult-specific rigid cuticular protein 15.5-like [Varroa destructor]	0	FALSE	37.13	38	3	38	3	1	165	17.2	94.21	0	0.45	0.0081408	2.56939e+06	590902	4.14332e+06	4.40187e+06	396529	555913	2.14227e+06	464062	687004		867890	643307			448276
High	XP_022644737.1	RNA-binding protein squid-like [Varroa destructor]	0	FALSE	36.973	21	4	26	4	1	305	32.3	91.62	0	-5.15	0.997268	4.41725e+07	5.12533e+07	6.49357e+07	8.23067e+07	7.45517e+07	6.36033e+07	3.33369e+07	3.09069e+07	1.4086e+07	1.47794e+07	1.60664e+07	14204208	1.10113e+07	13912676	7.83758e+06	7.49193e+06
High	XP_022657084.1	L-2-hydroxyglutarate dehydrogenase, mitochondrial-like [Varroa destructor]	0	FALSE	36.87	24	7	27	7	1	468	50.7	83.75	3	-6.47	0.756144	3.80618e+07	3.09095e+07	2.73724e+07	5.99986e+07	6.10673e+07	5.6273e+07	2.94045e+07	2.99649e+07	12128408	8890316	6.78435e+06	1.03539e+07	9024638	1.23004e+07	6.92669e+06	7.30276e+06
High	XP_022665583.1	plasminogen activator inhibitor 1 RNA-binding protein-like [Varroa destructor]	0	FALSE	36.836	17	4	58	3	1	403	43.5	172.51	1	-5.43	0.978621	7.25469e+07	8.84931e+07	9.28832e+07	1.16794e+08	1.04468e+08	8.30909e+07	6.41896e+07	6.59013e+07	2.31799e+07	25609476	2.30215e+07	2.01838e+07	1.54612e+07	1.82033e+07	1.51098e+07	1.60609e+07
High	XP_022651735.1	uncharacterized protein LOC111246430 [Varroa destructor]	0	FALSE	36.812	16	5	43	2	1	497	55.8	103.27	5	-6.49	0.674957	5.8035e+07	6.41003e+07	6.4399e+07	1.06011e+08	1.3375e+08	6.87722e+07	4.9269e+07	5.47021e+07	1.85431e+07	1.85033e+07	1.59615e+07	1.82984e+07	1.97843e+07	1.50664e+07	1.16061e+07	1.33315e+07
High	XP_022658544.1	putative serine protease K12H4.7 [Varroa destructor]	0	FALSE	36.743	15	4	26	4	1	491	55.3	98.99	0	-5.88	0.929201	3.69643e+07	4.17367e+07	4.16497e+07	5.39128e+07	8.63878e+07	7.02962e+07	6.10123e+07	6.2837e+07	1.17772e+07	1.20509e+07	1.02914e+07	9.28816e+06	1.278e+07	1.54003e+07	1.43724e+07	1.53141e+07
High	XP_022666554.1	uncharacterized protein LOC111252621 isoform X1 [Varroa destructor]	0	FALSE	36.725	10	8	34	8	1	1475	162.8	94.73	7	-5.09	0.997268	3.85866e+07	4.03965e+07	3.77451e+07	5.60304e+07	6.81766e+07	5.05875e+07	3.17009e+07	3.08686e+07	1.2329e+07	1.16884e+07	9.34037e+06	9.64241e+06	1.00806e+07	1.10536e+07	7.43497e+06	7.50156e+06
High	XP_022645700.1	excitatory amino acid transporter-like isoform X1 [Varroa destructor]	0	FALSE	36.624	14	4	33	4	1	511	54.8	111.89	6	-5	0.997268	2.3222e+07	1.97586e+07	2.86033e+07	3.15108e+07	5.92954e+07	3.21009e+07	2.65239e+07	2.94439e+07	7.3984e+06	5.69996e+06	7.05998e+06	5.4112e+06	8.73046e+06	6.95432e+06	6188191	7.11026e+06
High	XP_022655372.1	isoamyl acetate-hydrolyzing esterase 1 homolog [Varroa destructor]	0	FALSE	36.581	37	8	41	8	1	265	29.4	115.62	0	-5.97	0.903025	6.98006e+07	7.9254e+07	9.89188e+07	1.22398e+08	1.39055e+08	1.00345e+08	7.06101e+07	7.86739e+07	2.2254e+07	2.29287e+07	24501484	2.1109e+07	2.05477e+07	2.19726e+07	1.66313e+07	1.91653e+07
High	XP_022646602.1	40S ribosomal protein S2-like [Varroa destructor]	0	FALSE	36.549	28	6	41	6	1	269	29.4	88.62	0	3.27	3.49569e-08	1.24617e+06	442456	3.08561e+06	4.86416e+06	4.90449e+06	3.19587e+06	345245	598644	244233		600624	777370	670670	641447
High	XP_022668193.1	60S ribosomal protein L6-B-like isoform X1 [Varroa destructor]	0	FALSE	36.435	29	10	53	10	1	275	31.3	109.29	10	-3.29	0.893813	1.19044e+08	9.88338e+07	1.0229e+08	1.60782e+08	1.55969e+08	1.20912e+08	9.39216e+07	9.02638e+07	3.78674e+07	2.85208e+07	2.53002e+07	2.77368e+07	2.30254e+07	2.64106e+07	2.20527e+07	2.19664e+07
High	XP_022659769.1	putative cystathionine gamma-lyase 2 isoform X1 [Varroa destructor]	0	FALSE	36.301	21	4	37	4	1	394	42.9	108.52	5	-3.58	0.953543	7.61545e+06	8.51195e+06	4.52659e+06	6.89434e+06	1.75171e+07	9.53981e+06	1.21125e+07	1.14224e+07	2.42683e+06	2.46332e+06	1.09874e+06	1.18179e+06	2.56993e+06	2.0128e+06	2.85328e+06	2.751e+06
High	XP_022665384.1	NADPH--cytochrome P450 reductase-like [Varroa destructor]	0	FALSE	36.209	12	5	29	5	1	678	76.7	107.1	0	-5.86	0.927897	5.97405e+07	6.00101e+07	5.76132e+07	1.03201e+08	1.18854e+08	7.96014e+07	7.61592e+07	6.25126e+07	1.90495e+07	1.72885e+07	1.4242e+07	1.78041e+07	1.75832e+07	1.74298e+07	1.79081e+07	1.51888e+07
High	XP_022650814.1	atlastin-like isoform X1 [Varroa destructor]	0	FALSE	36.185	20	6	61	6	1	572	65	124.03	5	-5.31	0.984713	6.07075e+07	6.0852e+07	6.7203e+07	9.89638e+07	1.02003e+08	6.93768e+07	6.27373e+07	5.98153e+07	1.9391e+07	1.75803e+07	1.66194e+07	1.70974e+07	1.50788e+07	1.51736e+07	1.47605e+07	1.45527e+07
High	XP_022656469.1	uncharacterized protein LOC111248413 [Varroa destructor]	0	FALSE	36.177	41	5	43	5	1	123	14.5	114.52	0	-6.5	0.655328	2.30288e+08	2.53333e+08	3.44898e+08	3.36705e+08	2.29729e+08	2.48853e+08	2.56405e+08	2.60254e+08	7.35806e+07	7.33133e+07	8.54626e+07	5.81744e+07	3.39913e+07	5.44964e+07	6.04003e+07	6.34267e+07
High	XP_022668181.1	translocon-associated protein subunit alpha-like [Varroa destructor]	0	FALSE	36.165	22	5	39	5	1	241	26.3	116.2	0	-5.6	0.965192	4.69745e+07	5.78185e+07	5.76683e+07	7.82398e+07	1.03285e+08	6.03699e+07	5.28698e+07	5.50328e+07	1.4981e+07	1.67324e+07	1.42579e+07	1.34705e+07	1.52471e+07	13188060	1.24543e+07	1.33685e+07
High	XP_022666207.1	uncharacterized protein LOC111252485 isoform X1 [Varroa destructor]	0	FALSE	36.16	4	4	39	4	1	1672	179.4	112.36	3	-3.79	0.96668	9.61542e+06	9.78508e+06	7.52087e+06	8.59133e+06	1.55604e+07	1.07725e+07	9.22387e+06	7.66626e+06	3.07228e+06	2.83175e+06	1.83834e+06	1477103	2.28392e+06	2.32107e+06	2.14766e+06	1.79474e+06
High	XP_022660305.1	uncharacterized protein LOC111250007 isoform X1 [Varroa destructor]	0	FALSE	36.063	24	6	49	6	1	351	38.5	113.12	6	-3.8	0.903025	5.61438e+07	5.81098e+07	6.98241e+07	5.35073e+07	6.48474e+07	5.15489e+07	2.69294e+07	3.17878e+07	17898036	1.67761e+07	1.72529e+07	9.18383e+06	9.57818e+06	1.12624e+07	6.29991e+06	7.70788e+06
High	XP_022661208.1	hydroxymethylglutaryl-CoA synthase 1-like isoform X1 [Varroa destructor]	0	FALSE	36.057	17	7	28	7	1	506	54.9	79.25	7	-4.43	0.997022	5.74165e+07	4.63019e+07	5.36783e+07	9.43574e+07	9.03011e+07	6.42913e+07	6.10524e+07	5.74922e+07	1.82163e+07	1.3342e+07	1.31871e+07	1.62647e+07	1.33294e+07	1.3989e+07	1.42846e+07	1.39329e+07
High	XP_022667500.1	40S ribosomal protein S16-like [Varroa destructor]	0	FALSE	35.926	40	8	41	8	1	147	16.5	94.97	0	-6.64	1.72029e-16	2.48455e+08	2.70011e+08	2.53267e+08	2.61866e+08	3.07326e+08	2.29011e+08	2.6692e+08	2.52286e+08	7.93744e+07	7.81013e+07	6.27504e+07	45202523	4.54618e+07	5.01106e+07	6.28773e+07	61484928
High	XP_022660299.1	pre-mRNA-processing factor 39-like [Varroa destructor]	0	FALSE	35.809	11	3	30	3	1	640	72.8	55.15	0	-3.35	0.968759	3.55096e+06	2.85286e+06	5.32779e+06	5.18587e+06	9.88552e+06	6.42607e+06	2.57088e+06	3.47164e+06	1.1125e+06	777446	1.32051e+06	896199	1.44098e+06	1.38161e+06	578842	804161
High	XP_022659826.1	proline-rich extensin-like protein EPR1 [Varroa destructor]	0	FALSE	35.516	60	7	38	7	1	208	21.3	102.72	0	-0.45	0.00485687	1.80512e+07	2.84075e+07	1.83767e+07	2.04075e+07	2.38536e+07	1.53003e+07	3.28352e+07	2.97589e+07	5.66349e+06	8.18178e+06	4449923	3.43956e+06	3.46645e+06	3.26511e+06	7646420	7.18228e+06
High	XP_022669930.1	epididymal secretory glutathione peroxidase-like [Varroa destructor]	0	FALSE	35.359	39	7	59	7	1	218	24.9	148.7	0	-4.38	0.997268	2.02306e+08	2.61496e+08	2.38048e+08	3.55013e+08	3.4545e+08	2.8411e+08	2.87888e+08	2.78306e+08	64585898	7.56307e+07	5.88758e+07	6.13327e+07	5.10388e+07	6.21531e+07	6.78123e+07	6.77869e+07
High	XP_022664230.1	protein enhancer of sevenless 2B isoform X3 [Varroa destructor]	0	FALSE	35.188	38	5	32	5	1	215	24.9	94.11	7	-2.47	0.256338	3.42475e+07	5.11473e+07	3.1618e+07	7.75594e+07	6.62332e+07	5.4945e+07	2.93949e+07	3.51049e+07	1.07564e+07	14718643	7778864	1.33665e+07	9.74822e+06	1.1953e+07	6.83591e+06	8.50775e+06
High	XP_022652767.1	sorting nexin-3-like [Varroa destructor]	0	FALSE	35.14	43	5	52	5	1	166	19.4	99.99	6	-6.64	1.72029e-16	6.41627e+07	5.93768e+07	7.25522e+07	9.65637e+07	1.4307e+08	1.44136e+08	5.33171e+07	5.6454e+07	2.04761e+07	1.71659e+07	1.78895e+07	1.66671e+07	2.11497e+07	31560489	1.25275e+07	1.37194e+07
High	XP_022646011.1	embryonal Fyn-associated substrate-like isoform X1 [Varroa destructor]	0	FALSE	35.072	6	2	39	2	1	880	94.5	78.6	3	-3.99	0.978775	1.12021e+08	1.4488e+08	1.77317e+08	2.62721e+08	1.97409e+08	1.46489e+08	8.56136e+07	8.1911e+07	3.57528e+07	4.1924e+07	4.39377e+07	4.53957e+07	2.92e+07	3.2066e+07	2.01519e+07	19920914
High	XP_022647175.1	sphingomyelin phosphodiesterase-like [Varroa destructor]	0	FALSE	35.068	10	4	37	4	1	614	70.9	126.58	0	-5.83	0.929201	4.88114e+07	6.48914e+07	4.71399e+07	7.97075e+07	1.11441e+08	7.24371e+07	7.09076e+07	6.03552e+07	1.54947e+07	1.87172e+07	1.16271e+07	1.37465e+07	1.64859e+07	1.58659e+07	1.6653e+07	14662810
High	XP_022662974.1	uncharacterized protein LOC111251044 [Varroa destructor]	0	FALSE	35.036	27	5	32	5	1	264	27.9	110.95	5	-5.82	0.929201	5.66395e+07	6.23175e+07	7.47929e+07	8.90794e+07	9.19269e+07	6.55161e+07	6.1464e+07	5.97077e+07	1.80771e+07	1.79903e+07	1.85358e+07	1.53705e+07	1.35918e+07	1.43329e+07	14460913	1.45283e+07
High	MSTRG.20343.6.orf1	complete:219-662 strand:+	0	FALSE	34.926	56	7	36	6	1	147	16.8	109.53	1	-5.75	0.925113	1.22672e+08	1.23692e+08	1.92213e+08	2.17072e+08	1.51548e+08	2.01595e+08	1.14056e+08	1.1756e+08	3.90912e+07	3.56931e+07	4.76129e+07	3.75001e+07	2.23982e+07	4.41468e+07	2.6848e+07	2.8581e+07
High	XP_022650619.1	THO complex subunit 4-like [Varroa destructor]	0	FALSE	34.905	21	3	27	3	1	277	28.8	106.57	0	-6.14	0.865363	3.67482e+07	4.23277e+07	8.44024e+07	7.28337e+07	1.20283e+08	9.3384e+07	6.16141e+07	3.35165e+07	1.16999e+07	12203457	20919454	1.25698e+07	1.78018e+07	2.04583e+07	1.45142e+07	8.12245e+06
High	XP_022657809.1	phosphoglucomutase-2-like isoform X1 [Varroa destructor]	0	FALSE	34.891	11	3	46	3	1	602	67.4	51.49	4	-3.76	0.965192	9.55982e+06	9.57705e+06	7.50409e+06	7.14519e+06	9.93901e+06	8.81588e+06	9.82214e+06	1.05964e+07	3.05087e+06	2745217	1.81439e+06	1.20981e+06	1.44537e+06	1.93136e+06	2.29324e+06	2.54962e+06
High	XP_022650155.1	uncharacterized protein LOC111245721 isoform X1 [Varroa destructor]	0	FALSE	34.799	20	5	26	5	1	299	33.7	70.81	5	-0.98	0.0329823	2.8372e+07	1.55221e+07	1.18135e+07	4.27566e+07	1.24528e+07	2.61071e+07	1.02267e+07	1.09428e+07	9.00181e+06	4.45977e+06	2.91176e+06	7.34673e+06	1767192	5.60324e+06	2.36889e+06	2.5662e+06
High	XP_022664906.1	uncharacterized protein LOC111251967 isoform X1 [Varroa destructor]	0	FALSE	34.776	3	4	36	4	1	1611	180.2	115.54	5	-4.71	0.997852	1.66525e+07	1.56463e+07	1.84602e+07	2.57596e+07	2.90374e+07	1.86942e+07	2.52003e+07	2.02518e+07	5.25896e+06	4.4882e+06	4530183	4.43641e+06	4.29329e+06	4.07397e+06	5.93633e+06	4.92061e+06
High	XP_022658400.1	ras-related protein rab7-like [Varroa destructor]	0	FALSE	34.636	41	6	29	6	1	207	23.2	69.18	0	-5.17	0.997268	4.0332e+07	3.3253e+07	3.67299e+07	5.76214e+07	8.50903e+07	6.84899e+07	3.05253e+07	3.40068e+07	1.2871e+07	9.57166e+06	9030392	9.93572e+06	1.25661e+07	1.49763e+07	7.12589e+06	8259890
High	XP_022672595.1	NSFL1 cofactor p47-like isoform X1 [Varroa destructor]	0	FALSE	34.482	15	3	31	3	1	431	46.1	97.88	3	-4.37	0.997268	2.70064e+07	1.68464e+07	2.84219e+07	8.56495e+06	6.2972e+06	5.10934e+06	1.11629e+07	1.44608e+07	8.58848e+06	4.84603e+06	7.03555e+06	1.4777e+06	918551	1.08409e+06	2.58034e+06	3.52267e+06
High	XP_022648744.1	uncharacterized protein LOC111245118 isoform X1 [Varroa destructor]	0	FALSE	34.454	14	6	29	6	1	591	65.6	90.74	5	-6.26	0.837025	4.6568e+07	5.33945e+07	4.70754e+07	5.29816e+07	6.64577e+07	4.29214e+07	4.51872e+07	4.39853e+07	1.48792e+07	1.54521e+07	1.16678e+07	9.10829e+06	9.81693e+06	9.40126e+06	1.06207e+07	1.07197e+07
High	XP_022650836.1	leukocyte elastase inhibitor-like isoform X1 [Varroa destructor]	0	FALSE	34.394	28	7	38	7	1	425	47.7	101.82	7	-5.19	0.997268	3.86479e+07	4.68174e+07	3.50718e+07	5.87011e+07	8.07742e+07	6.17279e+07	3.08508e+07	4.29911e+07	1.22478e+07	1.34705e+07	8.6184e+06	1.01107e+07	1.193e+07	1.34894e+07	7.20726e+06	10427524
High	XP_022655876.1	ubiquitin carboxyl-terminal hydrolase 7-like [Varroa destructor]	0	FALSE	34.387	11	8	23	8	1	1117	128.1	34.78	0	-4.83	0.998843	2.75922e+07	2.99171e+07	2.93633e+07	3.85889e+07	4.76771e+07	2.21128e+07	2.12267e+07	2.02299e+07	8.76612e+06	8.65787e+06	7.2602e+06	6.66876e+06	7.02794e+06	4.77214e+06	4.89377e+06	4.89741e+06
High	XP_022658294.1	histone H1-like [Varroa destructor]	0	FALSE	34.356	22	6	57	6	1	223	23.3	151.01	0	2.32	4.22851e-06	5.43259e+07	5.34226e+07	7.6547e+07	9.74625e+07	1.14096e+08	9.07701e+07	4.40678e+07	4.38393e+07	1.72621e+07	1.53816e+07	18813704	1.67854e+07	1.6812e+07	1.98323e+07	1.02266e+07	1.05026e+07
High	XP_022656228.1	60S ribosomal protein L9-like [Varroa destructor]	0	FALSE	34.28	34	5	31	5	1	189	21.4	91.15	4	-6.29	0.785851	3.83774e+07	4.26613e+07	4.84701e+07	6.60809e+07	9.07743e+07	6.88395e+07	3.25025e+07	3.79315e+07	1.22197e+07	1.23033e+07	1.19697e+07	1.13863e+07	1.34127e+07	1.5072e+07	7.65191e+06	9.21361e+06
High	MSTRG.26648.1.orf1	complete:132-860 strand:+	0	FALSE	34.201	33	5	40	5	1	242	27.1	98.03	7	-0.58	0.00931952	1.48466e+07	1.49225e+07	1.84865e+07	2.64375e+07	3.08674e+07	2.24312e+07	1.17959e+07	7.78021e+06	4.60654e+06	4132724	4.42903e+06	4.4889e+06	4.48084e+06	4.86589e+06	2.66813e+06	1.7045e+06
High	XP_022669066.1	neurexin-4-like isoform X1 [Varroa destructor]	0	FALSE	34.181	7	6	33	6	1	1301	148.3	109.89	4	-4.75	0.997852	3.0113e+07	3.13482e+07	2.75499e+07	4.24326e+07	6.0612e+07	3.8556e+07	2.49899e+07	3.34178e+07	9.55393e+06	9.04082e+06	6.76074e+06	7.29193e+06	8.9705e+06	8.43056e+06	5.81398e+06	8.14428e+06
High	XP_022659097.1	leukocyte elastase inhibitor-like isoform X3 [Varroa destructor]	0	FALSE	34.18	18	6	26	6	1	375	42.3	92.22	5	-6.09	0.893813	3.47425e+07	3.51898e+07	4.30244e+07	5.6029e+07	8.1541e+07	7.31876e+07	4.12355e+07	3.28132e+07	1.10428e+07	1.01838e+07	1.06638e+07	9.68268e+06	1.2068e+07	1.60337e+07	9.71368e+06	7982845
High	XP_022671516.1	uncharacterized protein LOC111254681 isoform X1 [Varroa destructor]	0	FALSE	34.139	8	3	53	3	1	363	40.5	70.33	3	3.68	2.67601e-09	1.86912e+06	2.19887e+06	261587	2.96915e+06	1.09802e+07	9.55123e+06	6.58987e+06	9.48034e+06	573882	621139		477528	1.60495e+06	2.06298e+06	1.52555e+06	2.26826e+06
High	XP_022655999.1	gamma-soluble NSF attachment protein-like [Varroa destructor]	0	FALSE	34.011	14	4	47	4	1	309	34.7	105.82	5	-3.76	0.965192	1.6615e+07	4.76672e+06	1.44611e+07	3.72471e+07	1.30361e+07	9.50203e+06	6.69026e+06	1.88625e+07	5.30874e+06	1.32316e+06	3.56502e+06	6.42637e+06	1.88058e+06	2.03712e+06	1557519	4.55819e+06
High	MSTRG.1340.3.orf1	incomplete_5prime:1-672 strand:+	0	FALSE	33.889	29	6	55	4	1	223	24.8	153.2	6	-6.37	0.714039	1.46044e+08	1.39841e+08	1.46587e+08	2.07318e+08	2.39714e+08	1.90687e+08	1.61816e+08	1.259e+08	46653088	4.04455e+07	3.63321e+07	3.58227e+07	3.54476e+07	4.17319e+07	3.80933e+07	3.06766e+07
High	XP_022663610.1	D-2-hydroxyglutarate dehydrogenase, mitochondrial-like isoform X1 [Varroa destructor]	0	FALSE	33.851	19	5	33	5	1	490	53.9	124.12	5	-6	0.907781	2.93266e+07	3.58911e+07	5.25297e+07	5.5275e+07	6.77393e+07	4.14718e+07	3.42519e+07	4.13893e+07	9.29763e+06	1.03796e+07	1.2951e+07	9.49936e+06	1.00187e+07	9.04092e+06	8.02413e+06	1.0075e+07
High	XP_022652669.1	60S ribosomal protein L7a-like isoform X1 [Varroa destructor]	0	FALSE	33.835	25	5	35	5	1	268	30.1	91.67	3	-3.37	0.87366	7.39876e+07	8.1475e+07	8.8485e+07	1.22976e+08	1.1645e+08	8.48202e+07	8.8066e+07	8.1579e+07	2.36085e+07	2.35684e+07	2.19284e+07	2.12522e+07	17198330	1.85791e+07	2.07128e+07	1.98438e+07
High	XP_022663351.1	uncharacterized protein LOC111251224 isoform X1 [Varroa destructor]	0	FALSE	33.708	40	6	54	6	1	169	20.8	145.07	6	-6.58	0.614206	1.32662e+08	1.45268e+08	1.68495e+08	2.20302e+08	2.28522e+08	1.62619e+08	1.29566e+08	1.11391e+08	42376568	41996903	41746999	3.80382e+07	3.37949e+07	35585474	3.05214e+07	27109397
High	XP_022664321.1	uncharacterized protein LOC111251708 isoform X1 [Varroa destructor]	0	FALSE	33.61	3	13	29	10	1	11042	1222.8	41.55	5	-3.95	0.952904	3.61239e+07	3.62306e+07	2.23648e+07	4.99786e+07	2.34688e+07	2.84506e+07	4.26133e+07	4.46087e+07	1.14889e+07	1.04624e+07	5.51691e+06	8578691	3.44553e+06	6.20533e+06	1.00121e+07	1.08334e+07
High	XP_022673492.1	uncharacterized protein LOC111255614 isoform X1 [Varroa destructor]	0	FALSE	33.525	13	3	35	2	1	493	54.8	91.81	2	4.99	2.76374e-11	270540	122159	182064	154256	294567	165506	178952	129876
High	XP_022651518.1	ras-related protein Rab-2A [Varroa destructor]	0	FALSE	33.504	32	5	45	5	1	211	23.4	98.98	0	-6.16	0.837988	2.24953e+07	5.02427e+07	7.903e+07	9.58199e+07	1.0729e+08	9.10058e+07	3.45857e+07	5.29528e+07	7.09852e+06	1.45146e+07	1.95879e+07	1.65375e+07	1.58788e+07	1.99373e+07	8.12719e+06	1.29052e+07
High	XP_022652662.1	myophilin-like [Varroa destructor]	0	FALSE	33.424	40	6	34	6	1	190	20.8	101.03	3	-6.64	1.72029e-16	9.49279e+07	1.03689e+08	1.0419e+08	1.27985e+08	1.27959e+08	1.00732e+08	7.396e+07	8.72976e+07	3.03309e+07	2.99736e+07	2.57783e+07	2.20844e+07	1.89377e+07	2.20254e+07	1.73887e+07	2.12754e+07
High	XP_022648622.1	nuclear migration protein nudC-like isoform X1 [Varroa destructor]	0	FALSE	33.381	23	4	40	4	1	251	28.9	119.01	5	-6.33	0.757317	6.80029e+07	5.99343e+07	6.43448e+07	7.61319e+07	8.43989e+07	9.08827e+07	4.86734e+07	5.19255e+07	2.17123e+07	1.72921e+07	15948104	1.31353e+07	1.24812e+07	1.99103e+07	1.14525e+07	12616113
High	XP_022669455.1	actin-binding LIM protein 3-like isoform X1 [Varroa destructor]	0	FALSE	33.356	19	8	39	8	1	717	81.2	91.86	8	-4.36	0.984713	4.80268e+07	4.04256e+07	9.93083e+07	1.2095e+08	1.02268e+08	9.10565e+07	3.56426e+07	3.27259e+07	1.52707e+07	1.15594e+07	2.46027e+07	2.08574e+07	15102142	1.98868e+07	8.36471e+06	7.84588e+06
High	XP_022664137.1	eukaryotic translation initiation factor 3 subunit L-like [Varroa destructor]	0	FALSE	33.332	18	8	37	8	1	544	63.7	64.3	0	-5.99	0.893813	4.55203e+07	5.99653e+07	5.67057e+07	7.64478e+07	1.25361e+08	6.91676e+07	6.03845e+07	5.95218e+07	1.4519e+07	1.72479e+07	1.39573e+07	1.31678e+07	1.85387e+07	1.50804e+07	1.42038e+07	1.45061e+07
High	AEB71859.1	coat protein [Bee Macula-like virus]	0	FALSE	33.255	22	4	79	4	1	227	23.7	265.54	1	-4.29	0.990676	6.85114e+07	8.24925e+07	1.19449e+08	1.46354e+08	1.21843e+08	1.19773e+08	7.61776e+07	7.48382e+07	2.18905e+07	2.38729e+07	2.96058e+07	2.52922e+07	18030268	26210336	1.79448e+07	1.82389e+07
High	XP_022653765.1	beta-galactosidase-like [Varroa destructor]	0	FALSE	33.131	13	4	50	4	1	639	72	113.34	0	-4.29	0.997852	6.09848e+06	5.00618e+06	8.8606e+06	9.90932e+06	1.22954e+07	8.01627e+06	6.25912e+06	4.4045e+06	1918813	1.42789e+06	2.15726e+06	1.69441e+06	1.76824e+06	1.73066e+06	1.43732e+06	1.02251e+06
High	XP_022668595.1	DNA damage-binding protein 1-like [Varroa destructor]	0	FALSE	33.13	6	5	15	5	1	1214	133.7	47.85	0	-1.44	0.191369	1.04236e+07	1.10479e+07	6.64834e+06	1.12354e+07	2.1586e+07	8.80506e+06	6.09989e+06	6.87307e+06	3.2458e+06	3.12561e+06	1.52532e+06	1.88956e+06	3.12233e+06	1.82832e+06	1.37559e+06	1.62707e+06
High	XP_022663253.1	cytochrome b5-like [Varroa destructor]	0	FALSE	33.123	38	4	47	4	1	130	14.6	144.41	0	-6.64	1.72029e-16	1.56922e+08	1.88796e+08	2.834e+08	2.31928e+08	2.34814e+08	2.38925e+08	1.15324e+08	1.18984e+08	5.01391e+07	5.4606e+07	7.02417e+07	4.00808e+07	3.47522e+07	52343033	2.71565e+07	2.89978e+07
High	XP_022655201.1	valine--tRNA ligase-like [Varroa destructor]	0	FALSE	33.116	8	5	14	5	1	1043	118.3	47.77	0	-4.41	0.997268	1.81765e+07	1.77276e+07	1.75385e+07	2.40079e+07	2.44403e+07	1.85336e+07	1.87855e+07	1.74026e+07	5.80192e+06	5.0943e+06	4.29788e+06	4.11105e+06	3.58227e+06	4.0305e+06	4.41382e+06	4.19216e+06
High	MSTRG.4478.11.orf1	incomplete_5prime:1-507 strand:+	0	FALSE	33.038	55	6	26	6	1	168	18.2	67.77	7	1.25	9.70181e-06	2.74854e+07	3.08835e+07	1.8581e+07	2.76074e+07	2.50684e+07	1.2854e+07	2.43561e+07	2.31647e+07	8.64895e+06	8.74598e+06	4443513	4.66379e+06	3.6191e+06	2.6472e+06	5.5914e+06	5.56226e+06
High	XP_022648188.1	zinc finger protein 512B-like [Varroa destructor]	0	FALSE	32.98	45	6	61	6	1	213	23.9	194.4	0	-2.49	0.538793	7.6973e+07	8.99201e+07	1.09163e+08	1.41321e+08	7.5787e+07	5.5158e+07	6.99021e+07	7.26057e+07	2.45119e+07	2.59102e+07	2.70336e+07	2.4397e+07	1.11753e+07	12023624	1.63948e+07	1.76572e+07
High	XP_022669804.1	26S proteasome non-ATPase regulatory subunit 11-like [Varroa destructor]	0	FALSE	32.788	9	3	31	3	1	434	48.8	91.41	0	-5.27	0.996935	1.43067e+07	2.16382e+07	2.30882e+07	4.04886e+07	4.43553e+07	2.92183e+07	1.61859e+07	1.65894e+07	4.53661e+06	6.22041e+06	5.69707e+06	6.99706e+06	6.56453e+06	6.38457e+06	3.76753e+06	3.99227e+06
High	XP_022653823.1	serine/threonine-protein phosphatase 2A 65 kDa regulatory subunit A alpha isoform-like [Varroa destructor]	0	FALSE	32.692	12	6	28	6	1	588	65.2	64.27	0	-1.11	0.0296977	3.88399e+07	2.78604e+07	3.94608e+07	4.08314e+07	5.40124e+07	3.80762e+07	3.31248e+07	3.22907e+07	1.23649e+07	7.93914e+06	9.69492e+06	6.99458e+06	7.92678e+06	8211372	7.71065e+06	7.78636e+06
High	XP_022663994.1	digestive cysteine proteinase 2-like [Varroa destructor]	0	FALSE	32.645	18	7	47	7	1	547	62.3	105.65	7	-6.64	1.72029e-16	7.76424e+07	6.59345e+07	1.22263e+08	1.22957e+08	1.66071e+08	1.5919e+08	8.3649e+07	7.81498e+07	2.47747e+07	1.89847e+07	3.02657e+07	2.12347e+07	2.45631e+07	3.48373e+07	1.97048e+07	1.9046e+07
High	XP_022661789.1	coatomer subunit gamma-2-like [Varroa destructor]	0	FALSE	32.634	5	2	37	2	1	870	96.3	128.1	0	-4.38	0.997268	5.96806e+06	1.02013e+07	8.69636e+06	1.42233e+07	1.98911e+07	1.2996e+07	6.88972e+06	9.4774e+06	1.8912e+06	2.95222e+06	2.15543e+06	2.458e+06	2.94386e+06	2.84713e+06	1.57912e+06	2.30975e+06
High	XP_022645292.1	cGMP-dependent protein kinase, isozyme 2 forms cD4/T1/T3A/T3B-like isoform X1 [Varroa destructor]	0	FALSE	32.591	11	6	27	6	1	692	78.6	70.16	6	-5.82	0.942006	3.79936e+07	4.13777e+07	5.11594e+07	6.52068e+07	7.36945e+07	5.42571e+07	4.15443e+07	3.81332e+07	1.20839e+07	1.1959e+07	1.26765e+07	1.12548e+07	1.09067e+07	1.18662e+07	9.77871e+06	9.25554e+06
High	XP_022659041.1	UBX domain-containing protein 6-like isoform X1 [Varroa destructor]	0	FALSE	32.493	15	3	26	3	1	447	49.4	110.09	0	-4.57	0.997268	1.29244e+07	1.53356e+07	1.71315e+07	2.19644e+07	2.82039e+07	1.39702e+07	1.01175e+07	1.02305e+07	4.09862e+06	4.39558e+06	4215234	3.76753e+06	4.15008e+06	3.03101e+06	2.35098e+06	2.46968e+06
High	XP_022672530.1	uncharacterized protein LOC111255133 [Varroa destructor]	0	FALSE	32.419	63	7	48	7	1	162	18.1	132.44	0	-5.33	0.971505	9.04745e+07	7.94349e+07	1.81312e+08	2.57019e+08	3.17798e+08	2.34884e+08	1.07837e+08	9.38987e+07	2.88139e+07	2.29439e+07	4.48296e+07	4.43666e+07	4.69786e+07	5.14227e+07	2.53465e+07	2.28559e+07
High	XP_022648983.1	adult-specific rigid cuticular protein 15.7-like [Varroa destructor]	0	FALSE	32.348	38	4	66	4	1	154	16	199.3	0	-3.31	0.739856	4.71494e+07	4.57446e+07	6.48177e+07	8.00298e+07	7.63199e+07	5.65369e+07	5.24282e+07	4.57884e+07	1.50453e+07	1.31903e+07	1.60228e+07	1.37842e+07	1.12827e+07	1.23487e+07	1.23453e+07	1.11548e+07
High	XP_022651164.1	eukaryotic translation initiation factor 3 subunit G-like [Varroa destructor]	0	FALSE	32.321	24	4	51	4	1	286	31.9	101.4	0	-3.86	0.953543	1.15827e+07	1.4521e+07	1.70694e+07	2.01498e+07	3.37802e+07	2.0409e+07	1.39632e+07	1.19809e+07	3.68017e+06	4.16339e+06	4.1679e+06	3.47544e+06	4.99943e+06	4.45773e+06	3.27499e+06	2.90268e+06
High	XP_022662006.1	60S ribosomal protein L27a-like [Varroa destructor]	0	FALSE	32.293	38	5	37	5	1	155	17.9	84.03	0	-1.97	0.184463	5.15543e+07	6.05497e+07	7.48078e+07	8.95559e+07	9.59641e+07	6.21665e+07	6.6349e+07	6.5945e+07	1.64427e+07	1.75137e+07	1.85011e+07	1.5456e+07	1.41499e+07	13544979	1.56098e+07	1.60715e+07
High	XP_022649285.1	glyoxalase domain-containing protein 4-like isoform X1 [Varroa destructor]	0	FALSE	32.275	32	10	41	10	1	332	38.3	108.84	10	-4	0.965192	1.40517e+08	6.62813e+07	7.41481e+07	1.36106e+08	1.37126e+08	4.208e+07	8.79898e+07	9.15864e+07	4.48433e+07	1.90585e+07	1.82201e+07	2.34077e+07	20236796	9.11056e+06	2.06827e+07	2.22672e+07
High	MSTRG.2845.1.orf1	complete:248-805 strand:+	0	FALSE	32.048	34	7	46	7	1	185	22.1	130.89	7	-6.52	0.682937	1.348e+08	1.53335e+08	1.75184e+08	1.60786e+08	1.71311e+08	1.29216e+08	1.24351e+08	1.14853e+08	4.30708e+07	4.43745e+07	4.34201e+07	2.77573e+07	2.53539e+07	2.83084e+07	2.92928e+07	2.79909e+07
High	XP_022651639.1	enolase-phosphatase E1-like isoform X1 [Varroa destructor]	0	FALSE	32.034	9	1	19	1	1	299	34.2	87.77	2	-4.49	0.998709	1.12e+07	9.05869e+06	7.81761e+06	9.74598e+06	1.43361e+07	8.7226e+06	7.4737e+06	7.79055e+06	3.57858e+06	2.60719e+06	1.90377e+06	1.66989e+06	2.09328e+06	1.87478e+06	1.76055e+06	1.89864e+06
High	XP_022671543.1	cuticle protein-like [Varroa destructor]	0	FALSE	31.912	26	6	21	6	1	388	37.8	66.75	0	-2.71	0.332234	2.67853e+07	3.20682e+07	2.63611e+07	5.08007e+07	4.35702e+07	3.2422e+07	3.08636e+07	2.89217e+07	8.44849e+06	9.22303e+06	6.48026e+06	8.74821e+06	6.42535e+06	7.06136e+06	7210812	7.00731e+06
High	XP_022657193.1	tudor domain-containing protein 7B-like [Varroa destructor]	0	FALSE	31.901	9	5	47	5	1	1311	142.4	127.62	0	-5.06	0.997268	1.72652e+07	2.11321e+07	2.29813e+07	3.02026e+07	3.35036e+07	2.82866e+07	2.10203e+07	1.98109e+07	5.47549e+06	6.10281e+06	5.65133e+06	5.21453e+06	4.9585e+06	6.17628e+06	4.93332e+06	4.82812e+06
High	XP_022658228.1	eukaryotic translation initiation factor 3 subunit E-A-like [Varroa destructor]	0	FALSE	31.747	14	4	14	4	1	438	51.2	55.2	2	-4.85	0.997852	1.67528e+07	1.76909e+07	1.5061e+07	2.26767e+07	2.466e+07	1.84136e+07	1.46015e+07	1.68156e+07	5320543	5.08462e+06	3688761	3.89114e+06	3.62328e+06	4.01934e+06	3.38354e+06	4.05388e+06
High	XP_022654688.1	glycine-rich protein-like [Varroa destructor]	0	FALSE	31.714	45	3	24	3	1	110	10.9	76.68	1	-0.55	0.0144239	5.89543e+07	6.31564e+07	6.15706e+07	6.19368e+07	5.01278e+07	6.12509e+07	6.9958e+07	6.15824e+07	1.87835e+07	1.82541e+07	1.52266e+07	1.06828e+07	7406476	1.34016e+07	1.64755e+07	1.4963e+07
High	XP_022672455.1	dynamin-like [Varroa destructor]	0	FALSE	31.699	29	8	31	8	1	449	50.6	80.36	5	-2.98	0.659864	2.9099e+07	2.95385e+07	2.55225e+07	3.84344e+07	4.58407e+07	3.65019e+07	2.33934e+07	2.48996e+07	9.2135e+06	8.48872e+06	6.25004e+06	6.59127e+06	6.69382e+06	7.90579e+06	5.40808e+06	5.9898e+06
High	XP_022654695.1	puromycin-sensitive aminopeptidase-like [Varroa destructor]	0	FALSE	31.681	8	5	23	5	1	869	98.6	66.99	0	-5.96	0.909223	3.74211e+07	4.24739e+07	5.3317e+07	7.00956e+07	1.00952e+08	7.17784e+07	4.99698e+07	4.83694e+07	1.19523e+07	1.22442e+07	1.32053e+07	1.2081e+07	1.49304e+07	1.57019e+07	1.17399e+07	1.17803e+07
High	XP_022668716.1	guanine nucleotide-binding protein G(q) subunit alpha [Varroa destructor]	0	FALSE	31.671	19	5	41	5	1	354	41.8	127.15	1	-5.24	0.997268	4.44826e+07	4.89714e+07	4.54662e+07	6.37014e+07	8.07636e+07	5.27974e+07	4.66504e+07	3.96147e+07	1.42129e+07	1.41721e+07	1.1269e+07	1.10086e+07	1.19529e+07	1.15667e+07	1.09892e+07	9.6251e+06
High	XP_022643399.1	disks large homolog 1-like isoform X1 [Varroa destructor]	0	FALSE	31.664	6	4	21	4	1	978	106.1	95.17	4	-4.76	0.997852	2.46476e+07	2.56335e+07	2.98318e+07	4.31618e+07	5.19122e+07	2.88392e+07	2.50283e+07	2.13782e+07	7.83928e+06	7.37805e+06	7.38728e+06	7.42936e+06	7.68294e+06	6.31802e+06	5.89186e+06	5.20277e+06
High	XP_022647810.1	ubiquitin carboxyl-terminal hydrolase 14-like isoform X1 [Varroa destructor]	0	FALSE	31.614	27	7	24	7	1	502	56.2	75.58	5	-5.85	0.939996	2.90637e+07	2.50984e+07	3.27359e+07	5.08429e+07	5.94474e+07	4.23381e+07	1.81989e+07	2.59789e+07	9.25454e+06	7.22847e+06	8.11372e+06	8.78005e+06	8.79814e+06	9.2461e+06	4.23201e+06	6.29812e+06
High	XP_022644013.1	ribose-phosphate pyrophosphokinase 2 isoform X1 [Varroa destructor]	0	FALSE	31.449	18	3	34	3	1	415	45.3	86.39	5	-5.2	0.997268	2.30355e+07	3.02457e+07	2.78912e+07	4.27269e+07	5.02669e+07	3.53324e+07	3.03157e+07	2.8061e+07	7.33017e+06	8.72785e+06	6.89743e+06	7348446	7.41915e+06	7.73244e+06	7.13601e+06	6.81306e+06
High	XP_022673539.1	ATP-dependent RNA helicase DDX1-like [Varroa destructor]	0	FALSE	31.405	19	5	38	5	1	727	80.1	72.36	0	-4.67	0.997852	2.23675e+07	2.26926e+07	2.28284e+07	2.96757e+07	3.44547e+07	1.95622e+07	1.90318e+07	2.13236e+07	7.09264e+06	6.52817e+06	5.5997e+06	5.11973e+06	5.08647e+06	4.25096e+06	4.43131e+06	5.18209e+06
High	XP_022650720.1	signal peptidase complex subunit 3-like [Varroa destructor]	0	FALSE	31.265	26	4	44	4	1	179	20.5	117.03	0	-3.73	0.939996	2.28946e+07	2.43449e+07	2.08884e+07	2.5591e+07	2.92467e+07	1.93105e+07	1.92914e+07	1.98136e+07	7.2109e+06	6.99448e+06	5.14529e+06	4.38634e+06	4.27888e+06	4.19681e+06	4.50351e+06	4.78791e+06
High	XP_022653281.1	uncharacterized protein LOC111247024 [Varroa destructor]	0	FALSE	31.119	36	5	47	5	1	177	19.3	112.12	0	2.08	3.07349e-05	2.31788e+08	2.81263e+08	2.99522e+08	3.21215e+08	2.59505e+08	2.60051e+08	2.23015e+08	2.26081e+08	73986040	81253420	74154204	55456391	38372754	56916689	52472497	55064854
High	XP_022660887.1	long-chain-fatty-acid--CoA ligase 4-like [Varroa destructor]	0	FALSE	31.087	10	5	18	5	1	792	87.3	53.85	0	-4.78	0.998843	1.24893e+07	2.2341e+07	1.95299e+07	2.92001e+07	2.68891e+07	2.01066e+07	1.12807e+07	2.27811e+07	3.93338e+06	6.41191e+06	4.83855e+06	5.01123e+06	3.95262e+06	4.39186e+06	2.59831e+06	5.53882e+06
High	XP_022657495.1	UTP--glucose-1-phosphate uridylyltransferase-like isoform X1 [Varroa destructor]	0	FALSE	31.05	16	4	30	3	1	517	57.7	103.49	5	-4.02	0.96668	1.47116e+07	1.58445e+07	1.4368e+07	2.17491e+07	3.9859e+07	2.70343e+07	1.81292e+07	1.6093e+07	4.61115e+06	4.54785e+06	3.53037e+06	3.68225e+06	5.87511e+06	5.90127e+06	4.27061e+06	3.92205e+06
High	XP_022661918.1	isocitrate dehydrogenase [NADP], mitochondrial-like isoform X1 [Varroa destructor]	0	FALSE	30.77	17	6	35	5	1	433	49.3	87.13	5	-5.77	0.953283	4.29407e+07	4.36678e+07	4.41704e+07	5.25436e+07	7.42114e+07	4.92432e+07	4.68184e+07	4.56146e+07	1.37202e+07	1.26372e+07	1.09478e+07	9.05375e+06	1.09559e+07	1.0785e+07	1.10288e+07	1.11168e+07
High	XP_022672923.1	splicing factor U2AF 50 kDa subunit-like [Varroa destructor]	0	FALSE	30.748	18	3	47	3	1	429	47.6	86.56	0	-2.31	0.469685	5.09856e+06	9.16259e+06	6.32067e+06	1.29629e+07	6.61369e+06	1.10493e+07	8.97809e+06	5.48929e+06	1.54918e+06	2.57163e+06	1.49832e+06	2.19741e+06	944406	2.3891e+06	2.03009e+06	1.3163e+06
High	XP_022646706.1	1,4-alpha-glucan-branching enzyme-like [Varroa destructor]	0	FALSE	30.586	9	4	35	4	1	686	79.8	99.8	2	-5.88	0.934466	3.90311e+07	3.92575e+07	3.74112e+07	5.50294e+07	7.37877e+07	5.17171e+07	4.19808e+07	4.12745e+07	1.24377e+07	11313025	9.2575e+06	9.50382e+06	1.08999e+07	1.12928e+07	9.88045e+06	1.00372e+07
High	XP_022671415.1	proliferation-associated protein 2G4-like [Varroa destructor]	0	FALSE	30.565	21	9	49	9	1	385	42.6	132.95	8	-6.64	1.72029e-16	1.27255e+08	1.07337e+08	1.17433e+08	1.58012e+08	1.96839e+08	1.839e+08	1.4905e+08	1.3854e+08	4.066e+07	3.10118e+07	2.90932e+07	2.72846e+07	2.90962e+07	4.02484e+07	3.51111e+07	3.37593e+07
High	XP_022651747.1	uncharacterized protein LOC111246435 isoform X1 [Varroa destructor]	0	FALSE	30.432	42	4	38	4	1	189	20.6	85.66	4	-1.19	0.110906	9.01902e+06	1.12425e+07	9.51684e+06	1.47731e+07	1.76616e+07	1.51424e+06	1.04522e+07	9.36926e+06	2703838	3.15072e+06	2293157	2.49171e+06	2.5836e+06	267722	2.43868e+06	2.19277e+06
High	XP_022664136.1	pollen-specific leucine-rich repeat extensin-like protein 2 [Varroa destructor]	0	FALSE	30.071	17	2	42	2	1	330	36.7	95.74	0	-3.48	0.903025	7.24196e+06	1.16598e+07	1.43726e+07	2.08695e+07	2.33719e+07	1.65276e+07	8.27042e+06	8.53585e+06	2.29899e+06	3.33678e+06	3.5623e+06	3.58337e+06	3.45902e+06	3.60839e+06	1.91937e+06	2.08028e+06
High	XP_022645533.1	TRPL translocation defect protein 14-like isoform X1 [Varroa destructor]	0	FALSE	29.984	24	5	36	5	1	449	51	53.61	7	-2.11	0.441839	7.44015e+06	8.23963e+06	5.46696e+06	1.15204e+07	1.45985e+07	9.93206e+06	6.83613e+06	3.55699e+06	2.28488e+06	2.26768e+06	1.25856e+06	1.91862e+06	2.08951e+06	2.05997e+06	1.51439e+06	748998
High	XP_022661572.1	uncharacterized protein LOC111250483 [Varroa destructor]	0	FALSE	29.923	14	5	21	4	1	654	72.9	60.48	2	2.07	4.0216e-05	661738	471665	570927	696799	881210	1.31729e+06	767201	718616						218582
High	XP_022654422.1	protein D3-like [Varroa destructor]	0	FALSE	29.852	46	7	29	7	1	232	25.9	62.42	3	-5.15	0.997268	5.64668e+07	7.23347e+07	7.57865e+07	9.02388e+07	1.07203e+08	8.34532e+07	4.45339e+07	4.03447e+07	1.8042e+07	2.0902e+07	1.87581e+07	1.55902e+07	1.58555e+07	1.82656e+07	1.04357e+07	9.77456e+06
High	XP_022644891.1	far upstream element-binding protein 3-like isoform X1 [Varroa destructor]	0	FALSE	29.758	9	4	43	4	1	770	77.6	99.99	4	-6.15	0.891922	2.26562e+07	2.88599e+07	2.82191e+07	4.1472e+07	4.1199e+07	3.10609e+07	2.22208e+07	2.35028e+07	7.18041e+06	8.3354e+06	6.95965e+06	7.14817e+06	6.08958e+06	6.78345e+06	5.19481e+06	5.70784e+06
High	XP_022670458.1	uncharacterized protein LOC111254164 isoform X1 [Varroa destructor]	0	FALSE	29.54	5	1	32	1	1	591	64.7	87.41	5	-3.65	0.893813	6.32929e+07	5.92495e+07	4.3115e+07	5.63278e+07	2.83851e+07	2.38354e+07	7.29924e+07	7.3524e+07	2.0184e+07	1.70844e+07	10676527	9.68059e+06	4.17771e+06	5.14674e+06	1.71484e+07	1.78715e+07
High	XP_022669950.1	CD109 antigen-like [Varroa destructor]	0	FALSE	29.526	7	6	31	6	1	1592	181	83.59	0	-4.69	0.997852	1.63135e+07	8.11892e+06	1.76368e+07	2.52694e+07	3.89475e+07	1.3243e+07	8.87963e+06	1.04654e+07	5.21242e+06	2.31057e+06	4.37135e+06	4.36694e+06	5.76419e+06	2.87765e+06	2.05075e+06	2.515e+06
High	XP_022665688.1	cdc42 homolog [Varroa destructor]	0	FALSE	29.419	12	2	24	2	1	191	21.2	87.62	0	-4.48	0.997268	2.72104e+07	2.8822e+07	1.63048e+07	4.22596e+07	5.46641e+07	3.66299e+07	2.02752e+07	1.55306e+07	8642150	8.34095e+06	4.0412e+06	7.30311e+06	8.09022e+06	8.02477e+06	4.77615e+06	3.75484e+06
High	XP_022648029.1	formimidoyltransferase-cyclodeaminase-like isoform X1 [Varroa destructor]	0	FALSE	29.291	23	8	30	8	1	549	60.3	59.54	7	-5.43	0.978775	3.23297e+07	4.96143e+07	4.73199e+07	4.07134e+07	5.75939e+07	3.87525e+07	5.35433e+07	4.88622e+07	1.02105e+07	1.43189e+07	1.17195e+07	6.97794e+06	8.49535e+06	8.45105e+06	1.25835e+07	1.19083e+07
High	XP_022659823.1	C-1-tetrahydrofolate synthase, cytoplasmic-like [Varroa destructor]	0	FALSE	29.242	38	6	43	6	1	301	32.3	126.72	5	-5.46	0.971837	5.41847e+07	5.8438e+07	8.15924e+07	8.99716e+07	1.38711e+08	9.89643e+07	7.47706e+07	7.44656e+07	1.73128e+07	1.69117e+07	2.0223e+07	1.55485e+07	2.05291e+07	2.16808e+07	17613385	1.81481e+07
High	XP_022661752.1	beta-centractin-like isoform X1 [Varroa destructor]	0	FALSE	29.187	34	7	24	7	1	376	42.5	96.91	5	-4.61	0.997268	3.76143e+07	3.99421e+07	5.02823e+07	7.47232e+07	8.28283e+07	5.29115e+07	3.31544e+07	3.40717e+07	1.20086e+07	1.15432e+07	1.24262e+07	1.2893e+07	1.22068e+07	1.15566e+07	7.775e+06	8.27382e+06
High	XP_022649101.1	high mobility group B protein 13-like [Varroa destructor]	0	FALSE	29.056	22	7	26	7	1	486	55.7	79.45	5	-6.27	0.796478	8.11658e+07	1.03715e+08	8.53438e+07	1.15567e+08	1.08815e+08	9.05099e+07	8.34553e+07	8.41355e+07	25913206	3.00146e+07	2.1094e+07	1.99521e+07	1.60764e+07	19828656	1.96158e+07	2.04574e+07
High	XP_022645416.1	tyrosine-protein kinase Src42A-like isoform X1 [Varroa destructor]	0	FALSE	29.007	5	1	29	1	1	571	63.6	35.91	2	-3.85	0.997268	3.61287e+06	3.97822e+06	3.40537e+06	5.31373e+06	4.11759e+06	2.56576e+06	3.68781e+06	967855	1.14688e+06	1.13873e+06	822695	918295	609399	562100	868723	227616
High	XP_022660506.1	proteasome subunit beta type-2-like [Varroa destructor]	0	FALSE	28.951	22	5	30	5	1	201	22.3	69.31	4	-4	0.965192	5.94571e+07	6.63411e+07	1.05045e+08	8.52142e+07	1.67453e+08	1.18429e+08	1.29635e+08	7.33669e+07	1.88949e+07	1.91196e+07	2.5987e+07	1.4639e+07	2.47517e+07	2.58942e+07	3.05055e+07	1.7831e+07
High	XP_022662250.1	spidroin-2-like isoform X1 [Varroa destructor]	0	FALSE	28.949	28	6	32	5	1	403	39.3	94.37	5	0.17	0.0018234	1.03223e+07	1.78766e+07	1.57606e+07	2.55615e+07	2.54252e+07	2.19621e+07	1.98841e+07	1.55553e+07	3.15413e+06	5062614	3.81454e+06	4.37022e+06	3.69745e+06	4.77329e+06	4.58215e+06	3.68441e+06
High	XP_022669337.1	macrosialin-like isoform X1 [Varroa destructor]	0	FALSE	28.924	16	5	41	5	1	347	37.5	114.69	5	-6.64	1.72029e-16	1.26755e+08	1.22719e+08	1.47061e+08	1.96856e+08	1.82184e+08	1.66036e+08	1.34358e+08	1.15932e+08	4.05002e+07	3.55143e+07	3.64495e+07	3.40197e+07	2.6963e+07	3.63746e+07	3.16502e+07	2.82539e+07
High	XP_022660241.1	multidrug resistance-associated protein 1-like isoform X1 [Varroa destructor]	0	FALSE	28.922	5	5	17	5	1	1586	178.8	51.85	3	-5.26	0.978775	8.24279e+06	1.03896e+07	1.06927e+07	1.68157e+07	1.5918e+07	1.12896e+07	8.26942e+06	1.14208e+07	2.6337e+06	3.0067e+06	2.65022e+06	2.90602e+06	2.33596e+06	2.43878e+06	1.94208e+06	2.78337e+06
High	XP_022660682.1	CLIP-associating protein 1-like isoform X1 [Varroa destructor]	0	FALSE	28.896	7	5	21	5	1	1475	159.8	50.77	3	-4.45	0.998843	8.44183e+06	7.19556e+06	7.16364e+06	1.16432e+07	1.15496e+07	1.29857e+06	1.20634e+07	2.62932e+06	2.6973e+06	2.08236e+06	1.7441e+06	1.98998e+06	1.70933e+06	279095	2.84172e+06	627689
High	XP_022659853.1	eukaryotic translation initiation factor 2 subunit 1-like [Varroa destructor]	0	FALSE	28.894	19	4	44	4	1	333	37.3	98.84	6	-4.61	0.997268	3.43835e+07	3.94741e+07	5.45014e+07	5.26607e+07	7.28957e+07	3.98228e+07	5.14425e+07	5.06584e+07	1.09069e+07	1.13833e+07	1.34689e+07	9.05059e+06	1.07845e+07	8.7052e+06	1.21067e+07	1.2346e+07
High	XP_022643895.1	ATPase ASNA1 homolog [Varroa destructor]	0	FALSE	28.856	27	6	39	6	1	350	39.4	49.31	0	-3.7	0.960923	1.37024e+07	1.25236e+07	1.24858e+07	1.50822e+07	1.06162e+07	9.35128e+06	1.09657e+07	1.1871e+07	4.37812e+06	3.62426e+06	3.09466e+06	2.5872e+06	1.57118e+06	2.04865e+06	2.58314e+06	2.89309e+06
High	XP_022646536.1	acyl-protein thioesterase 1-like isoform X1 [Varroa destructor]	0	FALSE	28.803	21	3	20	3	1	260	28.4	65.49	2	0.05	0.0523535	3.79653e+06	5.75607e+06	2.8786e+06	6.32812e+06	5.71819e+06	5.90354e+06	5.59955e+06	4.60295e+06	1.13366e+06	1.63993e+06	637597	1.05629e+06	824937	1.25187e+06	1.3061e+06	1.0686e+06
High	MSTRG.11188.1.orf1	complete:328-663 strand:+	0	FALSE	28.716	43	3	33	3	1	111	10.8	105.83	0	-1.8	0.0883613	3.26125e+07	3.50824e+07	2.98739e+07	4.653e+07	3.53839e+07	3.10938e+07	3.84946e+07	3.28506e+07	1.03622e+07	1.01235e+07	7.38998e+06	8.01671e+06	5.20794e+06	6.80126e+06	9.033e+06	7.98731e+06
High	XP_022652210.1	flocculation protein FLO11-like [Varroa destructor]	0	FALSE	28.648	22	6	38	6	1	508	53	73.52	0	-3.94	0.953543	1.48835e+07	2.10717e+07	2.56964e+07	3.54026e+07	3.55876e+07	2.82568e+07	1.59865e+07	1.37752e+07	4.62525e+06	6.02047e+06	6.32903e+06	6.07143e+06	5.2423e+06	6.10641e+06	3.67691e+06	3.28359e+06
High	XP_022673324.1	putative glucosylceramidase 3 [Varroa destructor]	0	FALSE	28.606	12	4	21	4	1	521	58.7	63.96	5	-5.44	0.978775	2.47079e+07	3.27648e+07	3.74442e+07	5.02943e+07	7.11834e+07	4.89379e+07	2.95347e+07	3.34807e+07	7.84598e+06	9.43268e+06	9.26863e+06	8.67357e+06	1.05194e+07	1.06864e+07	6.9521e+06	8.1596e+06
High	XP_022667887.1	ras-like GTP-binding protein Rho1 isoform X1 [Varroa destructor]	0	FALSE	28.443	34	6	37	6	1	192	21.7	98.7	4	-4.72	0.997852	6.52955e+07	7.33506e+07	7.66495e+07	9.22929e+07	9.12948e+07	7.76716e+07	6.09006e+07	5.8541e+07	2.08169e+07	2.11766e+07	1.89304e+07	15903665	1.3486e+07	16993184	1.4337e+07	1.42212e+07
High	XP_022672463.1	importin-7-like isoform X1 [Varroa destructor]	0	FALSE	28.416	6	4	36	4	1	1078	122.3	99.8	5	-4.08	0.978775	9.1567e+06	1.29501e+07	1.26503e+07	1.49337e+07	1.84452e+07	1.41405e+07	1.09479e+07	1.08107e+07	2.89901e+06	3.71581e+06	3.10085e+06	2.56481e+06	2.69579e+06	3.04732e+06	2.53415e+06	2.58998e+06
High	XP_022668075.1	eukaryotic translation initiation factor 3 subunit B-like [Varroa destructor]	0	FALSE	28.361	11	5	25	5	1	712	82.1	72.35	0	-6.1	0.893813	2.23108e+07	3.38063e+07	2.22694e+07	3.69201e+07	4.77533e+07	2.89144e+07	3.09836e+07	2.95855e+07	7.04964e+06	9.7471e+06	5502608	6.3289e+06	7.05201e+06	6.31697e+06	7.28993e+06	7.19981e+06
High	XP_022672207.1	basigin-like isoform X2 [Varroa destructor]	0	FALSE	28.15	15	5	26	1	1	495	55.6	72.6	0	-2.56	0.578787	127850	6.0219e+06	6.60963e+06	1.10049e+07	7.75836e+06	5.44604e+06	84911.1	115668		1.74271e+06	1.63822e+06	1901821	1.14823e+06	1.1931e+06
High	XP_022645798.1	ubiquitin-fold modifier 1 [Varroa destructor]	0	FALSE	28.117	69	3	41	3	1	90	9.8	114.55	0	-6.64	1.72029e-16	3.66969e+07	4.30684e+07	3.53524e+07	5.00254e+07	4.60065e+07	3.50632e+07	3.77659e+07	3.3893e+07	1.17252e+07	1.24638e+07	8.76222e+06	8.64516e+06	6.80891e+06	7.68155e+06	8.89636e+06	8.26011e+06
High	XP_022647999.1	xaa-Pro dipeptidase-like [Varroa destructor]	0	FALSE	28.068	14	5	27	5	1	484	54.4	53.69	1	-6.51	0.668915	6.73805e+07	7.85267e+07	7.50307e+07	1.08449e+08	1.00821e+08	7.85278e+07	7.87273e+07	6.91226e+07	2.15291e+07	2.27253e+07	1.85966e+07	1.87416e+07	1.49214e+07	1.72037e+07	1.85455e+07	1.68383e+07
High	XP_022650752.1	26S proteasome non-ATPase regulatory subunit 14 [Varroa destructor]	0	FALSE	28.063	27	4	49	4	1	311	34.8	69.33	0	-5.5	0.978621	2.95423e+07	2.44816e+07	2.8472e+07	4.03265e+07	5.03013e+07	3.92592e+07	2.63411e+07	2.63439e+07	9.43921e+06	7.06151e+06	7.04898e+06	6.93913e+06	7.44453e+06	8.60081e+06	6.20507e+06	6.40147e+06
High	XP_022653210.1	innexin inx2-like [Varroa destructor]	0	FALSE	27.997	22	7	27	7	1	361	42.1	58.72	0	-0.65	0.0101622	2.9093e+07	3.19929e+07	3.18173e+07	5.17794e+07	4.82537e+07	4.37309e+07	3.02643e+07	2.81221e+07	9.19657e+06	9.11225e+06	7.76299e+06	8.88355e+06	7.08635e+06	9.56094e+06	7.05864e+06	6.77382e+06
High	XP_022662137.1	sorbitol dehydrogenase-like [Varroa destructor]	0	FALSE	27.942	23	5	30	5	1	355	38.6	105.74	0	-6.64	1.72029e-16	4.6851e+07	5.81666e+07	8.16231e+07	1.04805e+08	1.67238e+08	1.21343e+08	9.45387e+07	8.62124e+07	14881746	1.68256e+07	2.02306e+07	1.81037e+07	2.4751e+07	2.65836e+07	22270078	2.10109e+07
High	XP_022652756.1	protein tramtrack, beta isoform-like isoform X1 [Varroa destructor]	0	FALSE	27.885	11	1	50	1	1	463	48.2	71.64	2	-3.34	0.997268	1.93541e+06	1.8172e+06	2.56947e+06	3.13669e+06	3.11916e+06	2.14721e+06	1.34923e+06	1.79641e+06	576565	502014	636854	537640	461633	470404	284446	397187
High	XP_022656593.1	alpha-methylacyl-CoA racemase-like isoform X1 [Varroa destructor]	0	FALSE	27.685	19	4	26	4	1	381	41.3	59.21	5	-4.4	0.997268	2.01901e+07	1.4418e+07	2.45509e+07	3.42772e+07	2.19656e+07	9.49747e+06	1.12213e+07	3.0027e+07	6.43268e+06	4.14847e+06	6.04848e+06	5.90916e+06	3.19995e+06	2.05727e+06	2.58312e+06	7.27531e+06
High	XP_022673236.1	neuronal acetylcholine receptor subunit alpha-3-like [Varroa destructor]	0	FALSE	27.669	11	3	37	3	1	377	41.9	108.03	0	-6.64	1.72029e-16	6.64856e+07	7.4094e+07	9.43446e+07	1.48992e+08	2.2192e+08	1.74441e+08	6.66269e+07	6.89047e+07	21209126	2.13956e+07	2.33837e+07	2.57285e+07	32832812	3.81889e+07	15663089	1.6748e+07
High	XP_022656168.1	leucine-rich repeat extensin-like protein 2 isoform X1 [Varroa destructor]	0	FALSE	27.634	16	3	30	3	1	405	45.5	70.48	3	1.53	3.07349e-05	5.04052e+06	4.50036e+06	266996	559555	196458	5.2937e+06	3.59183e+06	1.79688e+06	1.5233e+06	1.25316e+06				1.14718e+06	782527	383457
High	XP_022671747.1	5'-nucleotidase domain-containing protein 3-like [Varroa destructor]	0	FALSE	27.518	12	4	16	4	1	511	60.1	44.51	0	-4.85	0.997852	1.61561e+07	1.74675e+07	1.54585e+07	2.04059e+07	3.24692e+07	2.04098e+07	1.74454e+07	1.61601e+07	5.15341e+06	5.04705e+06	3.83146e+06	3.49715e+06	4.80541e+06	4.47133e+06	4.10618e+06	3.91547e+06
High	XP_022647168.1	uncharacterized protein LOC111244383 [Varroa destructor]	0	FALSE	27.484	15	7	40	7	1	505	55.8	103.16	0	-5.02	0.997268	5.40762e+07	5.54457e+07	4.77417e+07	7.39073e+07	6.89579e+07	3.89818e+07	5.10494e+07	3.56137e+07	1.72175e+07	1.59725e+07	1.17719e+07	1.27562e+07	1.01918e+07	8.52697e+06	1.20196e+07	8.65911e+06
High	XP_022667042.1	apoptotic chromatin condensation inducer in the nucleus-like [Varroa destructor]	0	FALSE	27.453	9	4	32	4	1	742	84.1	79.24	5	-3.65	0.953543	1.3269e+07	1.67371e+07	9.73488e+06	1.56057e+07	7.8183e+06	6.41094e+06	1.49496e+07	1.16617e+07	4.14171e+06	4.84363e+06	2.36512e+06	2.65433e+06	1.14019e+06	1.333e+06	3.52162e+06	2.84208e+06
High	XP_022660176.1	inosine-5'-monophosphate dehydrogenase 1-like isoform X1 [Varroa destructor]	0	FALSE	27.392	16	7	39	7	1	511	55	96.66	7	-4.53	0.997268	2.82274e+07	4.65614e+07	5.61866e+07	9.30017e+07	1.15482e+08	7.29656e+07	7.03307e+07	5.18703e+07	8.88626e+06	1.3426e+07	1.38078e+07	1.6046e+07	1.70493e+07	1.58772e+07	1.6504e+07	1.24928e+07
High	XP_022671493.1	12 kDa FK506-binding protein-like [Varroa destructor]	0	FALSE	27.362	44	4	41	4	1	108	11.7	106.3	0	-2.73	0.531978	2.47785e+07	2.22349e+07	2.23912e+07	1.74204e+07	1.63938e+07	1.61484e+07	1.6145e+07	1.63949e+07	7.86003e+06	6.43467e+06	5.50139e+06	2.95109e+06	2.3769e+06	3.46077e+06	3.76966e+06	3.99562e+06
High	XP_022654972.1	probable small nuclear ribonucleoprotein G [Varroa destructor]	0	FALSE	27.348	40	2	39	2	1	75	8.4	83.54	0	-5.07	0.997268	1.23629e+07	1.14873e+07	1.08257e+07	1.63897e+07	1.55687e+07	1.06874e+07	1.0502e+07	7.55778e+06	3.95013e+06	3.32438e+06	2.68318e+06	2832384	2302546	2.30341e+06	2473916	1.82057e+06
High	XP_022664046.1	BAG domain-containing protein Samui-like [Varroa destructor]	0	FALSE	27.304	13	4	41	4	1	566	61.7	73.1	6	-3.6	0.922867	1.96106e+07	1.93183e+07	2.12147e+07	1.9492e+07	2.29284e+07	2.56997e+07	9.19043e+06	8.32578e+06	6230956	5.50875e+06	5.21235e+06	3.35355e+06	3.38265e+06	5.58686e+06	2.11422e+06	2.02528e+06
High	XP_022660277.1	importin-5-like [Varroa destructor]	0	FALSE	27.14	9	6	32	6	1	1094	122.5	55.12	2	-2.57	0.5238	6.07958e+06	1.41159e+07	1.61224e+07	2.14297e+07	2.65326e+07	1.21881e+07	1.05282e+07	1.04613e+07	1.84417e+06	3.96381e+06	3.91035e+06	3.63256e+06	3.90587e+06	2.6102e+06	2.40943e+06	2.46664e+06
High	XP_022660637.1	paraspeckle component 1-like [Varroa destructor]	0	FALSE	27.071	11	4	27	4	1	835	93.6	82.74	0	-5.7	0.953543	1.18374e+07	1.76375e+07	2.40392e+07	2.26369e+07	2.84693e+07	1.91137e+07	1.53081e+07	1.21002e+07	3.778e+06	5104199	5.95821e+06	3910240	4.21342e+06	4.18738e+06	3.60607e+06	2.91529e+06
High	XP_022644736.1	spliceosome RNA helicase DDX39B-like [Varroa destructor]	0	FALSE	26.99	19	7	43	7	1	435	48.9	112.4	2	-3.84	0.939996	6.68597e+07	7.73059e+07	6.76293e+07	1.01853e+08	1.22847e+08	8.81669e+07	6.17055e+07	6.37492e+07	2.13489e+07	2.23425e+07	1.67106e+07	1.75976e+07	1.8153e+07	1.92936e+07	1.44175e+07	1.54829e+07
High	XP_022669632.1	uncharacterized protein LOC111253826 [Varroa destructor]	0	FALSE	26.966	17	2	81	2	1	150	16.7	151.71	0	-6.19	0.796478	1.66916e+08	1.54473e+08	2.44887e+08	4.31204e+08	2.26907e+08	2.09985e+08	1.04128e+08	1.05449e+08	53332303	44703801	6.06961e+07	7.45186e+07	3.3582e+07	4.6003e+07	2.4529e+07	2.56854e+07
High	XP_022648924.1	UV excision repair protein RAD23 homolog B-like isoform X1 [Varroa destructor]	0	FALSE	26.913	17	4	46	4	1	351	37.9	88.44	5	-3.36	0.891922	1.08492e+07	1.4618e+07	1.77435e+07	2.65704e+07	8.77769e+06	1.14036e+07	8.80984e+06	1.17781e+07	3.3655e+06	4.21388e+06	4.36746e+06	4.59007e+06	1.26131e+06	2.46439e+06	2.02441e+06	2.80527e+06
High	XP_022657941.1	leukocyte elastase inhibitor-like [Varroa destructor]	0	FALSE	26.91	22	6	25	6	1	419	47.4	46.63	6	-5.39	0.978775	1.7652e+07	1.92443e+07	2.64365e+07	5.70318e+07	3.39779e+07	4.18229e+07	2.17266e+07	1.73264e+07	5.60774e+06	5.49619e+06	6.52798e+06	9855976	5.0078e+06	9.16245e+06	5.11805e+06	4.19454e+06
High	XP_022647179.1	60S ribosomal protein L19-like [Varroa destructor]	0	FALSE	26.879	9	2	19	2	1	201	23.9	40.63	0	-0.35	0.00735153	1.23493e+07	3.01927e+07	1.96708e+07	422239	3.26495e+07	3.02319e+07	3.48722e+07	1.50009e+07	3.84078e+06	8.73762e+06	4814769		4.79931e+06	6546319	8192172	3.58579e+06
High	XP_022668145.1	NADH dehydrogenase [ubiquinone] 1 beta subcomplex subunit 5, mitochondrial-like [Varroa destructor]	0	FALSE	26.875	15	3	48	3	1	189	22.4	104.14	4	-6.59	0.645937	4.53352e+07	4.5371e+07	5.53101e+07	5.47439e+07	5.62555e+07	4.56937e+07	4.70934e+07	5.13666e+07	1.44267e+07	1.31302e+07	1.36714e+07	9.45605e+06	8.32575e+06	9.9865e+06	1.10788e+07	1.24779e+07
High	XP_022666728.1	mucin-19-like [Varroa destructor]	0	FALSE	26.865	7	4	23	4	1	1604	163.7	29.44	0	-2.76	0.893813	9.91619e+06	1.11658e+07	1.38738e+07	5.40389e+06	5.28689e+06	3.69028e+06	4.2121e+06	5.33478e+06	3.16838e+06	3.22103e+06	3.37271e+06	870139	751309	756910	962752	1.26355e+06
High	XP_022656616.1	PITH domain-containing protein 1-like [Varroa destructor]	0	FALSE	26.715	40	5	35	5	1	220	24.7	91.47	4	-4.94	0.997852	3.58746e+07	3.1301e+07	3.18187e+07	3.86784e+07	5.15384e+07	3.85127e+07	2.66349e+07	2.88996e+07	1.14438e+07	9.05835e+06	7.84784e+06	6.65253e+06	7.602e+06	8.43155e+06	6.27428e+06	7.04314e+06
High	MSTRG.11653.4.orf1	complete:648-1109 strand:+	0	FALSE	26.709	37	3	20	3	1	153	17.5	73.14	3	-6.02	0.903025	3.74909e+07	4.97007e+07	3.74394e+07	5.1642e+07	6.87247e+07	5.24819e+07	3.5366e+07	3.88241e+07	1.19789e+07	1.43831e+07	9.2795e+06	8.92453e+06	10150884	1.14559e+07	8.31042e+06	9.46187e+06
High	XP_022646008.1	uncharacterized protein LOC111243925 isoform X1 [Varroa destructor]	0	FALSE	26.699	15	3	21	3	1	321	37.2	61.07	3	-2.85	0.939996	2.69264e+06	3.05754e+06	2.12777e+06	2.81928e+06	4.97444e+06	3.2409e+06	2.67434e+06	3.14882e+06	807319	880155	452601	475814	714181	675127	629983	735115
High	XP_022647129.1	angiotensin-converting enzyme-like [Varroa destructor]	0	FALSE	26.683	10	4	38	4	1	642	73.4	105.83	1	-6.39	0.734623	4.30911e+07	6.04528e+07	4.78519e+07	7.76933e+07	7.0215e+07	5.88736e+07	5.18497e+07	5.24188e+07	1.37683e+07	1.74761e+07	1.18127e+07	1.34234e+07	1.03641e+07	1.28707e+07	1.22087e+07	1.2775e+07
High	XP_022650016.1	uncharacterized protein LOC111245657 isoform X1 [Varroa destructor]	0	FALSE	26.673	10	4	30	4	1	523	57.5	75.54	4	-4.73	0.999384	8.79537e+07	6.38444e+07	7.37072e+06	1.82449e+07	1.48283e+07	1.36477e+07	1.2278e+07	1.24361e+07	2.80563e+07	1.84602e+07	1.71393e+06	3.13168e+06	2.14806e+06	2.95012e+06	2.87358e+06	3.01908e+06
High	XP_022645448.1	lysosomal acid lipase/cholesteryl ester hydrolase-like [Varroa destructor]	0	FALSE	26.595	7	4	24	4	1	456	51.5	44.74	4	-5.96	0.918179	2.51577e+07	2.96998e+07	1.69629e+07	4.38994e+07	5.61031e+07	4.442e+07	3.63126e+07	1.71373e+07	8.03828e+06	8.59498e+06	4.15614e+06	7.5865e+06	8.30319e+06	9.73141e+06	8.55401e+06	4.13819e+06
High	XP_022672528.1	microtubule-associated protein Jupiter-like [Varroa destructor]	0	FALSE	26.542	24	3	30	3	1	158	16.5	81.3	0	-5.63	0.965192	2.74074e+07	2.1819e+07	3.79339e+07	3.67037e+07	6.00514e+07	3.51705e+07	1.3172e+07	1.70502e+07	8.72527e+06	6287789	9.40207e+06	6.31781e+06	8.88151e+06	7.63762e+06	3.05991e+06	4.15532e+06
High	XP_022644748.1	ras-related protein Rab-11B-like [Varroa destructor]	0	FALSE	26.37	23	5	17	5	1	222	25.1	44.18	0	-5.48	0.971837	5.79678e+07	4.53558e+07	6.22412e+07	6.94843e+07	9.86321e+07	7.15627e+07	8.74347e+07	4.87386e+07	1.84533e+07	1.30766e+07	15388653	1.19795e+07	1.45732e+07	1.56778e+07	2.05609e+07	1.18696e+07
High	MSTRG.5852.6.orf1	complete:23-385 strand:+	0	FALSE	26.366	25	2	33	2	1	120	13.7	103.87	0	-6.64	1.72029e-16	1.0433e+08	1.15111e+08	1.15898e+08	1.59915e+08	1.7355e+08	1.20555e+08	9.48647e+07	9.40581e+07	33335059	33312462	28725841	27635748	25685189	26410811	22346864	2.2923e+07
High	XP_022664663.1	uncharacterized protein LOC111251861 isoform X1 [Varroa destructor]	0	FALSE	26.353	16	4	18	4	1	456	49.5	43.57	5	-4.03	0.955638	4.55094e+07	4.97175e+07	7.11664e+07	5.12471e+07	6.6626e+07	3.01484e+07	2.58056e+07	2.57793e+07	1.44937e+07	1.42998e+07	1.75758e+07	8.82712e+06	9.79292e+06	6.57304e+06	6.06179e+06	6.20864e+06
High	XP_022666024.1	acyl-CoA-binding protein-like isoform X1 [Varroa destructor]	0	FALSE	26.304	32	3	35	3	1	106	12	129.69	3	-6.36	0.81667	3.94727e+07	3.78389e+07	2.94389e+07	5.39771e+07	7.73447e+07	4.34345e+07	2.81869e+07	2.35425e+07	12596978	1.09253e+07	7.27799e+06	9.32658e+06	1.14274e+07	9.49672e+06	6.63163e+06	5.72511e+06
High	XP_022644818.1	40S ribosomal protein S23 isoform X1 [Varroa destructor]	0	FALSE	26.27	26	5	23	5	1	159	17.8	37.85	5	0.12	0.00213767	1.80451e+07	2.07185e+07	2.29274e+07	3.2488e+07	3.55669e+07	2.95734e+07	2.35157e+07	2.0075e+07	5.67132e+06	5.89664e+06	5.62934e+06	5.54709e+06	5198568	6.41801e+06	5.45133e+06	4.85415e+06
High	XP_022650526.1	dynamin-like 120 kDa protein, mitochondrial [Varroa destructor]	0	FALSE	26.226	7	4	14	4	1	933	107.6	38.62	0	-6.13	0.891922	2.68228e+07	2.23363e+07	3.2599e+07	3.85131e+07	4.54093e+07	3.64549e+07	2.36613e+07	2.32071e+07	8570312	6.40788e+06	8.07979e+06	6.65566e+06	6.72052e+06	7.98644e+06	5.5738e+06	5.61403e+06
High	MSTRG.24108.1.orf1	complete:9-413 strand:+	0	FALSE	26.219	30	2	31	2	1	134	15.2	56.67	3	-5.22	0.988516	1.70091e+07	1.12401e+07	1.78336e+07	3.28157e+07	1.92714e+07	4.08347e+06	9.8853e+06	4.28845e+06	5.40774e+06	3.20433e+06	4.41027e+06	5.67106e+06	2.82724e+06	856501	2.31178e+06	978692
High	XP_022666309.1	neprilysin-1-like [Varroa destructor]	0	FALSE	26.176	18	8	14	8	1	758	86.6	36.89	0	-3.66	0.903025	2.546e+07	3.12868e+07	1.8595e+07	2.87465e+07	3.8484e+07	2.88252e+07	2.78956e+07	2.58746e+07	8.12611e+06	9.0432e+06	4.53623e+06	4.94449e+06	5.65036e+06	6.30613e+06	6.57125e+06	6.27373e+06
High	XP_022665655.1	clustered mitochondria protein homolog isoform X1 [Varroa destructor]	0	FALSE	26.108	4	4	12	4	1	1362	151.4	33.25	4	-4.71	0.997852	1.33437e+07	1.32811e+07	8.17053e+06	1.15516e+07	1.43775e+07	9.11761e+06	1.21105e+07	1.25226e+07	4.26351e+06	3.8435e+06	2.00354e+06	1.94352e+06	2.10979e+06	1.96298e+06	2.85282e+06	3.0519e+06
High	XP_022671868.1	long-chain-fatty-acid--CoA ligase 1-like isoform X1 [Varroa destructor]	0	FALSE	26.089	14	6	27	6	1	695	78.5	67.91	7	-4.91	0.998843	2.89418e+07	3.8422e+07	2.38988e+07	5.39386e+07	5.5441e+07	4.79404e+07	3.28844e+07	3.59874e+07	9.16742e+06	1.10353e+07	5.8384e+06	9.28036e+06	8.19588e+06	10501291	7.65777e+06	8.72589e+06
High	XP_022645214.1	V-type proton ATPase subunit C 1-A-like isoform X1 [Varroa destructor]	0	FALSE	26.089	9	3	30	3	1	425	48.9	78.06	3	-5.97	0.903025	1.95183e+07	1.89494e+07	1.5585e+07	2.78467e+07	2.5806e+07	2.00455e+07	2.74961e+07	2.56787e+07	6.23639e+06	5.48385e+06	3.8628e+06	4.81233e+06	3.81926e+06	4.39151e+06	6.47714e+06	6.25819e+06
High	XP_022667039.1	vacuolar protein sorting-associated protein 35-like [Varroa destructor]	0	FALSE	26.015	17	9	25	9	1	821	93	24.13	2	-3.78	0.939996	1.85684e+07	1.79657e+07	2.02219e+07	2.53625e+07	5.75653e+07	2.62479e+07	2.88202e+07	2.67903e+07	5.86284e+06	5.05618e+06	4.90806e+06	4.31977e+06	8.51959e+06	5.69175e+06	6.78214e+06	6.48694e+06
High	XP_022662378.1	serine/threonine-protein phosphatase 1 regulatory subunit 10-like isoform X1 [Varroa destructor]	0	FALSE	25.943	23	7	50	6	1	379	37.6	89.27	7	-1.88	0.108738	5.03471e+07	5.85466e+07	5.77799e+07	6.11448e+07	3.21788e+07	6.03753e+07	6.90781e+07	4.58941e+07	1.60333e+07	1.69008e+07	1.42055e+07	1.051e+07	4.66528e+06	1.30769e+07	1.62489e+07	1.11448e+07
High	XP_022658946.1	cuticle protein 65-like [Varroa destructor]	0	FALSE	25.919	57	4	29	4	1	134	13.2	109.24	0	4.54	2.45921e-11	1.40942e+07	569892	317352	405913	462155	1.38454e+07	2.28097e+07	1.02231e+07	4395101					2.98369e+06	5.33882e+06	2.42303e+06
High	XP_022667260.1	dual specificity mitogen-activated protein kinase kinase 6-like [Varroa destructor]	0	FALSE	25.895	17	3	26	3	1	333	37.6	64.58	0	-5.03	0.997268	1.24101e+07	1.39852e+07	1.49464e+07	2.01976e+07	1.02028e+07	1.96676e+07	1.39891e+07	1.10369e+07	3.92495e+06	4004220	3.69788e+06	3.49045e+06	1.50491e+06	4.29393e+06	3.25643e+06	2.68981e+06
High	XP_022672165.1	28S ribosomal protein S29, mitochondrial-like [Varroa destructor]	0	FALSE	25.891	9	2	24	2	1	423	48.3	94.99	2	-5.61	0.953283	8.7986e+06	9.84555e+06	9.82834e+06	1.15223e+07	1.33463e+07	1.00793e+07	7.62139e+06	8.98178e+06	2.81129e+06	2.84925e+06	2.43599e+06	1.99123e+06	1.97524e+06	2.20814e+06	1.79534e+06	2188959
High	XP_022668093.1	kinesin light chain-like isoform X1 [Varroa destructor]	0	FALSE	25.882	15	5	21	5	1	547	61.3	62.06	3	-3.94	0.965192	2.25893e+07	8.67832e+06	5.30641e+06	1.79261e+07	8.19411e+06	1.48347e+07	2.55046e+07	1.25745e+07	7.21764e+06	2451945	1.24815e+06	3.07005e+06	1.17379e+06	3.22422e+06	6.00801e+06	3.03832e+06
High	XP_022664613.1	uncharacterized protein LOC111251837 [Varroa destructor]	0	FALSE	25.703	15	3	15	3	1	220	24.7	39.66	3	-4.53	0.997852	5.06791e+06	3.4118e+06	7.39608e+06	8.20553e+06	1.17819e+07	7.77178e+06	8.92314e+06	8.41823e+06	1.61928e+06	964420	1.82218e+06	1.38446e+06	1.72822e+06	1.68834e+06	2.10199e+06	2.05161e+06
High	XP_022646962.1	DEAD-box helicase Dbp80-like [Varroa destructor]	0	FALSE	25.587	14	4	25	4	1	512	57.8	63.53	0	-6.24	0.811293	4.67196e+07	5.17343e+07	5.28994e+07	5.14405e+07	1.06018e+08	6.77838e+07	3.80256e+07	4.35668e+07	14927652	1.49717e+07	1.31113e+07	8.88972e+06	1.56905e+07	1.48499e+07	8.95752e+06	1.06177e+07
High	XP_022651912.1	vacuolar protein sorting-associated protein VTA1 homolog [Varroa destructor]	0	FALSE	25.549	14	2	36	2	1	322	35	94.54	0	-2.63	0.573643	1.01041e+07	1.47265e+07	1.57956e+07	1.85533e+07	1.79568e+06	1.45403e+06	1.34607e+07	1.33282e+07	3.16804e+06	4.22007e+06	3.87267e+06	3.20436e+06	222217	232962	3.14526e+06	3.23974e+06
High	XP_022656451.1	dual specificity mitogen-activated protein kinase kinase 1-like isoform X2 [Varroa destructor]	0	FALSE	25.536	21	3	12	3	1	386	43.2	26.97	2	-0.94	0.31351	5.08323e+06	3.12415e+06	95581.2	398222	192807	257132	3.25004e+06	446183	1.62417e+06	856506					765598
High	XP_022643832.1	guanine nucleotide-binding protein G(o) subunit alpha [Varroa destructor]	0	FALSE	25.534	32	7	19	6	1	354	40.4	39.6	1	-5.05	0.997268	5.40584e+07	6.39577e+07	6.7082e+07	8.04884e+07	7.06347e+07	5.31791e+07	5.59624e+07	4.70752e+07	1.72725e+07	1.84744e+07	1.66265e+07	1.389e+07	1.0397e+07	1.16417e+07	1.31806e+07	1.14656e+07
High	XP_022655245.1	lactoylglutathione lyase-like [Varroa destructor]	0	FALSE	25.511	41	7	43	7	1	177	20.5	92.21	6	-5.95	0.903025	4.52957e+07	3.72102e+07	5.82181e+07	1.01036e+08	1.03295e+08	7.04303e+07	3.64342e+07	4.45459e+07	1.44514e+07	1.07222e+07	1.43583e+07	1.74605e+07	15276320	1.53902e+07	8.56355e+06	1.08563e+07
High	XP_022654260.1	protein-L-isoaspartate(D-aspartate) O-methyltransferase-like isoform X1 [Varroa destructor]	0	FALSE	25.476	28	4	28	4	1	248	27.2	96.57	4	-4.19	0.978775	2.44228e+07	2.35957e+07	2.69932e+07	2.00754e+07	3.11322e+07	1.18012e+07	2.43452e+07	2.42436e+07	7.80347e+06	6.825e+06	6690359	3.43318e+06	4.58971e+06	2.56036e+06	5.7349e+06	5.90843e+06
High	XP_022656777.1	probable serine/threonine-protein kinase clkA isoform X1 [Varroa destructor]	0	FALSE	25.417	7	3	57	3	1	602	68.7	94.32	5	-4.51	0.997268	3.26555e+07	4.06382e+07	3.05375e+07	4.2003e+07	5.4226e+07	6.15711e+07	1.3448e+07	1.97042e+07	1.04039e+07	1.17062e+07	7.50966e+06	7.2206e+06	7.99998e+06	1.34888e+07	3.02089e+06	4.74816e+06
High	XP_022645637.1	myelin expression factor 2-like isoform X1 [Varroa destructor]	0	FALSE	25.416	11	3	31	3	1	434	45.6	89.16	4	-6.45	0.679423	6.89167e+07	6.76885e+07	7.66017e+07	1.00406e+08	9.16159e+07	6.43026e+07	8.47927e+07	8.50673e+07	2.19833e+07	1.95112e+07	1.89551e+07	17338100	1.35408e+07	1.40872e+07	1.99702e+07	2.07183e+07
High	XP_022662808.1	myosin light chain kinase family member 4-like isoform X1 [Varroa destructor]	0	FALSE	25.388	17	6	29	5	1	339	39.4	59.01	7	-5.33	0.990676	2.82611e+07	3.47521e+07	2.86354e+07	4.70115e+07	5.4902e+07	4.2295e+07	3.01296e+07	2.91026e+07	8.96884e+06	1.0001e+07	7.0565e+06	8.09089e+06	8.10536e+06	9.25286e+06	7.08025e+06	7.0468e+06
High	XP_022653161.1	CAAX prenyl protease 1 homolog [Varroa destructor]	0	FALSE	25.264	8	3	19	3	1	522	60.4	54.63	4	-5.75	0.953543	2.39367e+07	1.65189e+07	3.28097e+07	6.06631e+07	5.73891e+07	5.36919e+07	3.21534e+07	2.73382e+07	7.60442e+06	4.77165e+06	8.13201e+06	1.04835e+07	8.47801e+06	1.17627e+07	7.53722e+06	6.64888e+06
High	XP_022651942.1	glutaredoxin-like [Varroa destructor]	0	FALSE	25.259	32	3	26	3	1	117	12.5	80.06	0	-6.62	0.639168	8.21108e+07	7.97838e+07	9.16688e+07	1.38041e+08	1.4403e+08	1.00777e+08	7.41105e+07	6.99735e+07	2.62357e+07	2.3089e+07	2.27204e+07	2.38285e+07	2.12946e+07	2.20612e+07	1.74579e+07	1.70533e+07
High	XP_022662124.1	barrier-to-autointegration factor-like [Varroa destructor]	0	FALSE	25.141	42	3	26	3	1	90	10.1	109.74	0	-6.64	1.72029e-16	5.44986e+07	6.38316e+07	9.88596e+07	1.47967e+08	1.29142e+08	1.01305e+08	9.15843e+07	8.10588e+07	1.74105e+07	1.84726e+07	2.45027e+07	25570963	1.91128e+07	2.21937e+07	2.15741e+07	1.97549e+07
High	XP_022666956.1	protein ABHD11-like isoform X1 [Varroa destructor]	0	FALSE	25.043	14	2	19	2	1	320	35.9	59.37	3	-6.01	0.903025	2.43443e+07	1.98598e+07	2.72156e+07	3.5894e+07	3.45282e+07	2.25577e+07	1.97405e+07	1.76695e+07	7.7784e+06	5.74734e+06	6745498	6.20304e+06	5.09967e+06	4.94188e+06	4.65019e+06	4.30624e+06
High	XP_022662188.1	peptide deformylase, mitochondrial-like isoform X1 [Varroa destructor]	0	FALSE	25.041	22	3	28	3	1	222	25.2	74.31	4	-4.25	0.983607	1.78524e+07	2.20486e+07	2.30228e+07	2.90238e+07	2.81059e+07	2.38993e+07	1.6926e+07	2.13206e+07	5.70412e+06	6.38074e+06	5.70629e+06	5.0103e+06	4.1504e+06	5.20461e+06	3.95152e+06	5.1611e+06
High	XP_022664528.1	nucleoredoxin-like protein 2 isoform X1 [Varroa destructor]	0	FALSE	25.04	34	6	64	6	1	179	19.8	114.74	6	-5.92	0.893813	1.87088e+08	2.35836e+08	2.45222e+08	3.99045e+08	4.07758e+08	2.84009e+08	2.19694e+08	2.21478e+08	5.97609e+07	68170833	6.07514e+07	6.89013e+07	6.0325e+07	6.21818e+07	5.16989e+07	5.39409e+07
High	XP_022649638.1	3-hydroxyisobutyryl-CoA hydrolase, mitochondrial-like [Varroa destructor]	0	FALSE	24.993	24	6	37	6	1	372	41.2	73.98	0	-4.02	0.953543	3.07676e+07	3.54652e+07	3.53276e+07	5.1374e+07	7.76065e+07	4.51804e+07	3.55404e+07	3.41004e+07	9.7675e+06	1.02192e+07	8725972	8.85228e+06	1.14557e+07	9.8878e+06	8.30883e+06	8252612
High	XP_022654312.1	scavenger receptor class B member 1-like isoform X1 [Varroa destructor]	0	FALSE	24.971	11	2	17	2	1	496	55.6	40.58	4	-4.29	0.997852	5.71685e+06	5.38195e+06	6.25649e+06	8.77944e+06	1.16981e+07	7.40304e+06	4.97667e+06	6.18397e+06	1.77976e+06	1.54637e+06	1.55069e+06	1.51183e+06	1.7313e+06	1.62184e+06	1.13976e+06	1.5071e+06
High	XP_022660742.1	ATP-dependent RNA helicase vasa-like isoform X1 [Varroa destructor]	0	FALSE	24.928	8	4	21	4	1	724	81.6	59.27	4	-4.4	0.997268	7.07793e+06	1.02296e+07	1.08296e+07	1.12213e+07	2.48422e+07	1.44001e+07	1.06791e+07	8.61357e+06	2.19185e+06	2.93069e+06	2.66876e+06	1.9056e+06	3.64882e+06	3.14775e+06	2.51562e+06	2.06984e+06
High	XP_022648624.1	eukaryotic translation initiation factor 1-like [Varroa destructor]	0	FALSE	24.88	57	4	25	4	1	112	12.7	66.86	0	-6.64	1.72029e-16	6.7208e+07	5.36393e+07	8.57964e+07	1.31256e+08	1.2239e+08	8.34259e+07	6.26188e+07	6.53079e+07	2.1474e+07	1.5523e+07	2.1265e+07	2.2683e+07	1.81135e+07	1.82767e+07	1.47508e+07	1.59163e+07
High	XP_022649827.1	cuticle protein 38-like [Varroa destructor]	0	FALSE	24.877	38	4	34	4	1	157	16	118.21	0	-3.39	0.903025	7.28775e+07	1.02622e+08	1.11476e+08	1.22109e+08	1.11029e+08	9.62056e+07	9.23667e+07	9.32699e+07	2.32297e+07	2.96983e+07	2.76298e+07	2.11024e+07	1.64322e+07	2.10765e+07	2.17584e+07	2.27309e+07
High	XP_022655314.1	COP9 signalosome complex subunit 7a-like [Varroa destructor]	0	FALSE	24.795	19	2	21	2	1	252	27.4	76.01	0	-3.05	0.929201	5.41768e+06	5.01246e+06	5.89676e+06	7.43378e+06	9.10183e+06	5.84393e+06	3.52502e+06	3.9127e+06	1.6855e+06	1.43469e+06	1.44513e+06	1.27269e+06	1.3395e+06	1.24031e+06	807264	942380
High	XP_022664326.1	arginine kinase-like [Varroa destructor]	0	FALSE	24.71	10	3	26	1	1	385	43.6	60.03	2	-2.5	0.953543	1.52529e+06	1.6238e+06	1.03777e+06	1.71442e+06	1.94418e+06	948122	1.22027e+06	1.54977e+06	487355	451924	249661	265728	273653	189917	279926	364003
High	XP_022668486.1	amine oxidase [flavin-containing]-like isoform X1 [Varroa destructor]	0	FALSE	24.675	16	4	30	4	1	533	59.9	98.24	5	-6.64	1.72029e-16	7.37026e+07	8.00494e+07	7.80292e+07	1.12175e+08	1.6638e+08	1.13979e+08	8.4265e+07	8.87996e+07	2.35491e+07	2.31659e+07	1.93398e+07	1.93856e+07	2.4624e+07	2.49645e+07	1.985e+07	2.16414e+07
High	XP_022665486.1	acidic leucine-rich nuclear phosphoprotein 32 family member A-like [Varroa destructor]	0	FALSE	24.648	16	4	36	4	1	262	29	115.49	2	-5.87	0.936822	2.64997e+07	3.98495e+07	3.79277e+07	4.98709e+07	3.30678e+07	3.95195e+07	3.5866e+07	2.90219e+07	8.46705e+06	1.15322e+07	9.40053e+06	8.61845e+06	4.894e+06	8.65783e+06	8.44881e+06	7.07294e+06
High	XP_022673116.1	protein obstructor-E-like [Varroa destructor]	0	FALSE	24.615	27	9	26	9	1	330	36.8	45.26	8	1.61	1.96208e-05	3.53753e+06	4.99038e+06	470863	851241	1.40353e+07	2.35105e+06	8.25956e+06	770620	920731	1.14459e+06			1.98395e+06	336851	1.81327e+06
High	XP_022652719.1	60S ribosomal protein L18a-like [Varroa destructor]	0	FALSE	24.543	46	8	52	8	1	177	20.9	115.17	7	-4.6	0.998843	8.15783e+07	8.83072e+07	1.28775e+08	1.75365e+08	1.72716e+08	1.2422e+08	7.46418e+07	7.16756e+07	2.59496e+07	25410469	3.18414e+07	3.02439e+07	2.55159e+07	2.71386e+07	1.74962e+07	1.73992e+07
High	XP_022668589.1	solute carrier family 12 member 4-like isoform X4 [Varroa destructor]	0	FALSE	24.506	10	6	16	6	1	1126	122.9	23.35	5	-3.44	0.929201	1.45585e+07	1.29961e+07	1.08557e+07	1.30158e+07	2.18358e+07	9.65225e+06	8.22489e+06	8.09431e+06	4.65166e+06	3.72128e+06	2.58283e+06	2.18454e+06	3.21131e+06	2.04393e+06	1.85675e+06	1.92796e+06
High	XP_022661829.1	cleavage and polyadenylation specificity factor subunit 5-like isoform X1 [Varroa destructor]	0	FALSE	24.498	27	2	36	2	1	233	26.6	74.58	3	-5.5	0.96668	1.34446e+07	1.22071e+07	1.24098e+07	1.78563e+07	1.7875e+07	1.45302e+07	1.18815e+07	1.26933e+07	4.29576e+06	3.53268e+06	3.04196e+06	3.08584e+06	2.63151e+06	3.17624e+06	2.78104e+06	3.0935e+06
High	XP_022653883.1	uncharacterized protein LOC111247346 [Varroa destructor]	0	FALSE	24.42	7	3	29	3	1	666	74.7	53.19	0	-3.66	0.988516	6.5163e+06	4.67296e+06	4.63964e+06	1.98445e+06	2.13029e+06	2.79787e+06	4.35844e+06	3.96422e+06	2.07015e+06	1.33815e+06	1.12933e+06	333862	285126	589651	989217	954836
High	XP_022672401.1	uncharacterized protein LOC111255030 [Varroa destructor]	0	FALSE	24.36	29	4	26	4	1	286	30.4	55.31	0	3.12	6.72827e-08	6.61668e+06	547215	335422	509962	355966	7.72437e+06	354243	580107	2.01135e+06					1.61591e+06
High	XP_022660101.1	probable splicing factor, arginine/serine-rich 6 [Varroa destructor]	0	FALSE	24.327	30	6	44	6	1	320	36.8	82.8	5	-2.99	0.606148	4.73223e+07	5.47356e+07	5.81259e+07	7.61144e+07	5.5774e+07	4.96449e+07	5.48619e+07	5.05817e+07	1.51173e+07	1.57842e+07	1.43947e+07	1.31537e+07	8.24886e+06	10862211	12887137	1.23183e+07
High	MSTRG.18753.2.orf1	complete:58-771 strand:+	0	FALSE	24.254	19	3	89	3	1	237	23.1	241.03	1	-1.78	0.222881	6.60768e+07	7.52148e+07	1.20611e+08	1.68488e+08	1.43638e+08	1.06599e+08	4.90318e+07	4.28115e+07	2.10149e+07	2.16972e+07	2.98851e+07	2.90959e+07	2.12101e+07	2.33219e+07	1.15064e+07	1.04153e+07
High	XP_022669393.1	putative H/ACA ribonucleoprotein complex subunit 4 [Varroa destructor]	0	FALSE	24.219	15	5	26	5	1	523	57.7	86.23	0	-6.23	0.845904	3.24927e+07	4.20056e+07	5.02417e+07	6.66099e+07	7.66869e+07	5.30014e+07	3.35902e+07	3.50114e+07	1.03656e+07	1.21521e+07	1.24526e+07	1.15028e+07	1.13228e+07	1.1577e+07	7.88925e+06	8.49772e+06
High	XP_022663454.1	uncharacterized protein LOC111251280 [Varroa destructor]	0	FALSE	24.129	5	3	26	3	1	572	66.1	86.36	3	-6.17	0.88583	2.51251e+07	2.4948e+07	2.53443e+07	3.44913e+07	3.60771e+07	2.52931e+07	2.47968e+07	2.7099e+07	8.02785e+06	7.21983e+06	6.28167e+06	5.96062e+06	5.33073e+06	5.50454e+06	5.84128e+06	6.60433e+06
High	XP_022657435.1	40S ribosomal protein S19-like isoform X1 [Varroa destructor]	0	FALSE	24.127	27	4	26	4	1	173	19.5	71.2	4	-4.11	0.978621	7.94036e+07	9.07451e+07	9.54037e+07	1.30108e+08	1.46631e+08	1.0681e+08	8.60456e+07	8.18068e+07	2.53165e+07	2.62416e+07	2.36462e+07	2.24614e+07	2.16731e+07	2.33644e+07	2.02694e+07	1.9862e+07
High	XP_022644742.1	heat shock protein 67B2-like [Varroa destructor]	0	FALSE	24.088	39	3	24	3	1	127	13.6	60.69	0	-4.86	0.998843	3.95997e+07	6.00643e+07	6.15156e+07	7.68758e+07	4.47e+07	4.36284e+07	4.77688e+07	3.85115e+07	1.25931e+07	1.73533e+07	1.52082e+07	1.3256e+07	6.57233e+06	9.51109e+06	1.11909e+07	9367840
High	XP_022646217.1	hydroxysteroid dehydrogenase-like protein 2 [Varroa destructor]	0	FALSE	24.008	37	3	35	3	1	150	16.1	92.81	4	-6.64	1.72029e-16	7.03224e+07	8.56529e+07	9.04219e+07	1.312e+08	1.01535e+08	7.50121e+07	9.10182e+07	8.65928e+07	2.24646e+07	2.47515e+07	2.23781e+07	2.2643e+07	1.50194e+07	1.64257e+07	21399484	2.10909e+07
High	XP_022647237.1	mitochondrial chaperone BCS1-like [Varroa destructor]	0	FALSE	23.956	16	4	32	4	1	421	47.8	61.57	0	-3.43	0.978775	4.04803e+06	3.36708e+06	3.38431e+06	3.33935e+06	6.49974e+06	4.56558e+06	3.52313e+06	2.91707e+06	1.2725e+06	962031	804813	570034	933436	976717	807842	692135
High	XP_022645993.1	large proline-rich protein BAG6-like isoform X1 [Varroa destructor]	0	FALSE	23.833	10	6	29	6	1	1135	121.8	57.07	5	-5.59	0.96668	2.74873e+07	2.71707e+07	3.04285e+07	4.58155e+07	4.19151e+07	3.46853e+07	3.24322e+07	2.18948e+07	8775165	7.832e+06	7.51564e+06	7891508	6181533	7.59876e+06	7.63991e+06	5.28172e+06
High	XP_022671417.1	ornithine aminotransferase, mitochondrial-like [Varroa destructor]	0	FALSE	23.829	23	5	27	5	1	431	47.5	64.04	2	-3.02	0.929201	4.87431e+06	5.23331e+06	3.45369e+06	7.05659e+06	1.44436e+07	9.38729e+06	5.31302e+06	5.13549e+06	1.51583e+06	1.48731e+06	782342	1.1297e+06	2.12767e+06	2.00512e+06	1.21665e+06	1.19775e+06
High	XP_022649877.1	casein kinase II subunit alpha isoform X1 [Varroa destructor]	0	FALSE	23.814	16	4	31	4	1	387	44.6	99.5	5	-5.08	0.997268	3.57704e+07	3.15372e+07	4.54409e+07	6.49564e+07	6.88641e+07	4.41998e+07	3.72863e+07	3.34678e+07	1.14292e+07	9.08156e+06	11253545	1.12255e+07	1.01898e+07	9.65942e+06	8774774	8.08695e+06
High	XP_022654413.1	glutamate receptor ionotropic, kainate 2-like isoform X1 [Varroa destructor]	0	FALSE	23.686	11	7	23	7	1	1056	120.5	44.08	6	-4.69	0.997852	2.26272e+07	2.18899e+07	2.1842e+07	2.801e+07	3.73789e+07	2.46096e+07	2.16011e+07	1.94676e+07	7.22975e+06	6.33483e+06	5383152	4.82757e+06	5.50587e+06	5342821	5.08849e+06	4.73779e+06
High	MSTRG.205.5.orf1	complete:19-438 strand:+	0	FALSE	23.63	32	3	26	3	1	139	15.4	62.52	3	-6.64	1.72029e-16	3.27752e+07	3.02166e+07	4.09145e+07	5.72628e+07	9.68826e+07	8.22391e+07	1.26873e+07	1.27968e+07	1.04722e+07	8.71606e+06	10099863	9.8959e+06	1.43385e+07	1.80167e+07	2.98571e+06	3.11407e+06
High	XP_022666441.1	annulin-like isoform X1 [Varroa destructor]	0	FALSE	23.612	10	4	17	4	1	776	88.5	34.89	4	-3.98	0.960923	2.12717e+07	2.29855e+07	2.63057e+07	3.39062e+07	3.5351e+07	2.24614e+07	1.9011e+07	1.93244e+07	6.68058e+06	6.62892e+06	6.46263e+06	5.80171e+06	5197281	4.87436e+06	4.42635e+06	4.67046e+06
High	XP_022668666.1	26S proteasome non-ATPase regulatory subunit 10-like [Varroa destructor]	0	FALSE	23.575	28	4	25	4	1	223	24.2	49.98	4	-4.03	0.971837	1.30659e+07	1.62693e+07	1.08589e+07	1.86363e+07	2.61453e+07	1.619e+07	2.58107e+07	1.77422e+07	4.16025e+06	4.62481e+06	2.61496e+06	3.18803e+06	3.83423e+06	3.50338e+06	6.08012e+06	4.28468e+06
High	XP_022667456.1	vacuolar protein sorting-associated protein 4A-like [Varroa destructor]	0	FALSE	23.534	13	3	19	3	1	433	48.5	57.68	2	-5.92	0.929201	1.22112e+07	1.35315e+07	1.19998e+07	2.35892e+07	2.43834e+07	1.37096e+07	1.1699e+07	7.68145e+06	3.90168e+06	3.91594e+06	2.97419e+06	4.07658e+06	3.60871e+06	3.00347e+06	2.75589e+06	1.87205e+06
High	XP_022648298.1	probable 60S ribosomal protein L14 isoform X2 [Varroa destructor]	0	FALSE	23.492	34	6	31	6	1	158	18.5	67.09	6	-4.61	0.997268	6.02434e+07	6.98801e+07	6.9878e+07	9.90108e+07	9.6926e+07	7.13666e+07	6.07712e+07	6.4925e+07	1.91832e+07	20210852	1.7267e+07	1.70687e+07	1.42891e+07	15564852	1.42579e+07	1.57524e+07
High	XP_022664364.1	uncharacterized protein LOC111251727 [Varroa destructor]	0	FALSE	23.382	53	3	24	3	1	79	8.2	106.3	0	-6.64	1.72029e-16	6.20314e+07	7.23703e+07	9.41998e+07	1.27574e+08	1.26785e+08	9.93012e+07	6.57728e+07	6.24728e+07	1.982e+07	2.09436e+07	2.33478e+07	2.20468e+07	1.8764e+07	2.17546e+07	1.54938e+07	1.52253e+07
High	XP_022645599.1	cystatin-B-like [Varroa destructor]	0	FALSE	23.361	38	4	26	4	1	97	11.3	53.43	0	-3.02	0.698433	7.63671e+07	6.7073e+07	1.21813e+08	1.50161e+08	1.23854e+08	9.7742e+07	8.18116e+07	8.91691e+07	2.43493e+07	1.9402e+07	30129289	2.59324e+07	18322589	21382111	19232452	2.16739e+07
High	XP_022670032.1	H/ACA ribonucleoprotein complex subunit 1-like isoform X1 [Varroa destructor]	0	FALSE	23.301	22	4	23	4	1	235	23.2	67.13	3	-4.71	0.997852	1.0458e+07	9.893e+06	1.21436e+07	1.58678e+07	1.78135e+07	1.01026e+07	9.40087e+06	8.32179e+06	3.28301e+06	2.81579e+06	2.97115e+06	2.7085e+06	2.62095e+06	2.20226e+06	2.21452e+06	2.00238e+06
High	XP_022646812.1	heat shock protein 83-like [Varroa destructor]	0	FALSE	23.221	9	6	55	1	1	721	83	133.37	0	-2.92	0.674439	3.89245e+06	5.81145e+06	8.65516e+06	9.41604e+06	7.18055e+06	7.45176e+06	1.37417e+07	1.76178e+07	1.2437e+06	1.68181e+06	2.14521e+06	1.62724e+06	1062713	1632512	3.23708e+06	4293646
High	XP_022665301.1	pre-mRNA-processing factor 19-like [Varroa destructor]	0	FALSE	23.152	12	3	26	3	1	514	56.2	80.78	0	-5.34	0.983607	1.36545e+07	1.19578e+07	1.53322e+07	2.02213e+07	2.75723e+07	1.56313e+07	1.22826e+07	1.05804e+07	4.33574e+06	3.38338e+06	3.77666e+06	3.49242e+06	4.08068e+06	3.40503e+06	2.85131e+06	2515271
High	XP_022656683.1	uncharacterized protein LOC111248480 [Varroa destructor]	0	FALSE	23.065	18	4	45	4	1	411	44.5	99.58	0	-4.7	0.997852	2.04822e+08	2.16195e+08	2.22871e+08	2.98532e+08	3.12521e+08	2.1504e+08	1.67524e+08	1.61947e+08	6.54308e+07	6.25658e+07	5.52054e+07	5.15908e+07	4.62528e+07	4.7106e+07	3.94348e+07	3.94556e+07
High	XP_022646263.1	RNA-binding protein Rsf1-like [Varroa destructor]	0	FALSE	22.98	26	3	17	3	1	179	19.2	54.33	0	-6.64	1.72029e-16	2.47637e+07	3.177e+07	3.91184e+07	5.04148e+07	6.61282e+07	4.81127e+07	1.28382e+07	1.33921e+07	7.9124e+06	9.19408e+06	9.69565e+06	8.71245e+06	9.78689e+06	1.05404e+07	2.99282e+06	3.26176e+06
High	MSTRG.14584.3.orf1	complete:164-874 strand:+	0	FALSE	22.82	25	3	33	3	1	236	26.3	75.01	0	-4.77	0.997852	3.3709e+07	3.8159e+07	3.80125e+07	7.39793e+07	4.07558e+07	3.00748e+07	3.64762e+07	3.61186e+07	1.07124e+07	1.10296e+07	9391870	1.27608e+07	6.00947e+06	6.5887e+06	8.56709e+06	8769653
High	XP_022657928.1	transcriptional activator protein Pur-beta-like isoform X1 [Varroa destructor]	0	FALSE	22.798	13	4	9	4	1	394	41.2	28.92	4	-5.72	0.953543	1.59704e+07	2.15634e+07	2.95151e+07	3.24326e+07	6.02575e+07	3.36854e+07	1.17226e+07	1.73748e+07	5099825	6.24036e+06	7.27786e+06	5.59298e+06	8.89294e+06	7.36139e+06	2.71815e+06	4.23443e+06
High	XP_022647680.1	estradiol 17-beta-dehydrogenase 8-like [Varroa destructor]	0	FALSE	22.794	18	3	27	3	1	254	26.7	65.36	3	-3.18	0.903025	8.14018e+06	9.33947e+06	8.09319e+06	7.88211e+06	1.27451e+07	7.85621e+06	9.31526e+06	9.37614e+06	2.54253e+06	2.67e+06	1.99387e+06	1.32996e+06	1.87289e+06	1.71114e+06	2.15457e+06	2.28507e+06
High	XP_022647118.1	NADH dehydrogenase [ubiquinone] 1 alpha subcomplex subunit 2-like [Varroa destructor]	0	FALSE	22.64	43	5	48	5	1	94	10.6	117.41	0	-6.64	1.72029e-16	2.22951e+08	2.52835e+08	2.82751e+08	3.67114e+08	3.58261e+08	2.87838e+08	2.57527e+08	2.4067e+08	7.12362e+07	7.31691e+07	7.00809e+07	6.34429e+07	53022182	6.30587e+07	60664491	5.86538e+07
High	XP_022659818.1	E3 ubiquitin-protein ligase HUWE1-like [Varroa destructor]	0	FALSE	22.632	3	9	13	9	1	4415	468.8	17.84	0	-3.97	0.997268	9.39724e+06	7.41131e+06	8.82765e+06	7.23569e+06	6.7926e+06	5.71774e+06	6.39624e+06	6.9547e+06	2.94197e+06	2.1448e+06	2.16398e+06	1.22591e+06	964399	1.21021e+06	1.48902e+06	1.66646e+06
High	XP_022669391.1	AP-2 complex subunit alpha-like isoform X1 [Varroa destructor]	0	FALSE	22.606	8	5	23	5	1	940	104.1	32.45	4	-2.67	0.953543	2.51742e+06	2.4973e+06	1.64861e+06	2.37678e+06	3.12331e+06	2.72291e+06	2.41628e+06	3.90754e+06	721858	644526	366480	384543	423095	533323	564750	913984
High	XP_022652851.1	peroxisomal acyl-coenzyme A oxidase 1-like isoform X1 [Varroa destructor]	0	FALSE	22.577	15	6	16	6	1	662	74.2	44.72	5	-5.11	0.997268	2.36825e+07	2.73054e+07	2.75666e+07	4.05145e+07	4.55015e+07	2.84139e+07	3.01579e+07	2.80611e+07	7.54086e+06	7.89702e+06	6.82897e+06	6.98024e+06	6.70475e+06	6.16159e+06	7.0948e+06	6.82546e+06
High	XP_022665538.1	uncharacterized protein LOC111252256 [Varroa destructor]	0	FALSE	22.546	22	6	21	4	1	537	60.7	27.09	2	-0.2	0.007129	1.34437e+07	1.73802e+07	2.00097e+07	2.9468e+06	9.59048e+06	5.91983e+06	9.31609e+06	1.14423e+07	4.13919e+06	4.9159e+06	4.88351e+06	430344	1.37174e+06	1.24416e+06	2.11208e+06	2.73287e+06
High	XP_022651536.1	patronin-like isoform X1 [Varroa destructor]	0	FALSE	22.527	7	4	16	4	1	1418	156.7	31.99	3	-3.13	0.910841	2.77764e+07	1.82481e+07	1.57871e+07	1.12311e+07	1.44488e+06	1.28723e+06	6.95724e+06	3.09095e+06	8.84783e+06	5.28091e+06	3.9091e+06	1.91814e+06	200904	263608	1.63889e+06	753298
High	MSTRG.9502.1.orf1	complete:18-875 strand:+	0	FALSE	22.519	15	5	21	5	1	285	31.8	25.13	5	-3.55	0.909223	1.0309e+07	9.66867e+06	1.37412e+07	2.36071e+07	2.63655e+07	1.67366e+07	1.23775e+07	1.02753e+07	3.23025e+06	2.70079e+06	3.36769e+06	4.06011e+06	3.88992e+06	3.63172e+06	2.89873e+06	2.46521e+06
High	XP_022653076.1	protein TFG-like isoform X1 [Varroa destructor]	0	FALSE	22.461	10	3	21	3	1	500	52.3	63.65	3	-4.96	0.997268	9.50299e+06	9.6407e+06	1.72259e+07	2.43306e+07	1.89847e+07	2.2249e+07	1.00968e+07	9.95539e+06	2.98197e+06	2.7479e+06	4.2518e+06	4.17675e+06	2.80971e+06	4.87425e+06	2.35327e+06	2.39678e+06
High	XP_022646311.1	uncharacterized protein LOC111244033 isoform X1 [Varroa destructor]	0	FALSE	22.399	6	4	29	4	1	1126	124.3	81.16	3	-5.69	0.953543	1.80734e+07	1.92059e+07	1.71089e+07	1.4254e+07	3.33621e+07	2.2496e+07	1.80931e+07	1.44963e+07	5.77472e+06	5.55808e+06	4.24051e+06	2.44844e+06	4.93755e+06	4.92836e+06	4.26212e+06	3.5329e+06
High	XP_022672385.1	multidrug resistance-associated protein 1-like isoform X1 [Varroa destructor]	0	FALSE	22.371	4	4	24	4	1	1376	153.5	55.18	4	-5.09	0.997268	1.53019e+07	1.6195e+07	1.77534e+07	2.4136e+07	2.02854e+07	2.0057e+07	1.76946e+07	1.5649e+07	4.8892e+06	4.68674e+06	4.40025e+06	4.17107e+06	2.98003e+06	4.39404e+06	4.16825e+06	3.81383e+06
High	XP_022670070.1	probable small nuclear ribonucleoprotein Sm D1 [Varroa destructor]	0	FALSE	22.36	49	5	30	5	1	120	13.2	54.88	0	-1.06	0.0436177	8.48821e+06	1.10595e+07	9.65367e+06	9.2094e+06	8.53944e+06	6.21815e+06	1.19507e+07	1.12214e+07	2.64424e+06	3.14416e+06	2.36778e+06	1.54234e+06	1.19536e+06	1.27398e+06	2.76842e+06	2.71866e+06
High	XP_022671767.1	acylphosphatase-2-like [Varroa destructor]	0	FALSE	22.301	35	4	37	4	1	127	14.7	100.61	0	-6.02	0.893813	8.04957e+07	8.95703e+07	1.00098e+08	1.22467e+08	1.08342e+08	9.49612e+07	7.21785e+07	7.12793e+07	2.56918e+07	2.58731e+07	2.47789e+07	2.11318e+07	1.60221e+07	2.08038e+07	1.69726e+07	1.73458e+07
High	XP_022659061.1	ADP/ATP translocase 1-like [Varroa destructor]	0	FALSE	22.252	20	6	33	5	1	301	34	66.73	3	-6.01	0.903025	4.92538e+07	5.63117e+07	5.46292e+07	6.91017e+07	7.6397e+07	5.7976e+07	5.08377e+07	4.75174e+07	15737369	16296338	1.354e+07	1.19418e+07	1.13067e+07	1.27012e+07	1.19756e+07	1.15805e+07
High	XP_022644240.1	actin-related protein 2-like [Varroa destructor]	0	FALSE	22.185	16	2	11	2	1	394	44.9	20.93	0	-1.59	0.96668	866059	1.01375e+06	153163	702403	35577.3	191853	352765	154445	276719	293375		121386			83099.4
High	MSTRG.11988.2.orf1	complete:207-989 strand:+	0	FALSE	22.184	30	4	24	1	1	260	29.5	60.91	0
High	XP_022650789.1	platelet-activating factor acetylhydrolase IB subunit beta-like isoform X1 [Varroa destructor]	0	FALSE	22.133	11	3	32	3	1	312	34.4	97.59	4	-2.59	0.478736	1.56221e+07	1.39693e+07	1.38887e+07	2.31172e+07	3.64992e+07	2.27652e+07	1.2073e+07	1.19214e+07	4.9037e+06	3.95438e+06	3.41335e+06	3.93905e+06	5.37371e+06	4.97887e+06	2.80773e+06	2.87012e+06
High	XP_022669872.1	UBX domain-containing protein 1-like isoform X1 [Varroa destructor]	0	FALSE	22.043	21	4	39	4	1	334	37.8	79.29	5	-5.43	0.978775	2.77965e+07	3.13403e+07	2.89585e+07	3.41751e+07	5.3049e+07	3.20787e+07	2.61538e+07	3.27162e+07	8.822e+06	9.05071e+06	7.12982e+06	5.85872e+06	7.83421e+06	6.95431e+06	6.13274e+06	7.92933e+06
High	XP_022668341.1	eukaryotic translation initiation factor 3 subunit M-like [Varroa destructor]	0	FALSE	22.011	24	6	13	6	1	380	43.7	30.91	6	-5.23	0.997268	2.35513e+07	2.4129e+07	2.18421e+07	4.07131e+07	4.51435e+07	3.69256e+07	1.93674e+07	2.08571e+07	7.49616e+06	6.93978e+06	5.36462e+06	7022520	6.65988e+06	8.08321e+06	4.51257e+06	5.02107e+06
High	XP_022654929.1	spermidine synthase-like isoform X1 [Varroa destructor]	0	FALSE	21.967	15	3	18	3	1	308	34.5	52.2	2	-6.38	0.758548	1.23397e+07	2.23616e+07	2.76334e+07	2.02592e+07	3.72081e+07	6.08629e+07	1.96706e+07	3.48322e+07	3.93562e+06	6.43201e+06	6.80406e+06	3.49129e+06	5.48023e+06	1.33075e+07	4.62976e+06	8.48898e+06
High	XP_022669041.1	endoribonuclease LACTB2-like isoform X1 [Varroa destructor]	0	FALSE	21.855	14	3	21	3	1	314	35.4	60.94	3	-5.88	0.929201	1.93864e+07	2.16566e+07	2.17947e+07	1.82119e+07	3.36816e+07	2.34674e+07	1.85922e+07	2.15231e+07	6.15951e+06	6.26731e+06	5.37611e+06	3.12063e+06	4.98484e+06	5104945	4.37969e+06	5.24542e+06
High	XP_022654715.1	60S ribosomal protein L24-like [Varroa destructor]	0	FALSE	21.855	23	6	56	6	1	155	17.7	121.57	3	-3.38	0.903025	9.41576e+07	1.20521e+08	1.28501e+08	1.78448e+08	1.51293e+08	9.7838e+07	1.01745e+08	9.88272e+07	3.00172e+07	34851169	31816154	3.08245e+07	2.23363e+07	2.13543e+07	2.39314e+07	2.40179e+07
High	XP_022658512.1	glycine-rich protein-like [Varroa destructor]	0	FALSE	21.694	49	2	53	2	1	109	11.6	244.45	0	-2.51	0.551972	4.75916e+08	5.80358e+08	4.85863e+08	6.58828e+08	6.46684e+08	4.56857e+08	4.48687e+08	4.01861e+08	152062422	1.67953e+08	120422958	113855605	9.57085e+07	1.00087e+08	1.05695e+08	9.79379e+07
High	XP_022654192.1	V-type proton ATPase subunit F-like [Varroa destructor]	0	FALSE	21.691	37	3	15	3	1	131	14.6	46.09	0	-6.28	0.811293	1.66017e+07	1.29558e+07	3.25523e+07	4.23651e+07	4.12863e+07	2.68782e+07	1.84289e+07	1.45546e+07	5258785	3.70492e+06	8.06822e+06	7.32134e+06	6.11032e+06	5.8884e+06	4.2988e+06	3.53228e+06
High	XP_022655202.1	uncharacterized protein LOC111247923 isoform X1 [Varroa destructor]	0	FALSE	21.676	7	1	35	1	1	243	26.7	104	1	-1.99	0.186381	1.10906e+07	1.01172e+07	1.5696e+07	2.39115e+07	1.83746e+07	1.21091e+07	6.84211e+06	9.07557e+06	3.54363e+06	2.92787e+06	3.89031e+06	4132282	2.71942e+06	2652838	1.61177e+06	2.21181e+06
High	XP_022645071.1	dosage compensation protein dpy-30-like isoform X1 [Varroa destructor]	0	FALSE	21.664	27	3	32	3	1	215	21.6	86.44	3	-4.98	0.997268	1.22093e+07	1.36412e+07	1.66459e+07	1.94576e+07	1.85112e+07	1.25863e+07	1.33465e+07	1.2475e+07	3.891e+06	3.94769e+06	4.12575e+06	3.35706e+06	2.7254e+06	2.73331e+06	3.14398e+06	3.04029e+06
High	MSTRG.1635.2.orf1	complete:159-1145 strand:+	0	FALSE	21.583	12	2	21	2	1	328	37.4	34.17	2	-6.56	0.744386	8.06541e+06	1.91602e+07	3.56296e+07	4.92244e+06	8.68519e+06	1.87846e+07	1.18128e+07	1.4719e+07	2.57702e+06	5.54485e+06	8.83093e+06	830044	1.27313e+06	4.11528e+06	2.76839e+06	3.58719e+06
High	XP_022664567.1	ATP synthase subunit e, mitochondrial-like [Varroa destructor]	0	FALSE	21.564	30	6	40	6	1	93	10.7	118.94	0	-6.52	0.645937	5.99245e+08	6.05895e+08	6.50506e+08	8.94344e+08	6.9051e+08	5.7608e+08	5.02419e+08	4.72884e+08	1.91374e+08	1.75323e+08	1.61152e+08	1.54535e+08	102150381	1.26174e+08	1.18353e+08	1.15247e+08
High	XP_022657753.1	vitellogenin-3-like [Varroa destructor]	0	FALSE	21.517	7	7	22	6	1	1812	208.4	33.65	0	-2.69	0.832754	3.3007e+06	5.23195e+06	1.04366e+06	1.44137e+06	1.08747e+07	7.20278e+06	9.27533e+06	6.9584e+06	1.00212e+06	1.47188e+06	159770	189096	1.60537e+06	1.5485e+06	2.18495e+06	1671982
High	XP_022656099.1	2-hydroxyacyl-CoA lyase 1-like [Varroa destructor]	0	FALSE	21.515	17	6	28	6	1	575	62.6	46.68	0	-5.2	0.997268	2.85997e+07	2.62249e+07	2.29142e+07	2.53953e+07	4.43757e+07	2.94938e+07	4.80447e+07	3.06115e+07	9.08275e+06	7.57924e+06	5.62178e+06	4.35199e+06	6.54364e+06	6393808	1.12678e+07	7.44771e+06
High	XP_022658081.1	NADH dehydrogenase [ubiquinone] 1 beta subcomplex subunit 11, mitochondrial-like [Varroa destructor]	0	FALSE	21.514	21	4	38	4	1	173	19.8	102.39	0	-0.22	0.0067232	7.84865e+07	8.42885e+07	9.88488e+07	1.55999e+08	1.08392e+08	7.47133e+07	6.64542e+07	6.94549e+07	25015801	2.42962e+07	2.44579e+07	2.69388e+07	16033003	1.6298e+07	15553343	1.69087e+07
High	XP_022668628.1	N-acetylated-alpha-linked acidic dipeptidase-like protein isoform X1 [Varroa destructor]	0	FALSE	21.511	9	4	28	4	1	795	88.9	68.96	3	-5.78	0.946977	1.69828e+07	1.17027e+07	1.30693e+07	2.73037e+07	2.3766e+07	1.92492e+07	1.67565e+07	1.82713e+07	5.42626e+06	3.36203e+06	3.21815e+06	4.71851e+06	3.51735e+06	4.21706e+06	3.94726e+06	4.45292e+06
High	XP_022663334.1	beta-mannosidase-like isoform X1 [Varroa destructor]	0	FALSE	21.507	7	4	23	4	1	980	111.2	37.72	4	-4.81	0.997852	7.49278e+06	8.08431e+06	2.44231e+07	2.4767e+07	1.27082e+07	1.24781e+07	2.03287e+07	1.14229e+07	2.30615e+06	2.3332e+06	6.03491e+06	4.25654e+06	1.84755e+06	2690208	4.7805e+06	2.76362e+06
High	XP_022657429.1	eukaryotic translation initiation factor 4 gamma 2-like [Varroa destructor]	0	FALSE	21.495	12	3	19	3	1	759	84	31.11	0	-2.77	0.891922	6.77389e+06	4.16231e+06	1.14222e+07	1.31367e+07	1.24708e+07	6.14254e+06	3.21302e+06	5.20164e+06	2.10709e+06	1.11508e+06	2.83104e+06	2.25426e+06	1.84193e+06	1.2747e+06	692782	1.25338e+06
High	XP_022647694.1	putative hydroxypyruvate isomerase isoform X1 [Varroa destructor]	0	FALSE	21.435	20	5	31	5	1	287	32.7	73.08	6	-4.98	0.997852	3.2383e+07	2.46331e+07	3.12016e+07	4.34002e+07	4.51621e+07	3.79728e+07	2.96375e+07	2.86957e+07	1.03469e+07	7.11153e+06	7.67741e+06	7.48871e+06	6.64339e+06	8.25099e+06	6.95706e+06	6969154
High	XP_022659238.1	shematrin-like protein 3 [Varroa destructor]	0	FALSE	21.429	44	4	41	4	1	111	11.8	154.01	0	-2.69	0.660048	1.03115e+08	1.24457e+08	1.47962e+08	2.13394e+08	1.99736e+08	1.68455e+08	1.1735e+08	1.13573e+08	32854391	35915797	36636895	36863126	29546569	3.68633e+07	27600952	27661674
High	XP_022652433.1	protein stunted-like [Varroa destructor]	0	FALSE	21.33	31	4	61	4	1	93	10.8	135.51	0	-6.64	1.72029e-16	7.72407e+08	8.85799e+08	9.23147e+08	1.1055e+09	9.56297e+08	8.04079e+08	8.10019e+08	7.86782e+08	2.46796e+08	256345984	228805501	1.91048e+08	1.41531e+08	1.76155e+08	1.90813e+08	1.91747e+08
High	XP_022652931.1	S-adenosylmethionine synthase-like [Varroa destructor]	0	FALSE	21.295	12	4	18	4	1	429	47.4	51.93	0	-3.91	0.955638	1.48896e+07	1.02992e+07	1.95715e+07	2.19252e+07	4.78171e+07	3.93309e+07	2.46292e+07	2.67031e+07	4.67346e+06	2.88768e+06	4.79973e+06	3.75679e+06	7.0344e+06	8.57318e+06	5.76993e+06	6.48369e+06
High	XP_022669831.1	actin-related protein 3-like isoform X1 [Varroa destructor]	0	FALSE	21.26	12	4	18	4	1	438	49.9	74.24	4	-4.18	0.978775	1.94008e+07	1.86308e+07	2.14084e+07	1.8149e+07	3.6532e+07	2.10205e+07	1.94606e+07	2.54005e+07	6.15303e+06	5.33781e+06	5.27575e+06	3.0996e+06	5.40669e+06	4.58427e+06	4519738	6.19037e+06
High	XP_022662940.1	dmX-like protein 2 isoform X1 [Varroa destructor]	0	FALSE	21.172	3	5	15	5	1	3356	369	40.77	3	-5	0.997268	5.62712e+06	6.95818e+06	4.24473e+06	8.26877e+06	8.04601e+06	7.39366e+06	6.93984e+06	6.06237e+06	1797951	2.01366e+06	1.0489e+06	1.42897e+06	1.1635e+06	1.60172e+06	1.63479e+06	1.47747e+06
High	XP_022654759.1	galectin-4-like isoform X1 [Varroa destructor]	0	FALSE	21.135	14	4	35	4	1	334	37.9	71.19	4	-5.23	0.997268	2.2622e+07	2.81066e+07	2.81885e+07	4.34734e+07	4.59428e+07	4.27616e+07	2.4842e+07	2.64039e+07	7.18554e+06	8.1339e+06	6.91624e+06	7.48204e+06	6.77536e+06	9.34196e+06	5.83327e+06	6434911
High	XP_022663248.1	peptidyl-prolyl cis-trans isomerase 6-like [Varroa destructor]	0	FALSE	21.061	36	7	22	7	1	206	22.6	42.96	0	-5.94	0.903025	6.08036e+07	6.90236e+07	7.48096e+07	7.87439e+07	6.99139e+07	1.15091e+08	4.70292e+07	5.44358e+07	1.93889e+07	1.99246e+07	1.85141e+07	1.35561e+07	1.03179e+07	2.515e+07	1.10722e+07	1.32273e+07
High	XP_022644942.1	uncharacterized protein LOC111243513 [Varroa destructor]	0	FALSE	21.011	9	5	15	5	1	853	96	37.7	0	-4.34	0.978775	4.70962e+07	5.09161e+07	3.80896e+07	5.27433e+07	5.34931e+07	3.1205e+07	3.17641e+07	2.67922e+07	1.5048e+07	1.47349e+07	9.42522e+06	9.08575e+06	7.89577e+06	6.76078e+06	7.44133e+06	6.44274e+06
High	XP_022657955.1	uncharacterized protein LOC111248989 [Varroa destructor]	0	FALSE	20.999	10	2	32	2	1	375	42	80.21	0	-3.33	0.811481	1.94501e+07	2.68803e+07	2.47051e+07	2.94259e+07	4.01863e+07	2.25806e+07	1.84964e+07	1.30463e+07	6210170	7.77902e+06	6.07957e+06	5.06348e+06	5.94753e+06	4.9469e+06	4.35711e+06	3.14679e+06
High	XP_022670499.1	la protein homolog isoform X1 [Varroa destructor]	0	FALSE	20.954	13	3	19	3	1	438	49.3	53.09	2	-5.68	0.960923	1.79022e+07	1.17891e+07	1.3175e+07	1.80492e+07	1.61441e+07	1.58528e+07	1.02554e+07	8.83088e+06	5.72004e+06	3.41172e+06	3.26546e+06	3.09717e+06	2.36291e+06	3.46789e+06	2.41582e+06	2.15218e+06
High	XP_022653730.1	hsp90 co-chaperone Cdc37-like [Varroa destructor]	0	FALSE	20.904	9	2	17	2	1	408	46.8	41.2	4	-4.19	0.978775	2.13909e+07	2.11427e+07	3.52572e+07	3.68677e+07	3.68364e+07	2.51027e+07	8.60941e+06	8.13102e+06	6.78343e+06	6.0701e+06	8.71575e+06	6.36402e+06	5.41675e+06	5.42954e+06	2.01059e+06	1.89364e+06
High	XP_022653787.1	uncharacterized protein LOC111247309 isoform X1 [Varroa destructor]	0	FALSE	20.892	10	6	16	6	1	736	82.4	30.19	5	-5.71	0.960923	3.98077e+07	4.22557e+07	3.61966e+07	4.41096e+07	5.70076e+07	3.95569e+07	4.49655e+07	4.53025e+07	1.26878e+07	1.22178e+07	8.96209e+06	7.60238e+06	8.43706e+06	8.6548e+06	1.05923e+07	1.10407e+07
High	XP_022644909.1	translocon-associated protein subunit beta-like [Varroa destructor]	0	FALSE	20.817	27	4	26	4	1	189	21.4	42.54	0	-6.52	0.713347	2.26272e+07	2.96615e+07	2.90909e+07	3.41155e+07	4.78423e+07	2.71068e+07	1.93077e+07	2.2968e+07	7.22973e+06	8.58389e+06	7.2103e+06	5.89567e+06	7.0806e+06	5.93849e+06	4.54824e+06	5.59756e+06
High	XP_022667587.1	60S ribosomal protein L23a-like isoform X1 [Varroa destructor]	0	FALSE	20.814	19	3	32	3	1	167	18.9	112	3	-6.64	1.72029e-16	8.11642e+07	7.4094e+07	9.58768e+07	1.15983e+08	1.02547e+08	7.28192e+07	7.71357e+07	7.33058e+07	2.59332e+07	2.14424e+07	2.37634e+07	2.00436e+07	1.51769e+07	1.5953e+07	1.81705e+07	1.78654e+07
High	XP_022649346.1	ER membrane protein complex subunit 1-like [Varroa destructor]	0	FALSE	20.76	10	6	13	6	1	870	96.4	34.28	3	-4.46	0.997268	6.94941e+07	7.6709e+07	7.86847e+07	1.05105e+08	1.34685e+08	8.92336e+07	7.25552e+07	7.30451e+07	2.21649e+07	2.21661e+07	1.94611e+07	1.81516e+07	1.99235e+07	1.95491e+07	1.70042e+07	1.77097e+07
High	XP_022658867.1	uncharacterized protein LOC111249356 isoform X1 [Varroa destructor]	0	FALSE	20.664	16	4	24	4	1	494	54.6	75.78	4	3.99	5.83732e-10	221863	641723	484111	2.1139e+06	355262	254160	450300	477772				313548
High	XP_022662666.1	uncharacterized protein LOC111250931 isoform X1 [Varroa destructor]	0	FALSE	20.655	24	5	29	5	1	229	25	39.47	1	-5.23	0.978775	2.45285e+08	2.48688e+08	2.64155e+08	3.11727e+08	1.69256e+08	2.25555e+08	2.41836e+08	1.79382e+08	7.83397e+07	7.19189e+07	6.54455e+07	5.38473e+07	2.5007e+07	4.93815e+07	5.69465e+07	4.37095e+07
High	MSTRG.1532.1.orf1	complete:18-605 strand:+	0	FALSE	20.536	17	5	44	5	1	195	22.5	69.61	6	-5.58	0.952904	1.94739e+08	1.68949e+08	2.26225e+08	2.02444e+08	1.65984e+08	2.07644e+08	1.47904e+08	1.50731e+08	6.21261e+07	4.88817e+07	56048683	34977771	2.45654e+07	4.54611e+07	3.48412e+07	36734796
High	XP_022666043.1	guanine nucleotide-binding protein G(I)/G(S)/G(T) subunit beta-1 [Varroa destructor]	0	FALSE	20.433	31	6	16	6	1	340	37.2	29.75	0	0.7	0.0300087	8.47603e+06	3.27181e+06	3.30202e+06	3.62452e+06	6.53952e+06	7.13675e+06	2.56346e+06	3.14172e+06	2.68603e+06	865858	720231	581059	942696	1.50107e+06	552792	715002
High	XP_022654986.1	FK506-binding protein 4-like [Varroa destructor]	0	FALSE	20.348	10	3	27	3	1	427	46.9	60.14	0	-5.74	0.953543	1.12014e+07	1.02888e+07	2.50596e+07	3.93089e+07	2.83232e+07	1.52281e+07	9.44855e+06	1.25631e+07	3.56241e+06	2.96093e+06	6.21112e+06	6.79319e+06	4.1918e+06	3.33613e+06	2.1798e+06	3.04556e+06
High	XP_022660157.1	diphosphomevalonate decarboxylase-like [Varroa destructor]	0	FALSE	20.238	15	3	11	3	1	388	42.6	26.63	0	-2.89	0.909223	1.68044e+06	1.52165e+06	5.39893e+06	4.00813e+06	1.40177e+07	4.12005e+06	5.62009e+06	8.39847e+06	531414	416627	1.31659e+06	665834	2.07105e+06	892888	1.27967e+06	2.01048e+06
High	MSTRG.25665.2.orf1	complete:677-2359 strand:+	0	FALSE	20.185	3	2	22	2	1	560	61.6	74.97	2	-6.24	0.871814	1.43883e+07	1.63629e+07	1.37543e+07	1.74998e+07	2.41671e+07	1.50604e+07	1.994e+07	1.75335e+07	4597282	4.73536e+06	3409066	3.02424e+06	3.5767e+06	3.2994e+06	4.69718e+06	4.27311e+06
High	XP_022662993.1	proclotting enzyme-like [Varroa destructor]	0	FALSE	20.145	18	6	22	6	1	546	60.2	33.88	1	0.07	0.0020337	2.20896e+07	1.97631e+07	1.84815e+07	2.82617e+07	4.33397e+07	3.75661e+07	3.45801e+07	3.74158e+07	6.90389e+06	5.62538e+06	4.50491e+06	4.83215e+06	6.38079e+06	8.1671e+06	8.06523e+06	9.05003e+06
High	XP_022661707.1	2-methoxy-6-polyprenyl-1,4-benzoquinol methylase, mitochondrial-like isoform X1 [Varroa destructor]	0	FALSE	20.094	16	2	19	2	1	312	34.7	89.38	3	-5.97	0.909223	2.6713e+07	3.36842e+07	3.55308e+07	4.58789e+07	5.01094e+07	3.83053e+07	3.04059e+07	2.78282e+07	8.48021e+06	9.71886e+06	8.80645e+06	7.90491e+06	7.40504e+06	8.37753e+06	7.12928e+06	6.77751e+06
High	XP_022657848.1	tRNA selenocysteine 1-associated protein 1-like isoform X1 [Varroa destructor]	0	FALSE	20.009	16	3	23	3	1	355	40	77.17	2	-5.6	0.965192	1.47373e+07	1.57871e+07	1.51393e+07	2.29989e+07	2.43624e+07	1.50196e+07	1.39285e+07	1.23719e+07	4.67452e+06	4544511	3.70755e+06	3.97457e+06	3.6056e+06	3276350	3.2446e+06	2.99448e+06
High	MSTRG.16621.6.orf1	complete:86-406 strand:+	0	FALSE	19.969	37	3	11	2	1	106	12.3	32.53	2	-5.82	0.946977	8.03945e+06	1.14639e+07	1.66462e+07	2.1229e+07	2.8209e+07	2.37648e+07	1.396e+07	1.16975e+07	2.56873e+06	3.31759e+06	4.12581e+06	3.66869e+06	4.17489e+06	5.20632e+06	3.28851e+06	2.8508e+06
High	XP_022653293.1	uncharacterized protein LOC111247029 [Varroa destructor]	0	FALSE	19.952	20	3	25	3	1	138	15.1	59	0	-6.32	0.757762	4.62503e+07	5.40226e+07	6.61906e+07	9.19551e+07	9.28913e+07	9.02144e+07	4.54408e+07	4.34016e+07	1.47367e+07	1.55955e+07	1.63549e+07	1.58898e+07	1.37203e+07	1.9709e+07	1.06585e+07	1.05223e+07
High	XP_022668845.1	basement membrane-specific heparan sulfate proteoglycan core protein-like isoform X1 [Varroa destructor]	0	FALSE	19.941	2	4	13	4	1	4420	483.7	28.61	4	-3.83	0.977009	7.16883e+06	7.09418e+06	7.3383e+06	6.23376e+06	1.16646e+07	9.02786e+06	4.17001e+06	6.41496e+06	2.27403e+06	2.00629e+06	1.80689e+06	1064261	1.7215e+06	1.96444e+06	912191	1.55738e+06
High	XP_022654311.1	4-coumarate--CoA ligase 1-like [Varroa destructor]	0	FALSE	19.934	7	3	26	3	1	551	61.6	66	0	-4.77	0.997852	4.7553e+07	6.13378e+07	5.57835e+07	6.83902e+07	5.8357e+07	5.9461e+07	5.23628e+07	5.97479e+07	1.51649e+07	1.77509e+07	1.38061e+07	1.18189e+07	8.63677e+06	1.29958e+07	1.2313e+07	1.45586e+07
High	XP_022652499.1	B-cell receptor-associated protein 31-like [Varroa destructor]	0	FALSE	19.895	14	2	20	2	1	223	25.4	72.82	0	-4.89	0.998843	5.17335e+07	8.30045e+07	5.42495e+07	8.32104e+07	7.3939e+07	5.68604e+07	4.24198e+07	3.9908e+07	1.65086e+07	2.40023e+07	1.34027e+07	1.438e+07	1.09429e+07	1.24568e+07	9.97781e+06	9.68187e+06
High	XP_022668209.1	neuferricin-like isoform X1 [Varroa destructor]	0	FALSE	19.89	28	4	20	4	1	302	33.9	51.42	5	-4.4	0.997268	1.79598e+07	2.49166e+07	1.46908e+07	3.03401e+07	2.78329e+07	2.63411e+07	3.9993e+07	2.2026e+07	5.67296e+06	7.13984e+06	3.57303e+06	5.20463e+06	4.07166e+06	5.71545e+06	9.3792e+06	5.34821e+06
High	XP_022649973.1	NADH dehydrogenase [ubiquinone] 1 alpha subcomplex subunit 5-like [Varroa destructor]	0	FALSE	19.886	84	6	23	6	1	115	13.1	43.88	0	-3.53	0.893813	1.57838e+07	1.50252e+07	4.29719e+07	5.87971e+07	3.33271e+07	2.51646e+07	1.6997e+07	1.58494e+07	5.00248e+06	4.26727e+06	1.06423e+07	1.0145e+07	4.92405e+06	5.46932e+06	3.90534e+06	3.76513e+06
High	XP_022646418.1	erythrocyte band 7 integral membrane protein-like isoform X1 [Varroa destructor]	0	FALSE	19.858	12	3	12	3	1	444	48.6	32.64	3	-6.55	0.707762	2.48456e+07	2.81388e+07	3.53029e+07	4.38353e+07	4.251e+07	3.7237e+07	2.36676e+07	2.36125e+07	7.93856e+06	8.14322e+06	8.74997e+06	7575419	6.29142e+06	8.15777e+06	5575284	5.75462e+06
High	MSTRG.71.11.orf1	complete:232-1263 strand:+	0	FALSE	19.782	14	3	19	3	1	343	38.1	62.43	4	-4.64	0.998709	3.73338e+08	4.28351e+08	6.32415e+08	9.65133e+08	7.01916e+08	4.99143e+08	3.47715e+08	3.69126e+08	1.19218e+08	123907692	156668920	1.66765e+08	1.03863e+08	109332289	8.18563e+07	8.99427e+07
High	XP_022669958.1	uncharacterized protein LOC111253944 [Varroa destructor]	0	FALSE	19.773	18	3	38	3	1	102	12.1	103.68	0	-6.64	1.72029e-16	1.91867e+08	2.19503e+08	2.56588e+08	3.41649e+08	3.66921e+08	2.8429e+08	2.18533e+08	2.16173e+08	6.13044e+07	6.3523e+07	63596399	5.90422e+07	5.43039e+07	6.22815e+07	5.14789e+07	52683822
High	XP_022658688.1	elongation of very long chain fatty acids protein 7-like [Varroa destructor]	0	FALSE	19.75	13	3	19	3	1	300	34.4	48.62	3	-5.25	0.978775	1.46896e+08	1.49772e+08	1.63674e+08	2.19903e+08	1.9763e+08	1.43349e+08	1.20295e+08	1.08686e+08	4.69356e+07	4.33434e+07	4.05673e+07	3.80026e+07	2.9249e+07	3.14044e+07	2.82989e+07	2.64634e+07
High	XP_022656120.1	protein ABHD16A-like [Varroa destructor]	0	FALSE	19.728	9	3	9	3	1	578	64.7	21.8	0	-3.41	0.965192	8.47419e+06	5.80979e+06	8.82364e+06	1.42913e+07	1.24616e+07	3.65756e+06	4.59903e+06	1.36548e+06	2.70492e+06	1.67251e+06	2.18384e+06	2.45123e+06	1.82824e+06	731194	1.05205e+06	312850
High	XP_022653550.1	adult-specific rigid cuticular protein 15.7-like [Varroa destructor]	0	FALSE	19.715	18	2	66	1	1	125	13.6	105.76	0	-0.83	0.0384951	1.28178e+07	1.6237e+07	3.48846e+06	48681.4	181229	25840.3	9.2613e+06	9.24073e+06	4.09549e+06	4698910	864628				2.18165e+06	2.25207e+06
High	XP_022643739.1	thiosulfate sulfurtransferase/rhodanese-like domain-containing protein 1 isoform X1 [Varroa destructor]	0	FALSE	19.679	24	5	18	5	1	186	21.1	51.28	4	-4.82	0.997852	1.31888e+07	1.35932e+07	1.67965e+07	2.44998e+07	3.02413e+07	1.5943e+07	1.25041e+07	1.32275e+07	4.21402e+06	3.9338e+06	4.13441e+06	4.21816e+06	4.42942e+06	3.46831e+06	2.94554e+06	3.2237e+06
High	XP_022669088.1	casein kinase I-like [Varroa destructor]	0	FALSE	19.674	8	1	17	1	1	463	51.3	42.88	0	-3.71	0.997022	4.11104e+06	4.92149e+06	4.78076e+06	4.7694e+06	6.53013e+06	4.5719e+06	2.55915e+06	3.06072e+06	1251570	1.4103e+06	1.17642e+06	815149	960728	999582	598051	709910
High	XP_022657345.1	small glutamine-rich tetratricopeptide repeat-containing protein alpha-like [Varroa destructor]	0	FALSE	19.597	18	4	31	4	1	373	39.8	57.27	2	-1.56	0.0884049	1.68341e+07	2.11431e+07	2.4373e+07	2.52991e+07	5.59641e+06	2.0031e+07	1.95085e+07	2.87804e+07	5.29165e+06	6063737	5.9784e+06	4.31929e+06	771086	4.33866e+06	4.51423e+06	6.99866e+06
High	MSTRG.13740.1.orf1	complete:64-819 strand:+	0	FALSE	19.529	23	3	26	3	1	251	28.8	55.69	4	-3.18	0.903025	7.97691e+06	7.98456e+06	7.20799e+06	1.14973e+07	1.51919e+07	1.20696e+07	7.60223e+06	7.51846e+06	2.51821e+06	2.28623e+06	1.75783e+06	1.93378e+06	2.22321e+06	2.57455e+06	1.75533e+06	1.76676e+06
High	XP_022648035.1	thioredoxin-related transmembrane protein 1-like isoform X1 [Varroa destructor]	0	FALSE	19.462	22	4	26	4	1	271	31.1	52.08	5	-5.14	0.997268	2.71448e+07	3.36258e+07	3.14287e+07	4.38924e+07	4.6187e+07	2.96899e+07	3.82203e+07	3.79678e+07	8.5627e+06	9.67341e+06	7.7339e+06	7.58528e+06	6.81156e+06	6.48041e+06	9.00339e+06	9.25316e+06
High	MSTRG.8159.3.orf1	incomplete_5prime:3-419 strand:+	0	FALSE	19.368	17	4	21	4	1	138	15.7	60.44	4	-6.64	1.72029e-16	8.3292e+07	8.07293e+07	1.17328e+08	1.42597e+08	1.13964e+08	9.26041e+07	9.27774e+07	8.48429e+07	2.65996e+07	2.33311e+07	2.90736e+07	24642872	1.68665e+07	2.02606e+07	2.18228e+07	2.06423e+07
High	XP_022670350.1	eukaryotic peptide chain release factor subunit 1 isoform X1 [Varroa destructor]	0	FALSE	19.306	11	3	36	3	1	435	48.9	54.06	4	-4.25	0.987655	1.32971e+07	1.57958e+07	1.53198e+07	2.08362e+07	3.69766e+07	2.95019e+07	1.36482e+07	2.01605e+07	4.20966e+06	4.53135e+06	3.7794e+06	3.56343e+06	5.47249e+06	6.4632e+06	3.14725e+06	4.90279e+06
High	XP_022649083.1	uncharacterized protein LOC111245245 [Varroa destructor]	0	FALSE	19.295	28	2	19	2	1	109	12.2	64.36	0	-5.98	0.914378	2.90618e+07	3.74013e+07	2.40221e+07	2.36193e+07	4.3762e+07	2.40402e+07	5.47823e+07	3.26821e+07	9.28568e+06	1.08238e+07	5953962	4.07276e+06	6.47673e+06	5.26667e+06	12904840	7.96499e+06
High	XP_022663996.1	protein Mo25-like [Varroa destructor]	0	FALSE	19.053	18	3	21	3	1	369	42.2	15.74	0	-3.68	0.978775	2.72214e+06	2.18526e+06	5.53262e+06	5.15785e+06	1.04403e+07	7.50475e+06	3.72624e+06	4.51032e+06	855136	593051	1.37128e+06	877135	1.53705e+06	1.64412e+06	836585	1.09921e+06
High	MSTRG.20343.2.orf1	complete:264-1031 strand:+	0	FALSE	19.039	16	3	25	2	1	255	28.2	75.52	2	2.67	0.00071767	227478	77639.5	221611	228091	276859	321653	241562	158048
High	XP_022662818.1	eukaryotic translation initiation factor 3 subunit J-like isoform X1 [Varroa destructor]	0	FALSE	18.991	25	4	16	4	1	249	28.6	44.92	3	-5.05	0.997268	8.63054e+06	8.6061e+06	1.11643e+07	1.36128e+07	1.92056e+07	1.25766e+07	5.58212e+06	6.30877e+06	2.75759e+06	2.49056e+06	2.75877e+06	2.32788e+06	2.81987e+06	2716040	1.31105e+06	1.5328e+06
High	MSTRG.19209.4.orf1	complete:613-1683 strand:+	0	FALSE	18.982	16	3	17	3	1	356	39.1	33.48	2	-3.24	0.757554	3.94225e+07	3.28375e+07	3.05028e+07	2.49913e+07	2.56153e+07	1.8542e+07	3.36078e+07	2.70996e+07	1.25961e+07	9.49928e+06	7.48681e+06	4.26857e+06	3.75586e+06	4.03283e+06	7.91685e+06	6.60446e+06
High	XP_022670701.1	uncharacterized protein LOC111254285 [Varroa destructor]	0	FALSE	18.926	15	5	19	5	1	423	47.7	26.58	1	-5.16	0.997268	2.03513e+07	2.43187e+07	2.17774e+07	1.5766e+07	2.67684e+07	1.56825e+07	1.7934e+07	1.62955e+07	6.49023e+06	7.01812e+06	5.3976e+06	2.71309e+06	3.96169e+06	3.42466e+06	4.18041e+06	3.95268e+06
High	XP_022659954.1	adult-specific rigid cuticular protein 15.7-like [Varroa destructor]	0	FALSE	18.826	26	3	15	1	1	139	14.9	41.65	0	3.18	4.57742e-07	250895	188319	200963	232423	1.06585e+07	173347	96192.2	184916					1559067
High	MSTRG.26255.6.orf1	complete:274-1614 strand:+	0	FALSE	18.796	11	2	18	2	1	446	51.5	44.2	3	-4.37	0.998709	2.17206e+06	2.21569e+06	8.27364e+06	3.79052e+06	1.7565e+07	1.15691e+07	6.11148e+06	7.3385e+06	606596	621143	2.01411e+06	615284	2.59961e+06	2.49453e+06	1.43965e+06	1.78847e+06
High	XP_022668868.1	eukaryotic translation initiation factor 3 subunit C-like [Varroa destructor]	0	FALSE	18.721	4	2	13	2	1	959	110.7	38.83	0	-5.24	0.997022	1.28701e+07	1.15502e+07	1.47229e+07	1.93659e+07	2.29456e+07	1.2879e+07	1.44822e+07	1.27214e+07	4112181	3.31982e+06	3.64914e+06	3.34672e+06	3.39592e+06	2.82149e+06	3.41152e+06	3.10034e+06
High	MSTRG.5270.4.orf1	complete:28-354 strand:+	0	FALSE	18.688	52	4	10	4	1	108	12.5	28.41	4	-5.16	0.997268	1.7937e+07	1.81164e+07	1.8293e+07	3.01827e+07	2.62662e+07	2.03929e+07	1.73343e+07	1.4653e+07	5.67844e+06	5.22788e+06	4.51399e+06	5.18487e+06	3.8687e+06	4.43641e+06	4.04128e+06	3.55698e+06
High	XP_022645865.1	patched domain-containing protein 3-like isoform X1 [Varroa destructor]	0	FALSE	18.667	4	4	25	4	1	1053	119.5	68.81	3	-5.47	0.97605	1.90616e+07	2.012e+07	2.0828e+07	3.13746e+07	3.20169e+07	2.34951e+07	1.99918e+07	1.65345e+07	6.09048e+06	5.82262e+06	5162307	5.42201e+06	4738469	5.14725e+06	4.70938e+06	4.02963e+06
High	XP_022656303.1	uncharacterized protein LOC111248364 isoform X1 [Varroa destructor]	0	FALSE	18.665	28	3	32	3	1	178	19.8	74.51	4	-4.76	0.997852	2.48167e+07	3.08609e+07	2.59533e+07	3.92846e+07	6.12233e+07	3.1446e+07	3.3401e+07	3.31044e+07	7.89988e+06	8.93101e+06	6.4032e+06	6.74874e+06	9060984	6.82057e+06	7.8281e+06	8.06791e+06
High	XP_022649728.1	homogentisate 1,2-dioxygenase-like [Varroa destructor]	0	FALSE	18.612	22	6	30	6	1	441	49.7	78.42	5	-4.95	0.998709	2.96905e+07	3.23651e+07	4.28388e+07	5.80412e+07	7.10661e+07	5.64491e+07	5.13945e+07	4.50277e+07	9.43605e+06	9297143	1.05551e+07	9987027	10479141	1.23392e+07	1.21068e+07	1.09737e+07
High	XP_022651609.1	uncharacterized protein LOC111246380 [Varroa destructor]	0	FALSE	18.584	6	4	34	4	1	881	97.2	78.29	0	-5.54	0.971505	3.43373e+07	3.97226e+07	2.65094e+07	3.99551e+07	4.26721e+07	2.31597e+07	2.65558e+07	2.37059e+07	1.09713e+07	1.14955e+07	6.57046e+06	6.88504e+06	6.30825e+06	5048517	6.25563e+06	5.7305e+06
High	XP_022669185.1	COP9 signalosome complex subunit 4-like isoform X1 [Varroa destructor]	0	FALSE	18.508	20	6	9	6	1	422	47.9	28.1	6	-5.59	0.96668	2.44705e+07	3.10684e+07	3.55575e+07	4.89653e+07	3.26383e+07	4.28366e+07	2.94244e+07	3.0034e+07	7.72399e+06	8.94945e+06	8.81305e+06	8.44021e+06	4.78737e+06	9.38068e+06	6.87995e+06	7.28784e+06
High	XP_022673283.1	elongation of very long chain fatty acids protein F-like [Varroa destructor]	0	FALSE	18.481	15	3	24	3	1	293	34.2	68.86	1	-5.76	0.952904	2.19126e+07	1.91491e+07	1.96886e+07	2.58943e+07	3.17777e+07	2.50217e+07	2.06423e+07	1.75394e+07	7.00142e+06	5.48846e+06	4858788	4.45987e+06	4.6944e+06	5.45994e+06	4.82627e+06	4.27455e+06
High	XP_022650622.1	40S ribosomal protein S20-like isoform X1 [Varroa destructor]	0	FALSE	18.329	26	4	14	4	1	118	13.5	34.65	4	-4.45	0.997268	5.65105e+07	7.06009e+07	7.09858e+07	1.02103e+08	1.29421e+08	9.61656e+07	4.95688e+07	4.79449e+07	1.80358e+07	2.03611e+07	1.75528e+07	1.75937e+07	19137190	21009486	1.1655e+07	1.16688e+07
High	XP_022648750.1	actin-related protein 2/3 complex subunit 1A-like [Varroa destructor]	0	FALSE	18.321	10	2	16	2	1	375	41.1	62.32	2	-5.46	0.96668	1.03911e+07	9.99747e+06	8.2381e+06	1.36977e+07	7.86963e+06	6.50616e+06	1.20879e+07	1.174e+07	3.32011e+06	2.89322e+06	2.04184e+06	2.36717e+06	1163402	1.42365e+06	2847484	2.86118e+06
High	XP_022651029.1	glycine receptor subunit alpha-2-like isoform X1 [Varroa destructor]	0	FALSE	18.288	22	5	12	5	1	437	49.7	17.05	4	-6.64	1.72029e-16	3.06017e+07	3.59936e+07	4.18577e+07	6.29347e+07	5.05029e+07	3.79555e+07	3.39487e+07	3.90362e+07	9.77771e+06	1.04164e+07	1.03746e+07	1.08487e+07	7.47438e+06	8.30859e+06	7.99285e+06	9.51355e+06
High	XP_022652073.1	cytochrome P450 4c3-like isoform X1 [Varroa destructor]	0	FALSE	18.257	17	7	14	7	1	575	66.7	27.24	7	-3.69	0.939996	9.23261e+06	1.81865e+07	1.73788e+07	1.94418e+07	2.73199e+07	1.66094e+07	1.96809e+07	1.37567e+07	2.80425e+06	5.20954e+06	4.29699e+06	3.28256e+06	4.02513e+06	3.59932e+06	4.59273e+06	3.30092e+06
High	XP_022653664.1	dimethylaniline monooxygenase [N-oxide-forming] 5-like [Varroa destructor]	0	FALSE	18.25	9	2	17	2	1	541	61.5	35.58	4	-5.56	0.971837	3.11366e+07	3.87615e+07	4.17946e+07	5.16642e+07	6.72196e+07	5.057e+07	3.66462e+07	3.92752e+07	9.89816e+06	1.12113e+07	1.03193e+07	8.88269e+06	9.94299e+06	1.10325e+07	8.60873e+06	9.57179e+06
High	XP_022666769.1	F-actin-capping protein subunit beta isoforms 1 and 2-like [Varroa destructor]	0	FALSE	18.231	18	2	11	2	1	281	31.5	30.57	1	-5.15	0.997268	1.43144e+07	1.56838e+07	1.4877e+07	1.78258e+07	2.05842e+07	8.56808e+06	1.15647e+07	1.24505e+07	4.57366e+06	4.53881e+06	3.64728e+06	3.06951e+06	3.02514e+06	1.8481e+06	2.72424e+06	3.03433e+06
High	XP_022671202.1	asparagine--tRNA ligase, cytoplasmic-like [Varroa destructor]	0	FALSE	18.2	12	4	18	4	1	553	63.3	64.38	5	-4.64	0.997268	1.90056e+07	2.45589e+07	2.70881e+07	3.91915e+07	2.60035e+07	2.08923e+07	1.41251e+07	1.66924e+07	6.03747e+06	7.10723e+06	6.69805e+06	6.77289e+06	3.79865e+06	4.56929e+06	3.27712e+06	4003472
High	XP_022669999.1	U5 small nuclear ribonucleoprotein 200 kDa helicase-like [Varroa destructor]	0	FALSE	18.163	5	5	17	5	1	2202	249.3	40.73	0	-4.11	0.997268	9.40172e+06	5.6906e+06	7.90274e+06	9.92253e+06	1.12622e+07	1.0083e+07	6.49806e+06	6.90631e+06	2.9446e+06	1.59149e+06	1.92978e+06	1.68677e+06	1.66679e+06	2.20895e+06	1.52523e+06	1.65079e+06
High	XP_022670728.1	interleukin enhancer-binding factor 2-like isoform X1 [Varroa destructor]	0	FALSE	18.147	24	5	24	5	1	387	42.9	41.21	2	-3.62	0.953543	1.12011e+07	1.36739e+07	1.07513e+07	2.09635e+07	1.98655e+07	9.4609e+06	1.11997e+07	1.05166e+07	3.51296e+06	3.94309e+06	2.60035e+06	3.62282e+06	2.92882e+06	2.01223e+06	2.57312e+06	2.49009e+06
High	XP_022662575.1	protein-glutamate O-methyltransferase-like isoform X1 [Varroa destructor]	0	FALSE	18.098	18	3	19	3	1	419	47.7	41.13	4	-0.35	0.0177953	1.24116e+07	1.19255e+07	1.16577e+07	1.53658e+07	1.89647e+07	1.13791e+07	1.09661e+07	1.30902e+07	3.8807e+06	3.37602e+06	2785550	2.61055e+06	2.78968e+06	2.44788e+06	2544825	3.17346e+06
High	XP_022644476.1	LDLR chaperone boca-like [Varroa destructor]	0	FALSE	18.024	21	3	23	3	1	181	21.1	38.86	0	-5.91	0.929201	3.05642e+06	9.27431e+06	3.17862e+07	5.17995e+07	3.41969e+07	1.90278e+07	1.71056e+07	1.26056e+07	875168	2.6638e+06	7.87833e+06	8.95176e+06	5.0611e+06	4.14611e+06	3.98228e+06	3.05715e+06
High	XP_022670286.1	39S ribosomal protein L44, mitochondrial-like isoform X1 [Varroa destructor]	0	FALSE	17.952	19	3	12	3	1	327	37	33.61	3	-3.37	0.960923	2.76367e+06	3.19083e+06	6.5609e+06	7.49559e+06	6.22803e+06	5.80481e+06	4.47e+06	3.46175e+06	847346	891326	1.62614e+06	1.26691e+06	893350	1.22953e+06	1.05298e+06	806674
High	XP_022645841.1	uncharacterized protein LOC111243854 isoform X1 [Varroa destructor]	0	FALSE	17.94	30	5	21	5	1	169	18.3	43.75	6	0.76	0.000526917	1.66141e+07	1.07875e+07	1.53824e+07	2.4063e+07	1.3727e+07	9.50897e+06	1.14545e+07	7.08835e+06	5.15167e+06	2954029	3.72169e+06	4.06852e+06	1.94958e+06	1.9163e+06	2.5925e+06	1.66387e+06
High	XP_022654992.1	protein held out wings-like [Varroa destructor]	0	FALSE	17.816	14	4	20	4	1	553	58.5	74.2	0	-6.29	0.81914	5.40765e+07	5.92587e+07	5.19786e+07	6.74473e+07	6.41475e+07	4.81851e+07	4.72573e+07	5.06186e+07	1.72177e+07	1.71492e+07	1.28464e+07	1.16518e+07	9.47733e+06	1.05317e+07	1.10996e+07	1.23363e+07
High	XP_022652666.1	glucose dehydrogenase [FAD, quinone]-like [Varroa destructor]	0	FALSE	17.814	9	5	16	5	1	664	73.9	30.61	1	-5.16	0.997268	2.02224e+07	1.97762e+07	2.08945e+07	2.88657e+07	1.34314e+07	2.448e+07	2.13154e+07	2.18272e+07	6447481	5645850	5.17609e+06	4.98551e+06	1.95037e+06	5.35629e+06	5.02117e+06	5.27254e+06
High	XP_022644263.1	acyl-CoA synthetase family member 2, mitochondrial-like isoform X1 [Varroa destructor]	0	FALSE	17.799	12	4	20	4	1	623	69	19.16	4	-5.23	0.997268	1.73966e+07	2.29593e+07	2.72573e+07	4.47936e+07	5.7681e+07	4.95814e+07	2.30276e+07	2.32862e+07	5.54565e+06	6.61784e+06	6.75407e+06	7.72258e+06	8519721	1.08622e+07	5412708	5.62751e+06
High	XP_022668413.1	myophilin-like isoform X1 [Varroa destructor]	0	FALSE	17.77	23	4	46	4	1	189	21.4	65.68	4	-5.72	0.956525	2.09927e+07	2.71847e+07	2.82657e+07	3.94076e+07	4.75098e+07	4.68783e+07	2.57353e+07	2.94886e+07	6.65317e+06	7.83547e+06	6.98466e+06	6.79104e+06	7.02536e+06	10269975	6.04382e+06	7.18671e+06
High	XP_022657386.1	histone H1-delta-like [Varroa destructor]	0	FALSE	17.743	17	6	11	6	1	202	21.6	16.4	0	-1.82	0.0848745	3.28369e+07	4.76743e+07	5.34587e+07	4.68912e+07	6.05557e+07	5.23202e+07	2.63332e+07	3.75577e+07	1.048e+07	1.37706e+07	13197513	8.09604e+06	8.91976e+06	1.14253e+07	6.15752e+06	9.07899e+06
High	XP_022673273.1	60S ribosomal protein L18-like [Varroa destructor]	0	FALSE	17.737	29	3	11	3	1	188	21.4	19.56	0	3.96	1.64978e-10	2.75498e+06	7.79147e+06	4.52433e+06	1.17435e+07	230329	3.28074e+06	1.28538e+07	401229	831416	2.16493e+06	1073756	1.97648e+06		690367	2.99301e+06
High	XP_022653956.1	phosphoserine aminotransferase-like [Varroa destructor]	0	FALSE	17.703	11	3	14	3	1	366	40.3	38.77	0	-6.11	0.891922	2.52953e+07	3.07163e+07	3.43572e+07	4.44541e+07	5.66139e+07	4.83149e+07	3.1261e+07	3.49803e+07	8.08223e+06	8.88913e+06	8.51555e+06	7.65818e+06	8.35758e+06	1.05847e+07	7.36403e+06	8.52508e+06
High	XP_022666087.1	SAP domain-containing ribonucleoprotein-like [Varroa destructor]	0	FALSE	17.691	18	3	15	3	1	309	33.3	61.76	0	-4.05	0.985098	9.67048e+06	1.17037e+07	9.85676e+06	1.4938e+07	1.62571e+07	1.14131e+07	5.22639e+06	4.72357e+06	3.04302e+06	3.33475e+06	2.43233e+06	2.57537e+06	2.40604e+06	2.50036e+06	1.22445e+06	1.1047e+06
High	XP_022671522.1	farnesyl pyrophosphate synthase-like isoform X1 [Varroa destructor]	0	FALSE	17.689	15	4	13	4	1	363	41.9	33.31	3	-5.19	0.997268	2.78452e+07	4.37168e+07	3.96185e+07	2.22243e+07	2.87444e+07	3.7835e+07	2.39531e+07	3.12866e+07	8.89697e+06	1.26514e+07	9.81958e+06	3.80801e+06	4.24942e+06	8.2888e+06	5.64253e+06	7.6249e+06
High	XP_022649918.1	ran GTPase-activating protein 1-like [Varroa destructor]	0	FALSE	17.626	13	3	18	3	1	528	58.3	35.97	0	-3.73	0.997268	5.14851e+06	4.89586e+06	2.94295e+06	4.79107e+06	4.37993e+06	1.71783e+06	3.57077e+06	4.9212e+06	1.6135e+06	1.38184e+06	691818	827971	648225	343475	815323	1.19935e+06
High	XP_022662230.1	oxidation resistance protein 1-like [Varroa destructor]	0	FALSE	17.577	6	3	18	3	1	770	83.1	49.86	0	-4.13	0.99606	8.39899e+06	1.29742e+07	7.53021e+06	1.15926e+07	1.55514e+07	1.40621e+07	9.73511e+06	9.9736e+06	2.62945e+06	3.75468e+06	1.84049e+06	1.97705e+06	2.27861e+06	3063777	2.28158e+06	2.38984e+06
High	XP_022658734.1	ubiquitin carboxyl-terminal hydrolase isozyme L3-like [Varroa destructor]	0	FALSE	17.551	30	4	18	4	1	221	23.7	53.48	0	-6.26	0.840449	2.71236e+07	3.26526e+07	4.08676e+07	5.27419e+07	5.89982e+07	3.49532e+07	2.73102e+07	2.8782e+07	8623908	9.40974e+06	1.01061e+07	9.0965e+06	8.71042e+06	7.62425e+06	6.39527e+06	6987976
High	MSTRG.26685.4.orf1	complete:136-1017 strand:+	0	FALSE	17.521	13	4	31	4	1	293	33.1	87.32	4	-6.41	0.757317	3.11276e+07	3.82635e+07	4.27328e+07	6.40173e+07	5.59029e+07	4.88e+07	3.62311e+07	3.57128e+07	9.94575e+06	1.10733e+07	1.05915e+07	1.10632e+07	8.27356e+06	1.0691e+07	8.53481e+06	8.7036e+06
High	XP_022658642.1	peroxisomal acyl-coenzyme A oxidase 3-like [Varroa destructor]	0	FALSE	17.514	8	4	14	4	1	705	79.1	26.77	2	-6.2	0.855481	8.96099e+06	9.74145e+06	1.01789e+07	1.55407e+07	1.44725e+07	1.32938e+07	1.29028e+07	1.08254e+07	2.86317e+06	2.81913e+06	2.52288e+06	2.68568e+06	2.14192e+06	2.91236e+06	3.03945e+06	2.63828e+06
High	XP_022645713.1	protein lin-7 homolog B-like [Varroa destructor]	0	FALSE	17.506	30	4	14	4	1	195	21.1	38.52	1	-6.19	0.891922	1.82557e+07	1.86366e+07	2.60911e+07	2.4017e+07	2.52074e+07	1.67236e+07	1.38696e+07	1.41343e+07	5.83299e+06	5.39334e+06	6.46677e+06	4.15051e+06	3.73066e+06	3.66376e+06	3.26719e+06	3.44468e+06
High	XP_022657042.1	ras-related protein Ral-a-like isoform X1 [Varroa destructor]	0	FALSE	17.494	21	4	13	4	1	276	30.6	21.86	4	-4.72	0.997852	1.7953e+07	2.49311e+07	3.20413e+07	2.38438e+07	2.4977e+07	1.84946e+07	1.26727e+07	1.53221e+07	5692367	7.17821e+06	7.93518e+06	4.10708e+06	3.66884e+06	4.02669e+06	2.94917e+06	3.69046e+06
High	XP_022664565.1	glucosamine-6-phosphate isomerase-like [Varroa destructor]	0	FALSE	17.437	15	2	6	2	1	267	30.3	22.88	3	-4.28	0.997268	4.72955e+06	4.69574e+06	4.13841e+06	1.15816e+07	1.62701e+07	1.0319e+07	1.06152e+07	1.1109e+07	1.49117e+06	1.29937e+06	972763	1972119	2.39018e+06	2.24906e+06	2.46478e+06	2.68224e+06
High	XP_022651060.1	filamin-A-like isoform X1 [Varroa destructor]	0	FALSE	17.413	4	7	13	7	1	3404	369.1	17.7	7	-4.11	0.97605	1.47507e+07	2.60257e+07	1.22541e+07	2.68877e+07	1.54745e+07	1.368e+07	2.78917e+07	2.02816e+07	4.64019e+06	7.43025e+06	2.96504e+06	4.63273e+06	2.2344e+06	2.95429e+06	6.5065e+06	4.89593e+06
High	XP_022660422.1	26S proteasome non-ATPase regulatory subunit 3-like [Varroa destructor]	0	FALSE	17.381	11	2	28	2	1	496	56.6	77.92	0	-4.27	0.997852	3.6728e+06	4.80765e+06	3.46998e+06	3.98167e+06	8.4626e+06	3.73855e+06	5.65533e+06	4.58372e+06	1.17352e+06	1.39131e+06	860048	688093	1.25245e+06	785657	1.3322e+06	1.10589e+06
High	XP_022648732.1	ubiquitin conjugation factor E4 A-like [Varroa destructor]	0	FALSE	17.305	5	2	10	2	1	1070	121.8	23.64	0	-3.16	0.953543	4.13689e+06	4.39043e+06	5.27817e+06	7.33469e+06	8.24262e+06	4.54187e+06	3.90762e+06	3.8646e+06	1.29044e+06	1.23165e+06	1.24643e+06	1.2215e+06	1.17562e+06	946082	867300	922411
High	XP_022647804.1	mitochondrial import inner membrane translocase subunit Tim13-B-like [Varroa destructor]	0	FALSE	17.302	34	3	24	3	1	95	10.7	58.81	0	-6.14	0.891922	2.36647e+07	2.93249e+07	3.23753e+07	5.012e+07	5.90202e+07	3.9416e+07	2.21221e+07	2.62692e+07	7.56123e+06	8.47147e+06	7.99747e+06	8.6615e+06	8.7105e+06	8.63514e+06	5.21121e+06	6.40209e+06
High	XP_022665931.1	glycine-rich protein 2-like isoform X1 [Varroa destructor]	0	FALSE	17.237	20	4	17	4	1	351	35.8	34.4	2	-1.4	0.332826	1.30644e+06	1.64556e+06	4.37187e+06	7.52433e+06	2.04971e+07	1.2515e+07	313981	231883	390873	472060	1.05337e+06	1.27689e+06	3.02581e+06	2.71723e+06
High	MSTRG.17248.2.orf1	complete:183-2189 strand:+	0	FALSE	17.199	4	1	9	1	1	668	72.6	33.6	1	-5.58	0.953543	4.89053e+06	5.77235e+06	5.07453e+06	4.60397e+06	9.61703e+06	4.04279e+06	5.52203e+06	5.72285e+06	1.5626e+06	1.67049e+06	1.25774e+06	795637	1.42331e+06	885682	1.3008e+06	1394720
High	XP_022646116.1	dystrophin-like isoform X1 [Varroa destructor]	0	FALSE	17.187	2	4	8	4	1	4513	510.7	17.48	5	-2.04	0.342925	1.73186e+06	5.09555e+06	5.79919e+06	8.38638e+06	6.53238e+06	3.38278e+06	4.21982e+06	1.13943e+06	503568	1.46887e+06	1.42531e+06	1438573	925156	695510	937774	199980
High	MSTRG.345.1.orf1	complete:170-535 strand:+	0	FALSE	17.118	28	5	31	5	1	121	13.9	74.09	0	-6.64	1.72029e-16	3.14679e+08	3.47545e+08	3.99191e+08	5.33148e+08	4.51864e+08	2.84303e+08	2.78969e+08	2.71964e+08	1.00545e+08	100577860	9.8941e+07	92136247	6.68754e+07	6.22844e+07	6.57155e+07	6.62806e+07
High	XP_022667296.1	protein lingerer-like isoform X1 [Varroa destructor]	0	FALSE	17.071	4	3	20	3	1	1016	105.8	18.39	4	-3.95	0.965192	1.52701e+07	1.64467e+07	1.69174e+07	2.28424e+07	1.60952e+07	1.43621e+07	1.02139e+07	7.84234e+06	4.84695e+06	4.73854e+06	4.17927e+06	3.9203e+06	2382073	3.12606e+06	2.36158e+06	1.81419e+06
High	XP_022646444.1	cathepsin L1-like isoform X1 [Varroa destructor]	0	FALSE	16.944	14	5	39	4	1	335	37.7	78.16	3	-6.64	1.72029e-16	7.68952e+07	7.11499e+07	2.18934e+08	1.09211e+08	1.60679e+08	1.0059e+08	1.34298e+08	1.72652e+08	24561044	20556852	54263687	1.88589e+07	23767912	22025306	3.1636e+07	42077097
High	XP_022672349.1	protein phosphatase 1 regulatory subunit 7-like [Varroa destructor]	0	FALSE	16.93	9	2	15	2	1	337	38.5	30.49	0	-4.78	0.997268	3.02145e+06	2.80721e+06	2.37307e+06	4.68365e+06	6.20861e+06	4.05788e+06	6.80786e+06	6.85713e+06	915965	757380	553034	803156	893504	850476	1.6037e+06	1.67116e+06
High	XP_022657132.1	40S ribosomal protein S26-like [Varroa destructor]	0	FALSE	16.897	30	3	26	3	1	138	14.9	94.5	0	-5.99	0.903025	4.97367e+07	6.03869e+07	5.90608e+07	7.67786e+07	6.20525e+07	6.15945e+07	4.96637e+07	4.80775e+07	15891644	1.74757e+07	1.46384e+07	1.32685e+07	9.1837e+06	13493962	1.16991e+07	1.1717e+07
High	MSTRG.28630.2.orf1	complete:43-507 strand:+	0	FALSE	16.892	12	1	32	1	1	154	18.1	90.11	1	-6.05	0.891922	8.46727e+07	8.78384e+07	8.40731e+07	1.13834e+08	1.43808e+08	9.69639e+07	9.78038e+07	9.32876e+07	27054248	2.542e+07	20837842	1.96723e+07	2.12835e+07	2.12426e+07	2.30392e+07	2.27352e+07
High	XP_022647563.1	syntaxin-like [Varroa destructor]	0	FALSE	16.838	20	5	18	5	1	306	35	32.07	0	-6.42	0.757317	2.61799e+07	2.71892e+07	3.58893e+07	2.37686e+07	2.28726e+07	1.9519e+07	1.67004e+07	1.73775e+07	8.35853e+06	7.85239e+06	8879996	4.0742e+06	3.36628e+06	4.24188e+06	3.92215e+06	4.23289e+06
High	XP_022643801.1	long-chain-fatty-acid--CoA ligase 4-like [Varroa destructor]	0	FALSE	16.802	7	3	21	2	1	736	80.6	55.34	0	-5.26	0.978775	4.55628e+06	3.2919e+06	5.05813e+06	6.91978e+06	8.22368e+06	5.43642e+06	3.90569e+06	4.83705e+06	1.4558e+06	952659	1.25368e+06	1.19584e+06	1.2171e+06	1.191e+06	920047	1.17884e+06
High	XP_022669964.1	uncharacterized protein LOC111253948 [Varroa destructor]	0	FALSE	16.713	17	3	16	3	1	234	25.8	58.17	3	-6.05	0.893813	1.42288e+07	1.37933e+07	1.65608e+07	2.38869e+07	4.73026e+07	3.14934e+07	2.0633e+07	2.12445e+07	4.54631e+06	3.99172e+06	4.10466e+06	4.12802e+06	7.00074e+06	6.89948e+06	4.86043e+06	5.17751e+06
High	XP_022669235.1	V-type proton ATPase 116 kDa subunit a-like isoform X1 [Varroa destructor]	0	FALSE	16.701	9	4	20	4	1	896	101.8	36.73	5	-3.28	0.953283	1.30785e+07	1.02483e+07	8.94522e+06	7.64751e+06	9.40009e+06	7.48113e+06	6.93091e+06	8.69508e+06	4.17878e+06	2.86128e+06	2.19132e+06	1.25182e+06	1.3649e+06	1.57005e+06	1.61303e+06	2.05375e+06
High	XP_022646405.1	40S ribosomal protein S9-like [Varroa destructor]	0	FALSE	16.584	24	8	28	8	1	253	29.1	47.68	0	-3.99	0.960103	5.60731e+07	6.77848e+07	6.28968e+07	8.87846e+07	1.02458e+08	7.49725e+07	5.81563e+07	5.65805e+07	17839186	1.96166e+07	1.55646e+07	1.53021e+07	1.51422e+07	16351927	1.3663e+07	13764001
High	XP_022654035.1	endophilin-B1-like isoform X1 [Varroa destructor]	0	FALSE	16.527	8	1	29	1	1	400	44.3	78.15	2	-4	0.997268	3.22613e+06	3.11346e+06	3.58214e+06	5.11325e+06	5.48921e+06	6.44255e+06	4.65158e+06	2.3512e+06	975687	880624	854322	850195	796746	1.39722e+06	1.09575e+06	557067
High	MSTRG.10604.8.orf1	complete:479-913 strand:+	0	FALSE	16.518	19	3	19	3	1	144	16.1	47.93	2	-6.64	0.616551	3.5075e+07	4.43375e+07	4.54138e+07	6.66145e+07	7.87783e+07	6.12146e+07	3.94744e+07	3.58783e+07	11206995	1.28311e+07	1.1256e+07	1.1512e+07	1.16591e+07	1.34107e+07	9.29882e+06	8.74394e+06
High	XP_022671105.1	proteasome subunit beta type-4-like [Varroa destructor]	0	FALSE	16.505	18	2	15	2	1	257	28.3	47.36	0	-4.52	0.997852	3.22101e+06	3.21192e+06	728989	4.68985e+06	8.46966e+06	5.95682e+06	3.4213e+06	3.4612e+06	1.02916e+06	929515	180683	810478	1.2535e+06	1.305e+06	805941	843533
High	XP_022662399.1	probable pterin-4-alpha-carbinolamine dehydratase [Varroa destructor]	0	FALSE	16.374	33	3	17	2	1	120	13.7	47.36	3	-6.1	0.891922	1.8622e+07	2.00718e+07	3.31609e+07	3.75612e+07	3.99091e+07	3.42324e+07	1.68429e+07	1.02624e+07	5.95002e+06	5.80868e+06	8.21906e+06	6.49114e+06	5.9065e+06	7.49955e+06	3.96761e+06	2.47505e+06
High	XP_022668504.1	RNA-binding protein Musashi homolog Rbp6-like isoform X1 [Varroa destructor]	0	FALSE	16.373	13	4	12	4	1	424	44.3	32.64	3	-3.71	0.978775	5.75315e+06	3.33848e+06	5.58723e+06	5.90996e+06	1.05432e+07	9.95692e+06	4.15674e+06	5.30312e+06	1.80398e+06	925072	1.38482e+06	978774	1.54848e+06	2.18134e+06	961753	1.25659e+06
High	XP_022670031.1	dolichyl-diphosphooligosaccharide--protein glycosyltransferase subunit 2-like [Varroa destructor]	0	FALSE	16.357	8	1	14	1	1	293	32.6	30.99	0
High	XP_022651852.1	protein transport protein Sec31A-like [Varroa destructor]	0	FALSE	16.339	5	3	7	3	1	1164	127.4	15.25	0
High	XP_022661824.1	proline dehydrogenase 1, mitochondrial-like isoform X1 [Varroa destructor]	0	FALSE	16.28	10	3	9	3	1	609	69.5	19.87	3	-3.91	0.997268	2.59077e+06	5.20412e+06	205807	3.30208e+06	1.6809e+07	1.20094e+07	4.9273e+06	3.23675e+06	711903	1.47594e+06		547785	2.48771e+06	2.63098e+06	1144991	753715
High	XP_022657392.1	ras-related protein Rab-14-like [Varroa destructor]	0	FALSE	16.254	12	2	23	1	1	214	24.1	60.16	0	-6.19	0.87192	3.66883e+06	5.98193e+06	8.42146e+06	1.00151e+07	1.58702e+07	1.26863e+07	5.44225e+06	4.21517e+06	1.17225e+06	1731140	2.08729e+06	1.73075e+06	2.34877e+06	2.77929e+06	1.28201e+06	1.02728e+06
High	XP_022649475.1	glutathione peroxidase-like isoform X1 [Varroa destructor]	0	FALSE	16.235	14	3	15	3	1	248	28	31.44	3	-0.69	0.0154063	1.96595e+07	2.28517e+07	2.68555e+07	3.82122e+07	4.76603e+07	3.11712e+07	2.32637e+07	3.02866e+07	6.19372e+06	6.61115e+06	6.60063e+06	6.58727e+06	7.03385e+06	6.82387e+06	5.44181e+06	7.35766e+06
High	XP_022655194.1	eukaryotic translation initiation factor 5A-like [Varroa destructor]	0	FALSE	16.214	67	6	34	6	1	158	17.3	64.34	2	-5.29	0.984713	1.18914e+08	9.15129e+07	9.51379e+07	1.039e+08	1.54751e+08	1.18595e+08	7.06278e+07	6.77025e+07	3.79631e+07	2.64452e+07	2.35558e+07	1.79427e+07	22872289	2.59131e+07	1.66064e+07	1.6466e+07
High	XP_022658877.1	uncharacterized protein LOC111249363 [Varroa destructor]	0	FALSE	16.13	2	3	11	3	1	3189	355.1	8.26	0	-4.79	0.978917	3.52192e+06	2.58514e+06	4.85801e+06	3.59948e+06	2.2469e+06	2.04249e+06	2.16631e+06	2.74394e+06	1.12531e+06	748127	1.20407e+06	622046	332538	447464	510308	668728
High	XP_022645795.1	26S proteasome non-ATPase regulatory subunit 6-like [Varroa destructor]	0	FALSE	16.119	13	5	24	5	1	388	45.2	35.99	5	-5.47	0.978621	2.26527e+07	2.80663e+07	3.02414e+07	3.41348e+07	3.36149e+07	2.83579e+07	2.50528e+07	2.34712e+07	7.22852e+06	8.12014e+06	7.45031e+06	5.88587e+06	4.93142e+06	6.17263e+06	5.87459e+06	5.67599e+06
High	MSTRG.21329.4.orf1	complete:622-1236 strand:+	0	FALSE	15.951	14	2	12	2	1	204	23.2	34.02	0	-6.27	0.85948	1.03086e+07	1.26151e+07	1.20813e+07	1.58041e+07	2.44663e+07	1.59128e+07	1.48795e+07	1.23563e+07	3.29377e+06	3.65074e+06	2.9944e+06	2.7312e+06	3.62098e+06	3.48613e+06	3.5051e+06	3.01137e+06
High	XP_022660437.1	adult-specific rigid cuticular protein 15.7-like isoform X1 [Varroa destructor]	0	FALSE	15.881	33	4	13	2	1	145	15.9	31.85	4	3.25	6.16136e-07	211886	365609	353766	240083	3.54065e+06	310486	475515	671416					477848
High	XP_022647972.1	transportin-1-like [Varroa destructor]	0	FALSE	15.83	3	1	22	1	1	912	102.1	43.9	0	-3.13	0.978775	4.63493e+06	230494	2.27893e+06	3.33676e+06	4.43415e+06	3.44897e+06	1.89457e+06	1.83216e+06	1.48093e+06		537611	559613	652868	741634	443584	443208
[truncated: 1,577 more rows]
